# Supplementary material for: Transcriptional profiling of human bronchial epithelial cell BEAS-2B exposed to diesel and biomass ultrafine particles
Source: BMC Genomics. 2018 Apr 27;19:302. doi: 10.1186/s12864-018-4679-9 (PMC5923024; doi:10.1186/s12864-018-4679-9)
Supplement: Supplementary file 3 — Table S1. Total number of reads and number and percentage of reads mapped by TopHat in each analyzed sample. (XLS 39 kb) [file 12864_2018_4679_MOESM3_ESM.xls]

## Sheet: S_TAB_1 counts
Table S1
Total number of reads and number and percentage of reads mapped by TopHat in each analyzed sample.
Group	Sample ID	Time Point	Replicate	total reads	mapped reads	% mapped
Control	C.1h_batch1	1h	1	12465352	11238737	0.898
	C.1h_batch2		2	9166852	8304056	0.899
	C.1h_batch3		3	16984215	15373209	0.901
	C.4h_batch1	4h	1	14642518	13301564	0.904
	C.4h_batch2		2	6181842	5600435	0.9
	C.4h_batch3		3	11426147	10375449	0.904
	C.8h_batch1	8h	1	11584024	10578797	0.908
	C.8h_batch2		2	10762779	9914782	0.915
	C.8h_batch3		3	10809780	9854164	0.908
	C.16h_batch1	16h	1	8834668	7936336	0.892
	C.16h_batch2		2	7113792	6509972	0.909
	C.16h_batch3		3	10537928	9382557	0.886
	C.20h_batch1	20h	1	7933079	7057294	0.884
	C.20h_batch2		2	14060763	12908969	0.911
	C.20h_batch3		3	9931448	8786435	0.88
Biomass	B.1h_batch1	1h	1	11764880	10661269	0.901
	B.1h_batch2		2	6962695	6390479	0.912
	B.1h_batch3		3	9565012	8576891	0.892
	B.4h_batch1	4h	1	14023410	12809534	0.906
	B.4h_batch2		2	12675919	11705476	0.917
	B.4h_batch3		3	9097220	8165537	0.894
	B.8h_batch1	8h	1	10986498	9867057	0.891
	B.8h_batch2		2	10201843	9307000	0.906
	B.8h_batch3		3	11991149	10838727	0.9
	B.16h_batch1	16h	1	20504127	18717260	0.902
	B.16h_batch2		2	12158787	11101607	0.906
	B.16h_batch3		3	11672078	10411264	0.888
	B.20h_batch1	20h	1	5796846	5179919	0.89
	B.20h_batch2		2	12375219	11439366	0.917
	B.20h_batch3		3	12205711	10994861	0.897
Diesel	D.1h_batch1	1h	1	7055315	6264709	0.881
	D.1h_batch2		2	8353833	7703804	0.915
	D.1h_batch3		3	8953076	7958963	0.883
	D.4h_batch1	4h	1	8212392	7305553	0.885
	D.4h_batch2		2	16531192	15298309	0.918
	D.4h_batch3		3	9012572	8261124	0.912
	D.8h_batch1	8h	1	9683760	8817602	0.907
	D.8h_batch2		2	13930921	12934050	0.922
	D.8h_batch3		3	9557788	8595424	0.895
	D.16h_batch1	16h	1	9634190	8639783	0.891
	D.16h_batch2		2	19225502	17872161	0.923
	D.16h_batch3		3	8780907	7770886	0.881
	D.20h_batch1	20h	1	9755226	8794803	0.897
	D.20h_batch2		2	9514605	8873723	0.925
	D.20h_batch3		3	17122833	15369781	0.894
