# Supplementary material for: Transcriptional profiling of human bronchial epithelial cell BEAS-2B exposed to diesel and biomass ultrafine particles
Source: BMC Genomics. 2018 Apr 27;19:302. doi: 10.1186/s12864-018-4679-9 (PMC5923024; doi:10.1186/s12864-018-4679-9)
Supplement: Supplementary file 5 — Table S2. FC and p-value of the genes differentially expressed after exposure to UFP from diesel combustion (as compared to controls) at the different time points. (XLS 3855 kb) [file 12864_2018_4679_MOESM5_ESM.xls]

## Sheet: S.TAB_2_genes.de._DvsC
Table S2
Genes modulation and related statistical significance after exposure to UFP from diesel combustion.
Only genes passing the filtering criteria (at least 1 cpm in 3 samples) are shown.
GeneSymbol	EntrezID	GeneDescription		1h			4h			8h			16h			20h
				FC	p-value		FC	p-value		FC	p-value		FC	p-value		FC	p-value
A1BG-AS1	503538	A1BG antisense RNA 1		-1.17069	0.507727		-1.38338	0.218553		1.02305	0.922693		-1.07625	0.747407		1.14565	0.543598
A4GALT	53947	alpha 1,4-galactosyltransferase		1.3071	0.440166		1.01424	0.968973		1.01636	0.962768		1.11591	0.745868		1.29832	0.447625
AAAS	8086	achalasia, adrenocortical insufficiency, alacrimia		1.0249	0.861098		-1.13432	0.371193		-1.00464	0.973541		1.05088	0.725036		1.07614	0.60203
AACS	65985	acetoacetyl-CoA synthetase		-1.00664	0.967388		-1.0438	0.791113		1.07109	0.668197		-1.0204	0.900679		1.09803	0.562884
AADAT	51166	aminoadipate aminotransferase		1.03604	0.844526		1.18049	0.348583		1.06615	0.717387		-1.05575	0.759253		-1.10312	0.575469
AAED1	195827	AhpC/TSA antioxidant enzyme domain containing 1		-1.11914	0.510702		-1.07035	0.682851		1.09379	0.583025		1.06803	0.69088		1.01976	0.906052
AAGAB	79719	alpha- and gamma-adaptin binding protein		-1.05955	0.648498		1.0031	0.980517		-1.0477	0.713209		1.00334	0.979033		1.00585	0.963233
AAK1	22848	AP2 associated kinase 1		-1.04055	0.848571		1.00618	0.97646		-1.08482	0.696189		-1.05906	0.782458		-1.05485	0.79685
AAMDC	28971	adipogenesis associated, Mth938 domain containing		-1.55139	0.101066		1.27247	0.345995		-1.01673	0.946562		-1.072	0.783486		1.05986	0.81479
AAMP	14	angio-associated, migratory cell protein		1.07653	0.665242		-1.19574	0.296265		1.0927	0.602115		1.05995	0.732454		1.12743	0.481377
AAR2	25980	AAR2 splicing factor homolog (S. cerevisiae)		-1.00254	0.981738		-1.10672	0.362027		1.03301	0.768696		-1.04554	0.689223		1.00855	0.93876
AARS	16	alanyl-tRNA synthetase		-1.02534	0.884917		-1.06303	0.724078		-1.02845	0.871482		-1.01482	0.932164		1.02631	0.880512
AARS2	57505	alanyl-tRNA synthetase 2, mitochondrial		-1.15015	0.403236		1.05982	0.73285		1.15403	0.389004		-1.03424	0.839788		1.0915	0.598512
AASDH	132949	aminoadipate-semialdehyde dehydrogenase		1.1234	0.541775		1.1329	0.516519		1.00091	0.996192		1.16428	0.424498		-1.02036	0.915072
AASDHPPT	60496	aminoadipate-semialdehyde dehydrogenase-phosphopantetheinyl transferase		1.0518	0.71715		1.10706	0.466509		-1.10916	0.457519		-1.02263	0.872459		-1.09678	0.507136
AASS	10157	aminoadipate-semialdehyde synthase		1.0332	0.810182		1.07216	0.61041		-1.03759	0.786747		1.01372	0.920199		-1.23109	0.12556
AATF	26574	apoptosis antagonizing transcription factor		-1.04605	0.671834		-1.01035	0.922878		1.09898	0.374036		1.1349	0.234275		1.16692	0.145167
ABAT	18	4-aminobutyrate aminotransferase		-1.05339	0.850237		1.03452	0.902105		-1.00059	0.998217		-1.1112	0.698815		-1.31492	0.321344
ABCA1	19	ATP-binding cassette, sub-family A (ABC1), member 1		1.15094	0.584076		-1.1323	0.627009		-1.31998	0.280766		1.15688	0.567509		1.5285	0.10141
ABCA10	10349	ATP-binding cassette, sub-family A (ABC1), member 10		1.29457	0.583223		-1.07697	0.851667		1.45708	0.266241		1.74709	0.186817		-1.27539	0.517858
ABCA11P	79963	ATP-binding cassette, sub-family A (ABC1), member 11, pseudogene		1.04582	0.841683		1.05874	0.805198		1.13264	0.593746		1.10835	0.64335		-1.31177	0.216696
ABCA12	26154	ATP-binding cassette, sub-family A (ABC1), member 12		-1.44176	0.444427		-1.20125	0.705674		1.89119	0.263511		-1.17894	0.735716		-1.22057	0.668815
ABCA2	20	ATP-binding cassette, sub-family A (ABC1), member 2		1.06763	0.863883		-1.2093	0.627044		1.13435	0.73936		1.06109	0.874505		1.43666	0.335393
ABCA3	21	ATP-binding cassette, sub-family A (ABC1), member 3		-1.30181	0.327721		-1.16866	0.579054		1.04258	0.879306		-1.2052	0.484829		-1.45825	0.144511
ABCA5	23461	ATP-binding cassette, sub-family A (ABC1), member 5		1.069	0.764432		1.06398	0.780632		-1.05294	0.816682		-1.04967	0.827747		-1.16068	0.501486
ABCA6	23460	ATP-binding cassette, sub-family A (ABC1), member 6		1.65726	0.240286		-1.72926	0.231892		-1.35632	0.538902		1.41836	0.464743		1.26702	0.535231
ABCA7	10347	ATP-binding cassette, sub-family A (ABC1), member 7		1.00603	0.986058		-1.17584	0.651295		1.13548	0.711945		-1.00436	0.989679		1.01593	0.962182
ABCA8	10351	ATP-binding cassette, sub-family A (ABC1), member 8		-1.09465	0.783043		-1.15117	0.642651		1.52539	0.217553		-1.1814	0.648765		-1.2042	0.574627
ABCB10	23456	ATP-binding cassette, sub-family B (MDR/TAP), member 10		1.04914	0.741233		1.01682	0.907744		-1.1443	0.346533		-1.08613	0.568406		1.00311	0.982841
ABCB6	10058	ATP-binding cassette, sub-family B (MDR/TAP), member 6		-1.15523	0.514197		-1.06805	0.769196		1.26204	0.292926		1.36537	0.152936		1.41716	0.108233
ABCB7	22	ATP-binding cassette, sub-family B (MDR/TAP), member 7		-1.04774	0.712097		-1.002	0.987323		-1.12183	0.359652		-1.0637	0.623615		-1.01318	0.916605
ABCB8	11194	ATP-binding cassette, sub-family B (MDR/TAP), member 8		-1.17635	0.441102		-1.13306	0.55831		1.11819	0.596262		1.00301	0.988554		1.13319	0.550388
ABCB9	23457	ATP-binding cassette, sub-family B (MDR/TAP), member 9		-1.08724	0.762905		1.0215	0.939671		1.04828	0.862572		1.05236	0.851829		1.22594	0.456174
ABCC1	4363	ATP-binding cassette, sub-family C (CFTR/MRP), member 1		-1.09679	0.554093		-1.23344	0.179668		-1.04523	0.776481		1.03758	0.813096		1.15437	0.357195
ABCC10	89845	ATP-binding cassette, sub-family C (CFTR/MRP), member 10		-1.0337	0.872659		-1.11724	0.606016		1.17746	0.426884		-1.0102	0.960409		1.28964	0.211443
ABCC2	1244	ATP-binding cassette, sub-family C (CFTR/MRP), member 2		1.12281	0.688547		1.10094	0.704003		1.26963	0.310818		-1.099	0.715259		1.26848	0.373401
ABCC3	8714	ATP-binding cassette, sub-family C (CFTR/MRP), member 3		-1.00071	0.997034		-1.2018	0.336569		1.10414	0.602907		1.21942	0.297319		1.40963	0.0712693
ABCC4	10257	ATP-binding cassette, sub-family C (CFTR/MRP), member 4		-1.06928	0.623043		1.04634	0.73872		-1.0504	0.715072		1.07728	0.585868		-1.03068	0.824147
ABCC5	10057	ATP-binding cassette, sub-family C (CFTR/MRP), member 5		1.05572	0.721684		1.00524	0.972293		1.02627	0.861288		1.02993	0.843906		1.02628	0.862926
ABCC9	10060	ATP-binding cassette, sub-family C (CFTR/MRP), member 9		-1.15457	0.501765		1.01022	0.961734		-1.06049	0.782898		1.23692	0.322333		-1.13553	0.543578
ABCD1	215	ATP-binding cassette, sub-family D (ALD), member 1		1.10867	0.78923		-1.3703	0.426503		1.14565	0.722738		-1.0408	0.916066		1.25713	0.549696
ABCD2	225	ATP-binding cassette, sub-family D (ALD), member 2		1.14562	0.661515		1.02453	0.940584		1.05001	0.86987		-1.17119	0.603251		1.20359	0.549198
ABCD3	5825	ATP-binding cassette, sub-family D (ALD), member 3		1.08886	0.524875		1.05116	0.708505		-1.06874	0.617753		1.05919	0.667695		-1.11887	0.40113
ABCD4	5826	ATP-binding cassette, sub-family D (ALD), member 4		-1.04153	0.788998		-1.02832	0.856671		1.05552	0.723375		1.05224	0.735534		1.01018	0.94621
ABCE1	6059	ATP-binding cassette, sub-family E (OABP), member 1		1.10218	0.528197		1.01895	0.903069		-1.06642	0.676817		1.08216	0.609024		-1.02414	0.877091
ABCF1	23	ATP-binding cassette, sub-family F (GCN20), member 1		-1.04649	0.740321		-1.07985	0.574531		1.06107	0.663879		1.02202	0.873875		1.07534	0.59689
ABCF2	10061	ATP-binding cassette, sub-family F (GCN20), member 2		-1.05153	0.606032		-1.08133	0.421935		1.06127	0.540259		1.09196	0.368542		1.07188	0.476505
ABCF3	55324	ATP-binding cassette, sub-family F (GCN20), member 3		-1.06225	0.655498		-1.09632	0.497553		1.11405	0.418053		-1.12718	0.372025		1.08374	0.547248
ABCG1	9619	ATP-binding cassette, sub-family G (WHITE), member 1		-1.03588	0.897127		-1.18702	0.584233		1.11241	0.73583		1.36142	0.237743		1.15094	0.579135
ABCG2	9429	ATP-binding cassette, sub-family G (WHITE), member 2		1.26197	0.313123		1.22039	0.370486		1.07561	0.740368		1.11581	0.655005		-1.00138	0.995724
ABCG4	64137	ATP-binding cassette, sub-family G (WHITE), member 4		-1.14238	0.715159		-1.04879	0.905257		-1.07293	0.801724		1.08747	0.755344		1.28163	0.44756
ABHD10	55347	abhydrolase domain containing 10		-1.0316	0.839918		1.06351	0.687234		1.04085	0.790943		-1.06631	0.675446		-1.03139	0.839934
ABHD11	83451	abhydrolase domain containing 11		-1.04287	0.865941		-1.03645	0.886351		1.13912	0.599248		1.10861	0.678993		1.36534	0.209798
ABHD12	26090	abhydrolase domain containing 12		-1.11896	0.423157		1.00768	0.957001		1.1633	0.280354		-1.10903	0.460511		1.02195	0.876063
ABHD13	84945	abhydrolase domain containing 13		1.0531	0.737996		1.15476	0.350367		-1.03599	0.819038		1.06606	0.680915		-1.03585	0.819479
ABHD14A	25864	abhydrolase domain containing 14A		-1.93166	0.113667		-2.51591	0.0542904		-1.63526	0.219494		-1.67212	0.185425		-1.65216	0.183488
ABHD14B	84836	abhydrolase domain containing 14B		1.01411	0.930189		-1.13751	0.426563		1.2289	0.203001		-1.05743	0.727386		1.08562	0.604718
ABHD15	116236	abhydrolase domain containing 15		-1.00398	0.985981		-1.10065	0.668193		1.10552	0.649553		-1.00113	0.995983		1.26114	0.304973
ABHD16A	7920	abhydrolase domain containing 16A		1.05195	0.760135		-1.08223	0.640105		1.18695	0.303382		-1.00038	0.998169		1.01964	0.905416
ABHD17A	81926	abhydrolase domain containing 17A		-2.58125	0.287809		-2.57133	0.306821		-1.50117	0.648959		1.04924	0.95254		1.63748	0.556808
ABHD17B	51104	abhydrolase domain containing 17B		-1.02714	0.861769		-1.00427	0.977035		-1.08672	0.573738		1.10132	0.520327		-1.13938	0.38479
ABHD17C	58489	abhydrolase domain containing 17C		1.02578	0.901049		1.04223	0.834101		1.13034	0.538228		1.11723	0.583871		1.11658	0.591191
ABHD2	11057	abhydrolase domain containing 2		-1.01199	0.916931		-1.22525	0.075756		-1.1675	0.175123		-1.05593	0.634384		-1.00989	0.931379
ABHD3	171586	abhydrolase domain containing 3		1.0781	0.635348		1.07025	0.66474		1.08876	0.580727		1.12781	0.449244		1.01474	0.92644
ABHD4	63874	abhydrolase domain containing 4		1.22616	0.118429		1.18063	0.206858		-1.00023	0.998608		1.11128	0.416655		1.11272	0.409906
ABHD5	51099	abhydrolase domain containing 5		1.01895	0.892807		1.07212	0.617356		1.01187	0.931925		1.07857	0.587853		-1.1755	0.244351
ABHD6	57406	abhydrolase domain containing 6		1.0864	0.623899		-1.09256	0.603789		1.22617	0.212332		-1.00515	0.974957		-1.07185	0.670624
ABHD8	79575	abhydrolase domain containing 8		-1.45725	0.368308		-1.47843	0.382096		1.25938	0.5866		-1.08416	0.844281		1.14455	0.741146
ABI1	10006	abl-interactor 1		-1.00577	0.959832		1.17767	0.154136		-1.04967	0.671037		1.01969	0.863675		-1.09118	0.440964
ABI2	10152	abl-interactor 2		1.03221	0.784785		1.06852	0.568968		-1.06939	0.564246		-1.11665	0.341308		-1.11922	0.330746
ABI3BP	25890	ABI family, member 3 (NESH) binding protein		1.16064	0.426341		1.02839	0.881237		-1.35128	0.11378		-1.156	0.451806		-1.3298	0.134678
ABL1	25	c-abl oncogene 1, non-receptor tyrosine kinase		-1.00295	0.982288		-1.25391	0.0887982		-1.03703	0.783823		-1.03501	0.794899		1.06012	0.658499
ABL2	27	c-abl oncogene 2, non-receptor tyrosine kinase		1.08316	0.69373		1.13144	0.545412		-1.27601	0.231649		-1.29766	0.199714		-1.22635	0.314014
ABLIM1	3983	actin binding LIM protein 1		-1.02488	0.834567		1.00215	0.985452		-1.11972	0.338478		-1.09588	0.438258		-1.05907	0.626162
ABLIM2	84448	actin binding LIM protein family, member 2		-1.01896	0.944392		-1.22128	0.467474		-1.02219	0.938768		-1.15129	0.601276		-1.06592	0.810353
ABLIM3	22885	actin binding LIM protein family, member 3		1.09003	0.707976		-1.18623	0.459863		1.08609	0.718831		1.22565	0.375792		1.23552	0.357533
ABR	29	active BCR-related		1.00326	0.98363		-1.18334	0.289007		1.0616	0.703922		1.01891	0.905784		1.10571	0.525512
ABRACL	58527	ABRA C-terminal like		-1.01734	0.914587		1.17899	0.297862		-1.07421	0.64924		1.04836	0.768594		1.03893	0.812427
ABT1	29777	activator of basal transcription 1		-1.13033	0.528784		-1.11118	0.586242		1.12488	0.540567		-1.09895	0.628977		1.13635	0.512549
ABTB1	80325	ankyrin repeat and BTB (POZ) domain containing 1		-1.09733	0.770121		-1.15266	0.679871		1.37236	0.325559		1.04775	0.879986		1.21213	0.534304
ABTB2	25841	ankyrin repeat and BTB (POZ) domain containing 2		-1.17519	0.547227		-1.35379	0.273205		1.2271	0.454937		1.19859	0.500548		1.62802	0.0661062
AC093375.1	NA	NA		1.04325	0.925603		-2.01821	0.153406		1.96011	0.220371		-1.00642	0.988091		1.13313	0.740829
ACAA1	30	acetyl-CoA acyltransferase 1		1.01756	0.936619		-1.17542	0.46316		1.15516	0.508542		-1.06709	0.766517		1.1775	0.455498
ACAA2	10449	acetyl-CoA acyltransferase 2		-1.03981	0.766691		1.04001	0.764926		-1.05582	0.678449		-1.03674	0.785751		-1.0557	0.682495
ACACA	31	acetyl-CoA carboxylase alpha		-1.12526	0.645069		1.07293	0.783615		-1.08854	0.740432		1.0692	0.793989		1.02928	0.910329
ACACB	32	acetyl-CoA carboxylase beta		-1.13213	0.520191		-1.03673	0.860101		-1.13624	0.505886		1.03795	0.841358		1.02191	0.90633
ACAD10	80724	acyl-CoA dehydrogenase family, member 10		-1.02889	0.864145		-1.04756	0.786939		-1.07241	0.671984		-1.0197	0.904876		1.08487	0.619537
ACAD11	84129	acyl-CoA dehydrogenase family, member 11		-1.45821	0.420039		1.14897	0.787913		-1.51296	0.356766		1.08986	0.822914		1.18808	0.608914
ACAD8	27034	acyl-CoA dehydrogenase family, member 8		-1.01113	0.931408		-1.12292	0.362591		1.05292	0.680472		-1.06594	0.620326		1.05128	0.696275
ACAD9	28976	acyl-CoA dehydrogenase family, member 9		-1.06638	0.647992		-1.03362	0.815026		-1.01343	0.924215		-1.01187	0.933248		1.01086	0.938831
ACADM	34	acyl-CoA dehydrogenase, C-4 to C-12 straight chain		1.08833	0.548846		1.11294	0.44686		-1.03844	0.788861		-1.02973	0.836172		-1.19436	0.207683
ACADS	35	acyl-CoA dehydrogenase, C-2 to C-3 short chain		-1.31055	0.453621		-1.49885	0.273154		-1.05658	0.878134		-1.01137	0.974828		1.16359	0.668365
ACADSB	36	acyl-CoA dehydrogenase, short/branched chain		1.0345	0.815522		1.13211	0.384832		-1.07597	0.60422		1.10014	0.513283		-1.04436	0.766029
ACADVL	37	acyl-CoA dehydrogenase, very long chain		1.02792	0.830658		-1.05185	0.695968		1.05709	0.6661		1.05944	0.653342		1.11966	0.379217
ACAP2	23527	ArfGAP with coiled-coil, ankyrin repeat and PH domains 2		1.09491	0.650937		1.06494	0.754006		-1.0548	0.790257		-1.06877	0.740003		-1.12279	0.5624
ACAP3	116983	ArfGAP with coiled-coil, ankyrin repeat and PH domains 3		-1.17328	0.699301		1.0129	0.976881		1.1242	0.778395		1.06293	0.880817		1.28943	0.532201
ACAT1	38	acetyl-CoA acetyltransferase 1		-1.02956	0.858594		1.09607	0.574301		-1.02396	0.884548		-1.01844	0.911206		-1.09348	0.58607
ACAT2	39	acetyl-CoA acetyltransferase 2		-1.11674	0.699938		1.09071	0.761796		1.00108	0.996996		1.13512	0.658219		1.06481	0.826557
ACBD3	64746	acyl-CoA binding domain containing 3		1.07698	0.643738		1.1374	0.421934		1.01785	0.912006		1.0035	0.98258		-1.10177	0.543434
ACBD4	79777	acyl-CoA binding domain containing 4		-1.18958	0.400981		-1.17128	0.517212		-1.17462	0.46319		-1.06114	0.761534		1.00368	0.985017
ACBD5	91452	acyl-CoA binding domain containing 5		1.05034	0.748301		1.01853	0.904425		1.01152	0.940292		-1.02789	0.856829		-1.13954	0.389317
ACBD6	84320	acyl-CoA binding domain containing 6		-1.05364	0.694374		-1.04265	0.754733		1.06188	0.652575		-1.08412	0.546757		1.01464	0.91295
ACBD7	414149	acyl-CoA binding domain containing 7		-1.24984	0.17676		1.13294	0.456237		-1.17038	0.3496		-1.33034	0.0713409		-1.19784	0.251387
ACCS	84680	1-aminocyclopropane-1-carboxylate synthase homolog (Arabidopsis)(non-functional)		1.4247	0.187487		1.12246	0.709654		-1.40584	0.233095		1.44737	0.153244		-1.09084	0.731562
ACD	65057	adrenocortical dysplasia homolog (mouse)		-1.02113	0.921275		-1.1025	0.649886		-1.02753	0.89829		1.17786	0.439986		1.09293	0.673361
ACER2	340485	alkaline ceramidase 2		-1.07068	0.752655		-1.28371	0.226428		-1.16253	0.456664		-1.04043	0.851421		-1.11937	0.588936
ACER3	55331	alkaline ceramidase 3		1.02534	0.831015		1.23681	0.0694862		1.21395	0.0974056		1.42498	0.00264457		1.34148	0.0118344
ACIN1	22985	apoptotic chromatin condensation inducer 1		-1.05361	0.566777		-1.0559	0.550125		-1.01879	0.837146		-1.05627	0.547378		1.00726	0.936541
ACKR1	NA	NA		-1.13187	0.755237		-1.44023	0.360185		-1.07482	0.854947		-1.05044	0.902078		-1.05558	0.893421
ACLY	47	ATP citrate lyase		-1.07647	0.822671		-1.10586	0.759774		-1.06896	0.839241		1.07734	0.820765		1.19755	0.583942
ACN9	57001	ACN9 homolog (S. cerevisiae)		1.05071	0.758569		1.09079	0.592234		-1.00202	0.990338		-1.01895	0.909869		-1.04691	0.777016
ACO1	48	aconitase 1, soluble		-1.07224	0.604136		1.00232	0.986265		-1.00869	0.948605		1.09454	0.502408		1.13377	0.351544
ACO2	50	aconitase 2, mitochondrial		-1.05899	0.687575		-1.11964	0.429389		1.1004	0.500678		1.00835	0.953419		1.06257	0.669718
ACOT1	641371	acyl-CoA thioesterase 1		1.38345	0.267335		-1.04785	0.882347		1.00012	0.999587		1.14657	0.628004		1.56963	0.117565
ACOT11	26027	acyl-CoA thioesterase 11		-1.03909	0.897338		-1.19997	0.549526		1.33223	0.326593		1.19296	0.551421		1.32366	0.338056
ACOT13	55856	acyl-CoA thioesterase 13		-1.0791	0.580874		1.04857	0.732255		1.00677	0.960892		-1.10593	0.459777		-1.08361	0.556166
ACOT2	10965	acyl-CoA thioesterase 2		1.06002	0.74284		-1.09786	0.627936		1.7197	0.00285717		-1.07682	0.671774		1.03521	0.841965
ACOT4	122970	acyl-CoA thioesterase 4		-1.13748	0.583143		1.15564	0.571636		1.16843	0.538268		1.00464	0.984104		1.02707	0.905517
ACOT7	11332	acyl-CoA thioesterase 7		-1.10363	0.71516		-1.11798	0.680904		1.19137	0.517065		1.09325	0.740973		1.30077	0.32989
ACOT8	10005	acyl-CoA thioesterase 8		1.10469	0.5659		-1.11681	0.532089		1.15896	0.39447		-1.10225	0.574765		1.01434	0.934195
ACOT9	23597	acyl-CoA thioesterase 9		-1.05351	0.603991		-1.0132	0.895886		-1.04555	0.656209		1.01969	0.846574		-1.02802	0.783053
ACOX1	51	acyl-CoA oxidase 1, palmitoyl		-1.14448	0.232018		-1.08245	0.480031		-1.02774	0.8057		1.00947	0.932955		1.05653	0.623351
ACOX2	8309	acyl-CoA oxidase 2, branched chain		1.24288	0.639652		1.51386	0.411349		-1.16512	0.745878		-2.51114	0.0514278		1.53859	0.400624
ACOX3	8310	acyl-CoA oxidase 3, pristanoyl		1.09338	0.654026		-1.13706	0.517963		1.06013	0.763113		1.01763	0.929695		1.2164	0.325161
ACP1	52	acid phosphatase 1, soluble		-1.03997	0.775624		1.05857	0.67986		1.03912	0.781743		-1.14964	0.310844		-1.18157	0.223295
ACP2	53	acid phosphatase 2, lysosomal		-1.0619	0.678418		-1.11967	0.442683		1.13961	0.365207		-1.05475	0.713323		1.08601	0.566551
ACP5	54	acid phosphatase 5, tartrate resistant		1.28461	0.619955		-1.50614	0.433421		1.64514	0.307147		-1.14985	0.766399		-1.20745	0.698821
ACP6	51205	acid phosphatase 6, lysophosphatidic		1.01444	0.928797		-1.06109	0.719777		-1.14299	0.413493		-1.00184	0.990789		1.00747	0.962308
ACRC	93953	acidic repeat containing		1.10185	0.804332		1.32957	0.448448		1.06388	0.858353		-1.51795	0.211758		-1.37062	0.384464
ACSF2	80221	acyl-CoA synthetase family member 2		-1.01289	0.937255		-1.12961	0.457892		1.08527	0.613097		-1.00856	0.957965		-1.03004	0.8545
ACSF3	197322	acyl-CoA synthetase family member 3		-1.2156	0.38884		1.06515	0.79105		1.12891	0.601504		1.00951	0.966757		1.08768	0.706291
ACSL1	2180	acyl-CoA synthetase long-chain family member 1		-1.04839	0.642878		1.04554	0.66256		-1.00709	0.94495		-1.01351	0.89524		-1.00627	0.950993
ACSL3	2181	acyl-CoA synthetase long-chain family member 3		1.00894	0.956833		1.10191	0.556242		-1.09192	0.593333		1.03954	0.813565		-1.07318	0.667607
ACSL4	2182	acyl-CoA synthetase long-chain family member 4		1.04564	0.776475		1.07557	0.64325		-1.03562	0.823649		1.07319	0.653364		-1.05662	0.726071
ACSL5	51703	acyl-CoA synthetase long-chain family member 5		1.04799	0.895589		1.06713	0.854352		1.10674	0.773474		1.34927	0.399826		1.33163	0.424578
ACSS1	84532	acyl-CoA synthetase short-chain family member 1		-1.04132	0.889273		-1.3871	0.258805		1.25556	0.420007		-1.39935	0.237237		-1.01109	0.969207
ACSS2	55902	acyl-CoA synthetase short-chain family member 2		-1.03354	0.918685		-1.10125	0.765815		1.0025	0.993819		1.02771	0.932609		1.09993	0.768409
ACTA2	59	actin, alpha 2, smooth muscle, aorta		-1.00338	0.989175		1.07569	0.768873		-1.20206	0.468698		1.29455	0.265877		1.29241	0.254766
ACTB	60	actin, beta		-1.11313	0.770234		-1.20841	0.606257		1.10944	0.777188		-1.05224	0.889355		1.29212	0.484595
ACTG1	71	actin, gamma 1		-1.10879	0.779811		-1.08286	0.829566		1.10439	0.788193		-1.13752	0.72705		1.10119	0.7944
ACTL6A	86	actin-like 6A		1.04623	0.687158		-1.00161	0.988533		-1.04891	0.670281		-1.0664	0.567421		-1.1018	0.387832
ACTN1	87	actinin, alpha 1		-1.02195	0.925493		-1.29384	0.268438		1.03684	0.876158		1.05564	0.815599		1.10569	0.665307
ACTN4	81	actinin, alpha 4		-1.04111	0.886526		-1.23486	0.45575		-1.02069	0.942161		-1.06787	0.815931		1.02912	0.919035
ACTR10	55860	actin-related protein 10 homolog (S. cerevisiae)		-1.02134	0.864731		1.14956	0.260545		-1.04578	0.718194		-1.07433	0.563082		-1.08514	0.509074
ACTR1A	10121	ARP1 actin-related protein 1 homolog A, centractin alpha (yeast)		-1.07278	0.571067		-1.1196	0.36294		-1.00158	0.989801		1.01474	0.906009		-1.01954	0.87589
ACTR1B	10120	ARP1 actin-related protein 1 homolog B, centractin beta (yeast)		-1.1838	0.319129		-1.04734	0.787938		1.06055	0.729638		-1.14659	0.417857		1.11291	0.523925
ACTR2	10097	ARP2 actin-related protein 2 homolog (yeast)		1.04763	0.755117		1.06805	0.659356		-1.16228	0.314253		-1.01364	0.927627		-1.05032	0.742074
ACTR3	10096	ARP3 actin-related protein 3 homolog (yeast)		1.0036	0.975324		1.06514	0.58739		-1.05372	0.652749		-1.02041	0.862234		-1.11783	0.338399
ACTR3B	57180	ARP3 actin-related protein 3 homolog B (yeast)		-1.08647	0.657087		1.0366	0.842881		1.06861	0.703575		1.16529	0.417274		-1.01872	0.922687
ACTR3C	653857	ARP3 actin-related protein 3 homolog C (yeast)		1.09727	0.822843		1.0301	0.947783		1.18117	0.671432		-1.35916	0.4793		-1.25437	0.590332
ACTR5	79913	ARP5 actin-related protein 5 homolog (yeast)		1.01491	0.925349		1.00682	0.964953		1.1925	0.244374		1.05509	0.728012		-1.05153	0.746396
ACTR6	64431	ARP6 actin-related protein 6 homolog (yeast)		1.09785	0.58122		1.23245	0.216338		-1.05436	0.753962		1.03956	0.818367		-1.09809	0.578551
ACTR8	93973	ARP8 actin-related protein 8 homolog (yeast)		-1.0321	0.791145		-1.08323	0.493812		-1.02098	0.857727		1.08398	0.499215		-1.00116	0.992237
ACTRT3	84517	actin-related protein T3		-1.21336	0.450844		-1.01492	0.953632		1.19304	0.454197		-1.26236	0.430422		-1.50031	0.176542
ACVR1	90	activin A receptor, type I		-1.05028	0.756727		1.06284	0.702551		1.05763	0.723697		-1.0608	0.707257		1.01308	0.9336
ACVR1B	91	activin A receptor, type IB		-1.06468	0.566123		-1.00571	0.958734		-1.00666	0.951195		-1.03503	0.74922		1.08355	0.45505
ACVR2A	92	activin A receptor, type IIA		1.12137	0.487585		1.02065	0.896977		-1.05851	0.718837		1.28824	0.106164		-1.03066	0.844273
ACVR2B	93	activin A receptor, type IIB		1.05182	0.757699		-1.06428	0.694199		-1.06743	0.687357		-1.00535	0.972544		1.06157	0.698304
ACVR2B-AS1	100128640	ACVR2B antisense RNA 1		1.16904	0.709204		1.53152	0.395645		-1.41778	0.550823		2.91071	0.0287779		-1.12219	0.765145
ACYP1	97	acylphosphatase 1, erythrocyte (common) type		-1.52205	0.0753236		1.0804	0.724469		-1.7712	0.0113936		-1.06332	0.772241		-1.09786	0.66457
ACYP2	98	acylphosphatase 2, muscle type		-1.15588	0.54603		-1.01534	0.951975		1.25542	0.385087		-1.34411	0.227892		-1.28585	0.284798
ADA	100	adenosine deaminase		-1.10859	0.715936		-1.15998	0.603344		1.27427	0.392585		1.08191	0.781021		1.40314	0.232777
ADAL	161823	adenosine deaminase-like		1.05813	0.752653		1.1652	0.394939		-1.00426	0.981004		-1.00647	0.971271		-1.17031	0.376184
ADAM10	102	ADAM metallopeptidase domain 10		1.02234	0.8714		1.02153	0.876198		-1.14188	0.331475		-1.00604	0.964806		-1.22145	0.142709
ADAM11	4185	ADAM metallopeptidase domain 11		1.07784	0.82859		-1.00934	0.98197		1.13329	0.708456		-1.06128	0.866045		1.55888	0.190273
ADAM12	8038	ADAM metallopeptidase domain 12		-1.00158	0.995606		1.22879	0.470896		1.7138	0.0549731		1.56585	0.119035		1.5708	0.117411
ADAM15	8751	ADAM metallopeptidase domain 15		1.00333	0.989607		-1.27165	0.349356		-1.01343	0.958326		1.0615	0.81525		1.20283	0.469843
ADAM17	6868	ADAM metallopeptidase domain 17		1.03515	0.794874		1.08159	0.556755		1.02794	0.837102		-1.09564	0.491441		-1.02996	0.823243
ADAM19	8728	ADAM metallopeptidase domain 19		-1.19737	0.582984		-1.36255	0.342812		-1.06997	0.834911		-1.17561	0.621811		1.05707	0.86599
ADAM1A	8759	ADAM metallopeptidase domain 1A, pseudogene		-1.13703	0.567358		-1.07227	0.751114		-1.05033	0.824635		1.24848	0.297996		-1.01381	0.948823
ADAM21	8747	ADAM metallopeptidase domain 21		1.07295	0.85628		-1.26437	0.516824		1.32337	0.400086		1.05042	0.89407		-1.63022	0.254171
ADAM22	53616	ADAM metallopeptidase domain 22		-1.11938	0.564948		1.21093	0.333676		-1.06875	0.729351		-1.4479	0.0516625		-1.29852	0.166939
ADAM32	203102	ADAM metallopeptidase domain 32		1.15135	0.77572		-1.12382	0.774073		-1.35441	0.505798		-1.12788	0.806369		-1.0123	0.978735
ADAM8	101	ADAM metallopeptidase domain 8		-1.12221	0.809785		-1.30037	0.595883		1.79503	0.224419		1.46511	0.420147		2.33427	0.0747998
ADAM9	8754	ADAM metallopeptidase domain 9		1.05262	0.688302		1.00806	0.949981		-1.09558	0.475197		-1.03792	0.770976		-1.16405	0.234711
ADAMTS1	9510	ADAM metallopeptidase with thrombospondin type 1 motif, 1		-1.33733	0.429594		-1.18673	0.564839		1.27294	0.451765		1.37646	0.384227		-1.86207	0.0811013
ADAMTS12	81792	ADAM metallopeptidase with thrombospondin type 1 motif, 12		-1.37864	0.310998		-1.36642	0.32259		-1.29158	0.402189		-1.24969	0.481421		-1.03723	0.910088
ADAMTS13	11093	ADAM metallopeptidase with thrombospondin type 1 motif, 13		-1.1394	0.7361		1.10768	0.796137		1.20418	0.640332		-1.01158	0.973148		-1.06725	0.850876
ADAMTS15	170689	ADAM metallopeptidase with thrombospondin type 1 motif, 15		2.00774	0.0222591		2.11738	0.0214073		1.9583	0.0395838		2.58111	0.00261929		3.08606	0.000314557
ADAMTS2	9509	ADAM metallopeptidase with thrombospondin type 1 motif, 2		1.03324	0.958866		1.87025	0.289645		1.51058	0.408458		-1.01806	0.972288		3.09387	0.0847795
ADAMTS3	9508	ADAM metallopeptidase with thrombospondin type 1 motif, 3		-1.03685	0.856061		-1.15451	0.473758		-1.0349	0.859078		-1.0602	0.769957		1.03842	0.849522
ADAMTS6	11174	ADAM metallopeptidase with thrombospondin type 1 motif, 6		1.09268	0.790996		1.43203	0.297299		-1.04072	0.905846		1.02998	0.930774		-1.23121	0.530411
ADAMTS7	11173	ADAM metallopeptidase with thrombospondin type 1 motif, 7		-1.01321	0.972618		1.15678	0.710317		1.29583	0.502417		1.02046	0.9577		1.43943	0.341926
ADAMTSL1	92949	ADAMTS-like 1		1.09718	0.739732		1.29881	0.381515		-1.2286	0.479288		1.03234	0.908867		1.21339	0.480264
ADAMTSL3	57188	ADAMTS-like 3		1.29435	0.350144		1.52844	0.155472		1.16074	0.622438		1.16446	0.583418		-1.13684	0.665126
ADAMTSL4	54507	ADAMTS-like 4		1.13112	0.743528		-1.43106	0.351767		-1.0425	0.912433		1.04957	0.897288		1.14827	0.712345
ADAMTSL5	339366	ADAMTS-like 5		1.13413	0.753623		1.09655	0.826192		1.343	0.455703		-1.26991	0.527635		1.01455	0.969281
ADAP1	11033	ArfGAP with dual PH domains 1		1.08169	0.784571		1.14792	0.641346		1.39077	0.256352		1.31459	0.341527		1.79573	0.0415956
ADAR	103	adenosine deaminase, RNA-specific		-1.03447	0.75311		-1.06253	0.5735		-1.03454	0.752441		-1.01964	0.856651		1.02197	0.840064
ADARB1	104	adenosine deaminase, RNA-specific, B1		-1.04572	0.737329		-1.01607	0.905698		1.06743	0.621665		-1.21007	0.148446		-1.10637	0.44212
ADAT1	23536	adenosine deaminase, tRNA-specific 1		-1.04525	0.709922		1.0345	0.778865		1.01483	0.902586		-1.00892	0.940786		-1.02377	0.842968
ADAT2	134637	adenosine deaminase, tRNA-specific 2		1.16617	0.294141		-1.0169	0.906244		1.00581	0.967422		1.17627	0.258324		-1.00504	0.971747
ADAT3	113179	adenosine deaminase, tRNA-specific 3		-2.12338	0.359536		-1.90961	0.483481		2.23147	0.346247		-1.00952	0.990819		1.19439	0.816005
ADC	113451	arginine decarboxylase		1.03669	0.888606		-1.48512	0.164058		1.10204	0.696242		1.12788	0.621305		1.06997	0.781584
ADCK1	57143	aarF domain containing kinase 1		-1.09089	0.647231		-1.00991	0.961847		1.37881	0.109558		-1.00036	0.998467		1.18189	0.359885
ADCK2	90956	aarF domain containing kinase 2		-1.07218	0.68278		-1.04338	0.808948		1.02368	0.891304		-1.01073	0.949544		-1.03859	0.821134
ADCK3	56997	aarF domain containing kinase 3		-1.07845	0.803908		-1.06781	0.830854		1.19092	0.562193		1.11689	0.715503		1.25741	0.453794
ADCK4	79934	aarF domain containing kinase 4		1.0594	0.809156		-1.07548	0.768804		1.05514	0.82309		-1.00938	0.968663		1.05228	0.82921
ADCK5	203054	aarF domain containing kinase 5		1.16249	0.682871		-1.24007	0.577962		1.22637	0.584001		-1.04145	0.911137		1.25926	0.52231
ADCY1	107	adenylate cyclase 1 (brain)		1.1359	0.64729		-1.17175	0.628793		1.3914	0.255369		-1.56922	0.126818		-1.29701	0.362776
ADCY10P1	221442	adenylate cyclase 10 (soluble) pseudogene 1		1.16837	0.572525		-1.1364	0.635946		1.74641	0.0317005		1.19858	0.455416		1.10373	0.694905
ADCY3	109	adenylate cyclase 3		-1.09141	0.586854		-1.216	0.227157		1.05677	0.730687		1.09079	0.589424		1.13453	0.432261
ADCY6	112	adenylate cyclase 6		-1.0701	0.61682		-1.23661	0.123451		1.08885	0.526901		-1.11068	0.432638		-1.04343	0.749845
ADCY7	113	adenylate cyclase 7		-1.04809	0.715606		-1.20455	0.160286		1.10513	0.437503		-1.03598	0.782172		1.06074	0.640863
ADCY9	115	adenylate cyclase 9		1.02327	0.899385		-1.04272	0.821421		1.04365	0.812804		-1.2168	0.275918		1.14531	0.449989
ADD1	118	adducin 1 (alpha)		-1.05537	0.585073		-1.09065	0.380158		-1.02417	0.808281		-1.0068	0.945202		1.05532	0.584891
ADD3	120	adducin 3 (gamma)		1.03804	0.784646		1.143	0.329412		-1.09203	0.52074		-1.06631	0.637879		-1.1179	0.41333
ADH5	128	alcohol dehydrogenase 5 (class III), chi polypeptide		-1.0578	0.70282		1.02795	0.851357		-1.03009	0.840022		1.05025	0.739352		-1.06824	0.654446
ADHFE1	137872	alcohol dehydrogenase, iron containing, 1		1.30415	0.500152		-1.35365	0.469936		-1.14221	0.782654		-1.83684	0.0853532		-1.1486	0.705184
ADI1	55256	acireductone dioxygenase 1		-1.06897	0.597141		1.0518	0.688818		1.09122	0.482855		-1.04833	0.706944		-1.08425	0.519529
ADIPOR1	51094	adiponectin receptor 1		1.02261	0.816883		1.02859	0.770446		-1.01669	0.863543		-1.08964	0.372842		-1.04035	0.68036
ADIPOR2	79602	adiponectin receptor 2		-1.03507	0.76009		-1.01722	0.879913		-1.06977	0.549608		1.00397	0.971986		-1.00847	0.940357
ADK	132	adenosine kinase		-1.04142	0.742054		1.09565	0.457195		1.01266	0.918463		-1.10349	0.427281		-1.19425	0.152334
ADM	133	adrenomedullin		1.26568	0.508239		-1.2304	0.562774		-1.15886	0.683866		-1.12115	0.758369		-1.10548	0.786953
ADM2	79924	adrenomedullin 2		-1.14129	0.751218		2.96934	0.0224457		1.34756	0.562769		1.21246	0.643741		1.12406	0.778404
ADM5	199800	adrenomedullin 5 (putative)		-1.03021	0.936278		1.30912	0.517853		1.28195	0.47857		1.18875	0.621375		1.05691	0.891939
ADNP	23394	activity-dependent neuroprotector homeobox		-1.04391	0.731552		1.05058	0.694154		-1.11894	0.370161		1.03021	0.81208		-1.01669	0.894706
ADNP2	22850	ADNP homeobox 2		-1.06939	0.513187		1.02894	0.78171		-1.04469	0.670361		1.03086	0.767494		1.10135	0.344214
ADO	84890	2-aminoethanethiol (cysteamine) dioxygenase		-1.0451	0.722205		1.03121	0.802801		1.02228	0.858757		-1.03429	0.784331		-1.02529	0.838767
ADORA1	134	adenosine A1 receptor		-1.29798	0.483911		-1.69715	0.209847		1.01142	0.974557		-1.23439	0.569565		1.3421	0.438796
ADORA2B	136	adenosine A2b receptor		-1.01536	0.925183		-1.02906	0.859077		1.20358	0.246973		1.06828	0.681453		1.13063	0.443695
ADPGK	83440	ADP-dependent glucokinase		1.03108	0.782685		1.05294	0.639306		1.02841	0.797969		-1.04778	0.67435		1.00846	0.93942
ADPRH	141	ADP-ribosylarginine hydrolase		-1.37017	0.211807		1.20997	0.439979		-1.05618	0.830396		-1.25576	0.350477		1.34305	0.207783
ADPRHL2	54936	ADP-ribosylhydrolase like 2		-1.06003	0.685481		-1.07837	0.609331		1.10728	0.479165		1.00828	0.954291		-1.01554	0.914164
ADPRM	56985	ADP-ribose/CDP-alcohol diphosphatase, manganese-dependent		-1.11854	0.637967		1.24947	0.370374		-1.0822	0.74673		-1.11914	0.629416		-1.13426	0.585637
ADRA1B	147	adrenoceptor alpha 1B		1.19406	0.730727		1.09892	0.877138		-1.41799	0.566851		1.2142	0.719727		1.29476	0.619705
ADRB2	154	adrenoceptor beta 2, surface		2.02886	0.0187526		1.28093	0.412181		1.06851	0.824842		1.12363	0.707689		1.38548	0.308128
ADRBK1	156	adrenergic, beta, receptor kinase 1		-1.10353	0.615347		-1.08815	0.66973		1.12121	0.560456		-1.11182	0.587604		-1.00203	0.991705
ADRBK2	157	adrenergic, beta, receptor kinase 2		1.02252	0.910477		1.07108	0.732059		1.06238	0.762919		1.05159	0.799692		-1.08145	0.689669
ADRM1	11047	adhesion regulating molecule 1		-1.20766	0.541457		-1.16334	0.626831		1.09669	0.765619		1.12642	0.699198		1.35278	0.326957
ADSL	158	adenylosuccinate lyase		-1.07714	0.47885		-1.03833	0.719777		-1.03287	0.757341		-1.00068	0.994858		1.09072	0.408201
ADSS	159	adenylosuccinate synthase		1.01851	0.882937		1.13126	0.32132		-1.0874	0.499932		-1.00345	0.977953		-1.05781	0.652208
ADSSL1	122622	adenylosuccinate synthase like 1		-1.03462	0.901407		-1.23423	0.449288		-1.27185	0.36494		-1.30595	0.338621		-1.03141	0.912256
ADTRP	84830	androgen-dependent TFPI-regulating protein		1.04488	0.787715		-1.00286	0.986111		1.01293	0.938965		-1.01131	0.946304		-1.17536	0.314941
AEBP1	165	AE binding protein 1		-1.09999	0.743614		-1.30472	0.366416		1.06288	0.83371		1.24021	0.462288		1.3591	0.291013
AEBP2	121536	AE binding protein 2		1.05592	0.72331		1.11268	0.48713		-1.09476	0.556615		-1.075	0.637746		-1.13883	0.395087
AEN	64782	apoptosis enhancing nuclease		-1.05929	0.655767		-1.15606	0.264366		1.10362	0.446029		-1.05334	0.686236		1.01415	0.912396
AES	166	amino-terminal enhancer of split		-1.10745	0.727067		-1.1844	0.564456		1.05181	0.863096		-1.09866	0.746054		1.08173	0.786705
AFAP1	60312	actin filament associated protein 1		1.02596	0.826683		-1.31224	0.0204544		-1.15296	0.22279		-1.18347	0.149284		-1.07336	0.543844
AFAP1-AS1	84740	AFAP1 antisense RNA 1		-1.02533	0.859277		-1.10349	0.482484		-1.02472	0.862335		1.09359	0.529264		1.08506	0.566267
AFAP1L1	134265	actin filament associated protein 1-like 1		-1.10721	0.592498		-1.00069	0.997069		1.09833	0.618204		1.13708	0.49915		1.17259	0.401528
AFAP1L2	84632	actin filament associated protein 1-like 2		-1.01006	0.971824		-1.12527	0.678686		-1.04712	0.870378		-1.00827	0.976785		1.04605	0.873578
AFF1	4299	AF4/FMR2 family, member 1		1.0394	0.748093		1.06435	0.604734		-1.15409	0.233653		-1.12963	0.308545		-1.06889	0.577147
AFF4	27125	AF4/FMR2 family, member 4		1.05127	0.804452		1.0284	0.889942		-1.01072	0.957941		-1.04343	0.833325		-1.06817	0.743881
AFG3L1P	172	AFG3 ATPase family member 3-like 1 (S. cerevisiae), pseudogene		1.07378	0.649791		-1.17408	0.308474		1.05978	0.708915		-1.03167	0.841469		-1.07161	0.655792
AFG3L2	10939	AFG3 ATPase family member 3-like 2 (S. cerevisiae)		-1.04446	0.665913		-1.02838	0.78191		-1.05723	0.581014		1.00209	0.983508		-1.00778	0.938696
AFMID	125061	arylformamidase		-1.01552	0.920113		-1.07769	0.640533		1.09493	0.570412		1.05347	0.732202		-1.01094	0.942299
AFTPH	54812	aftiphilin		1.02855	0.880043		1.11958	0.546838		-1.09356	0.632336		-1.10264	0.59913		-1.10053	0.605546
AGA	175	aspartylglucosaminidase		-1.00725	0.970387		1.098	0.630967		-1.02495	0.900266		-1.04693	0.813476		-1.24001	0.262647
AGAP1	116987	ArfGAP with GTPase domain, ankyrin repeat and PH domain 1		-1.0756	0.524472		1.08259	0.489823		-1.06326	0.589305		-1.13708	0.264159		1.07854	0.507612
AGAP2	116986	ArfGAP with GTPase domain, ankyrin repeat and PH domain 2		1.01391	0.964122		-1.31719	0.427608		1.25482	0.445484		-1.36646	0.299976		1.44025	0.218321
AGAP2-AS1	100130776	AGAP2 antisense RNA 1		-1.13612	0.795352		-1.2355	0.669007		-1.00155	0.996545		-1.15202	0.771008		1.21008	0.694591
AGAP3	116988	ArfGAP with GTPase domain, ankyrin repeat and PH domain 3		-1.14965	0.623596		-1.1611	0.598749		1.12136	0.68637		-1.05254	0.856122		1.06897	0.813117
AGAP4	119016	ArfGAP with GTPase domain, ankyrin repeat and PH domain 4		-1.22764	0.37627		1.06698	0.771109		1.09012	0.695021		-1.12122	0.599039		-1.14892	0.519795
AGAP5	729092	ArfGAP with GTPase domain, ankyrin repeat and PH domain 5		1.115	0.693383		-1.11159	0.700517		1.29739	0.319675		-1.10232	0.699103		1.04643	0.85478
AGAP6	414189	ArfGAP with GTPase domain, ankyrin repeat and PH domain 6		1.08689	0.66449		1.10815	0.594847		1.27856	0.197465		-1.07355	0.703513		-1.07853	0.681945
AGAP7	653268	ArfGAP with GTPase domain, ankyrin repeat and PH domain 7		1.30411	0.484971		1.17339	0.701495		1.32095	0.60767		1.61853	0.210753		-1.01225	0.971013
AGBL2	79841	ATP/GTP binding protein-like 2		-1.52701	0.318782		1.16298	0.710712		1.02242	0.951207		1.74704	0.130395		-1.4288	0.281742
AGBL3	340351	ATP/GTP binding protein-like 3		1.28502	0.485333		1.83967	0.132311		-1.26332	0.501143		1.05162	0.882168		-1.29383	0.417172
AGBL5	60509	ATP/GTP binding protein-like 5		-1.05473	0.633337		-1.18643	0.128735		-1.05677	0.62078		1.03768	0.738366		1.02427	0.827418
AGER	177	advanced glycosylation end product-specific receptor		-1.31998	0.350959		1.02991	0.926222		1.23336	0.467763		1.46023	0.167269		1.30602	0.352076
AGFG1	3267	ArfGAP with FG repeats 1		1.05688	0.672549		-1.01069	0.935305		-1.08086	0.552855		-1.02219	0.866717		-1.00552	0.966318
AGFG2	3268	ArfGAP with FG repeats 2		1.14417	0.433867		-1.1818	0.358339		-1.08724	0.621582		-1.06893	0.688723		1.04909	0.772647
AGGF1	55109	angiogenic factor with G patch and FHA domains 1		1.0162	0.898216		1.12249	0.357377		-1.01204	0.923666		1.05842	0.650465		-1.03237	0.798775
AGK	55750	acylglycerol kinase		-1.0744	0.580241		-1.01065	0.935012		1.06595	0.62209		-1.14985	0.283539		-1.02935	0.822923
AGL	178	amylo-alpha-1, 6-glucosidase, 4-alpha-glucanotransferase		1.01368	0.928847		-1.05152	0.740815		-1.0917	0.563558		1.02466	0.872811		-1.08991	0.56998
AGMAT	79814	agmatine ureohydrolase (agmatinase)		1.18028	0.472703		-1.27537	0.277543		1.27153	0.285725		1.16247	0.544247		1.36201	0.183239
AGO1	26523	argonaute RISC catalytic component 1		-1.13823	0.210021		-1.13449	0.217024		-1.05056	0.625006		-1.09181	0.390131		1.03641	0.725783
AGO2	27161	argonaute RISC catalytic component 2		-1.10619	0.550194		-1.25075	0.183126		-1.05826	0.735287		-1.01898	0.911481		1.12676	0.477859
AGO3	192669	argonaute RISC catalytic component 3		-1.0504	0.795101		-1.15101	0.457231		-1.06627	0.733452		1.04802	0.801911		1.00087	0.996263
AGO4	192670	argonaute RISC catalytic component 4		1.00856	0.963923		-1.02068	0.913059		-1.03644	0.847904		-1.14299	0.468788		-1.11924	0.539749
AGPAT1	10554	1-acylglycerol-3-phosphate O-acyltransferase 1		-1.11202	0.479475		-1.15145	0.349849		1.03404	0.822642		1.03373	0.824195		1.15857	0.324605
AGPAT2	10555	1-acylglycerol-3-phosphate O-acyltransferase 2		-1.10938	0.790719		-1.28987	0.522538		1.02228	0.955241		1.22865	0.596952		1.37828	0.409798
AGPAT3	56894	1-acylglycerol-3-phosphate O-acyltransferase 3		-1.02926	0.887751		-1.18051	0.417594		1.0403	0.846339		-1.01611	0.937421		1.13508	0.533662
AGPAT4	56895	1-acylglycerol-3-phosphate O-acyltransferase 4		-1.08115	0.643467		1.0394	0.821093		-1.02369	0.886266		-1.19924	0.269629		-1.07907	0.643344
AGPAT4-IT1	79992	AGPAT4 intronic transcript 1 (non-protein coding)		-2.62052	0.0337639		1.31761	0.473018		2.02804	0.0325658		-1.05128	0.876491		1.32191	0.389121
AGPAT5	55326	1-acylglycerol-3-phosphate O-acyltransferase 5		1.03626	0.761069		-1.09981	0.410584		-1.04123	0.726414		1.0157	0.894565		-1.11566	0.350413
AGPAT6	137964	1-acylglycerol-3-phosphate O-acyltransferase 6		-1.06336	0.539057		-1.11612	0.271569		1.0084	0.932611		1.02644	0.795035		1.01231	0.90282
AGPAT9	84803	1-acylglycerol-3-phosphate O-acyltransferase 9		1.37065	0.181827		1.2622	0.279393		1.54675	0.0423633		1.43612	0.108317		2.01994	0.00177179
AGPS	8540	alkylglycerone phosphate synthase		1.07776	0.621777		1.05203	0.738574		-1.08959	0.571799		1.01224	0.936214		-1.0695	0.658452
AGR2	10551	anterior gradient 2		1.03686	0.923112		1.02312	0.948667		-1.06572	0.85764		-1.62789	0.195416		-1.38256	0.391016
AGRN	375790	agrin		-1.34895	0.630403		-1.97554	0.283326		-1.21212	0.757509		1.049	0.936858		1.46113	0.531883
AGTPBP1	23287	ATP/GTP binding protein 1		1.06767	0.678122		1.05132	0.751874		-1.13984	0.408328		1.07255	0.65733		-1.07702	0.636923
AGTRAP	57085	angiotensin II receptor-associated protein		-1.04173	0.858731		-1.23012	0.372638		1.04529	0.846914		1.15407	0.532239		1.36882	0.171419
AHCTF1	25909	AT hook containing transcription factor 1		-1.00598	0.963343		-1.06407	0.631386		-1.02881	0.826461		1.06689	0.617299		-1.00125	0.992303
AHCTF1P1	285116	AT hook containing transcription factor 1 pseudogene 1		-1.07529	0.67706		-1.07785	0.66302		-1.03647	0.835457		1.01857	0.914893		-1.09968	0.577848
AHCY	191	adenosylhomocysteinase		-1.12172	0.471728		-1.18675	0.28467		1.02063	0.898159		1.06807	0.680026		1.17468	0.313239
AHCYL1	10768	adenosylhomocysteinase-like 1		-1.05057	0.672622		1.00268	0.98171		-1.04896	0.682622		-1.05583	0.642136		-1.01973	0.867223
AHCYL2	23382	adenosylhomocysteinase-like 2		1.00957	0.944068		-1.02978	0.829256		1.03315	0.810118		-1.11016	0.440565		-1.0987	0.48574
AHDC1	27245	AT hook, DNA binding motif, containing 1		-1.08439	0.865704		-1.37106	0.507548		-1.05517	0.909225		1.02847	0.952011		1.60392	0.316036
AHI1	54806	Abelson helper integration site 1		1.11163	0.664723		1.06778	0.789334		1.06454	0.799028		1.08169	0.747619		-1.19062	0.472526
AHNAK	79026	AHNAK nucleoprotein		-1.0399	0.876117		-1.26036	0.357752		-1.28083	0.324989		-1.07212	0.781447		-1.03873	0.879685
AHNAK2	113146	AHNAK nucleoprotein 2		1.00718	0.980852		-1.49151	0.180863		-1.30638	0.370122		-1.12178	0.699854		1.05952	0.846165
AHR	196	aryl hydrocarbon receptor		-1.00966	0.960001		1.23074	0.284302		-1.17153	0.412078		-1.01666	0.93126		-1.05769	0.769205
AHRR	57491	aryl-hydrocarbon receptor repressor		-1.0779	0.870544		2.56481	0.0244711		5.12512	0.000306011		14.5342	8.68926e-09		22.089	9.19257e-11
AHSA1	10598	AHA1, activator of heat shock 90kDa protein ATPase homolog 1 (yeast)		-1.04337	0.777888		1.11038	0.485387		1.07267	0.639152		1.10844	0.493522		1.07218	0.643574
AHSA2	130872	AHA1, activator of heat shock 90kDa protein ATPase homolog 2 (yeast)		-1.04046	0.854674		-1.05889	0.790745		1.149	0.513386		1.14954	0.5116		-1.05753	0.792368
AIDA	64853	axin interactor, dorsalization associated		1.04286	0.711145		1.06578	0.573639		-1.06901	0.555939		1.0737	0.530815		-1.00618	0.956642
AIF1L	83543	allograft inflammatory factor 1-like		1.02117	0.904575		-1.13405	0.475384		1.07276	0.68503		-1.11009	0.550882		-1.02198	0.901171
AIFM1	9131	apoptosis-inducing factor, mitochondrion-associated, 1		-1.01673	0.900621		-1.03509	0.795297		1.01689	0.899259		1.11544	0.410968		1.04874	0.720694
AIFM2	84883	apoptosis-inducing factor, mitochondrion-associated, 2		1.04372	0.812573		1.03169	0.863565		1.27193	0.179716		1.08119	0.662139		1.16558	0.389722
AIFM3	150209	apoptosis-inducing factor, mitochondrion-associated, 3		-1.25244	0.569651		-1.35622	0.603318		2.02967	0.134379		2.8951	0.00265436		1.21094	0.507039
AIG1	51390	androgen-induced 1		1.0057	0.961421		1.04203	0.727245		1.00997	0.933442		-1.12983	0.303405		-1.03276	0.783156
AIM1	202	absent in melanoma 1		-1.03071	0.822342		1.00335	0.9802		-1.06798	0.624748		-1.02985	0.82741		-1.03578	0.794332
AIM1L	55057	absent in melanoma 1-like		1.24314	0.492999		-1.28457	0.497403		1.05208	0.866073		1.38545	0.263384		-1.01278	0.965521
AIMP1	9255	aminoacyl tRNA synthetase complex-interacting multifunctional protein 1		-1.02904	0.837968		1.12416	0.402304		-1.07106	0.623575		1.06574	0.65028		-1.08869	0.543585
AIMP2	7965	aminoacyl tRNA synthetase complex-interacting multifunctional protein 2		-1.096	0.504802		-1.07795	0.588615		1.1078	0.45645		1.00847	0.951332		1.02267	0.870717
AIP	9049	aryl hydrocarbon receptor interacting protein		-1.0955	0.684933		-1.04234	0.856208		1.20793	0.398116		-1.01766	0.93759		1.10483	0.654488
AJUBA	84962	ajuba LIM protein		1.01954	0.885056		1.00261	0.98448		-1.0792	0.570258		-1.13035	0.359877		-1.09019	0.518391
AK1	203	adenylate kinase 1		-1.05445	0.770612		-1.11997	0.536163		1.08195	0.662176		1.06904	0.711841		1.05862	0.752581
AK2	204	adenylate kinase 2		-1.02083	0.868904		1.03369	0.790549		-1.093	0.475894		1.01202	0.923832		-1.01151	0.927039
AK3	50808	adenylate kinase 3		1.02672	0.851248		1.12989	0.384067		-1.04167	0.771047		1.00362	0.979521		-1.1535	0.310045
AK4	205	adenylate kinase 4		-1.00646	0.969398		-1.15469	0.390689		-1.2712	0.152368		-1.08356	0.633276		-1.00404	0.980875
AK6	NA	NA		-1.07854	0.678424		1.23235	0.245867		-1.04501	0.80666		-1.02092	0.909124		-1.02718	0.88073
AK7	122481	adenylate kinase 7		-1.19348	0.640821		1.16628	0.666834		-1.3248	0.465472		1.96867	0.0496668		1.02743	0.933271
AK9	221264	adenylate kinase 9		-1.03403	0.888228		1.2317	0.383608		-1.36108	0.21389		-1.10461	0.665501		-1.28712	0.26916
AKAP1	8165	A kinase (PRKA) anchor protein 1		-1.01541	0.938556		-1.13558	0.521272		-1.08702	0.672811		1.02009	0.920126		1.13613	0.520557
AKAP10	11216	A kinase (PRKA) anchor protein 10		1.04197	0.765851		1.09768	0.500587		-1.03742	0.789824		-1.00141	0.991776		-1.11701	0.417453
AKAP11	11215	A kinase (PRKA) anchor protein 11		1.04524	0.775141		1.07156	0.656708		-1.01724	0.912361		-1.00267	0.986262		-1.04531	0.774233
AKAP12	9590	A kinase (PRKA) anchor protein 12		1.0516	0.782152		1.07509	0.690529		1.13612	0.483095		1.41569	0.0568338		1.43317	0.0486016
AKAP13	11214	A kinase (PRKA) anchor protein 13		-1.00393	0.974479		-1.02041	0.869947		-1.14212	0.277636		-1.09455	0.459539		-1.01241	0.919338
AKAP3	10566	A kinase (PRKA) anchor protein 3		-1.41218	0.42183		1.08658	0.871623		-1.47237	0.351744		1.1721	0.657883		1.07803	0.834975
AKAP5	9495	A kinase (PRKA) anchor protein 5		-1.25205	0.412561		1.05301	0.838627		-1.05847	0.821469		1.01768	0.946258		-1.27905	0.335453
AKAP6	9472	A kinase (PRKA) anchor protein 6		-1.1471	0.578466		-1.19075	0.47812		-1.08705	0.749378		-1.12355	0.633821		-1.18461	0.47835
AKAP7	9465	A kinase (PRKA) anchor protein 7		1.01327	0.95165		1.12917	0.570443		-1.03603	0.870392		1.0398	0.856717		-1.01827	0.932054
AKAP8	10270	A kinase (PRKA) anchor protein 8		-1.00954	0.953288		-1.09789	0.563927		1.08751	0.601605		1.01643	0.920156		-1.10912	0.522507
AKAP8L	26993	A kinase (PRKA) anchor protein 8-like		1.04394	0.834095		-1.06184	0.769761		1.06245	0.766486		-1.09309	0.662181		1.12297	0.569014
AKAP9	10142	A kinase (PRKA) anchor protein (yotiao) 9		-1.03433	0.866391		1.13277	0.537537		-1.20024	0.365391		-1.0632	0.759705		-1.23672	0.287813
AKIP1	56672	A kinase (PRKA) interacting protein 1		-1.02421	0.887569		1.10108	0.578177		1.05966	0.737553		-1.17141	0.347018		-1.24724	0.185553
AKIRIN1	79647	akirin 1		-1.02179	0.875834		1.03105	0.824676		-1.0228	0.870373		-1.14851	0.314852		-1.14895	0.312422
AKIRIN2	55122	akirin 2		-1.06139	0.753874		1.20686	0.325628		1.23469	0.265972		1.082	0.674668		1.11352	0.565614
AKNA	80709	AT-hook transcription factor		1.01821	0.938957		1.01832	0.941885		1.13043	0.612564		1.08568	0.722282		1.10844	0.653835
AKR1A1	10327	aldo-keto reductase family 1, member A1 (aldehyde reductase)		-1.03729	0.801613		-1.09704	0.528274		-1.06537	0.664047		1.02019	0.891018		1.08609	0.57074
AKR1B1	231	aldo-keto reductase family 1, member B1 (aldose reductase)		1.00086	0.994272		1.00308	0.979514		1.12314	0.330883		1.05076	0.679413		1.10351	0.41067
AKR1B10	57016	aldo-keto reductase family 1, member B10 (aldose reductase)		1.44953	0.525415		2.09049	0.177493		1.57699	0.386869		1.83731	0.324791		-1.97092	0.280542
AKR1C1	1645	aldo-keto reductase family 1, member C1		-1.2026	0.576353		1.55532	0.183069		1.06139	0.84528		1.2802	0.41335		1.06435	0.841472
AKR1C2	1646	aldo-keto reductase family 1, member C2		-1.00947	0.978685		1.28226	0.433395		1.69009	0.0948993		1.94757	0.0455293		1.29494	0.450178
AKR1C3	8644	aldo-keto reductase family 1, member C3		-1.01612	0.963		1.33136	0.405585		1.59497	0.169878		1.00869	0.980151		1.05399	0.880566
AKR1E2	83592	aldo-keto reductase family 1, member E2		1.11296	0.72308		1.48448	0.226676		-1.24077	0.52289		-1.19902	0.555402		1.30837	0.37208
AKR7A2	8574	aldo-keto reductase family 7, member A2 (aflatoxin aldehyde reductase)		-1.05294	0.766442		-1.03429	0.847883		1.06695	0.70843		-1.20008	0.294393		1.04684	0.79183
AKR7A3	22977	aldo-keto reductase family 7, member A3 (aflatoxin aldehyde reductase)		1.88089	0.226669		-1.5931	0.361976		1.17806	0.744696		-1.24826	0.663405		1.88213	0.229924
AKR7L	246181	aldo-keto reductase family 7-like		2.08344	0.112988		1.49471	0.319866		1.13897	0.740083		-1.38797	0.455048		-1.26949	0.586759
AKT1	207	v-akt murine thymoma viral oncogene homolog 1		-1.02383	0.911244		-1.1639	0.474742		1.06771	0.756328		1.05657	0.794266		1.19248	0.404331
AKT1S1	84335	AKT1 substrate 1 (proline-rich)		-1.08886	0.690522		-1.07592	0.733386		1.05468	0.802978		1.07558	0.732706		1.16718	0.468545
AKT2	208	v-akt murine thymoma viral oncogene homolog 2		1.01254	0.948046		-1.20061	0.341809		-1.0196	0.919062		-1.01675	0.930756		1.01967	0.91879
AKT3	10000	v-akt murine thymoma viral oncogene homolog 3		1.1057	0.459772		1.00601	0.964842		-1.20983	0.161707		-1.1269	0.38038		-1.22738	0.131274
AKTIP	64400	AKT interacting protein		-1.04066	0.8575		1.06076	0.792846		1.01191	0.958184		-1.07981	0.729448		-1.20275	0.403746
ALAD	210	aminolevulinate dehydratase		-1.01561	0.914109		-1.01941	0.894302		-1.05549	0.701346		-1.02806	0.845455		1.03581	0.80487
ALAS1	211	aminolevulinate, delta-, synthase 1		-1.03313	0.781055		1.02648	0.823861		1.13925	0.262592		1.02471	0.835013		1.00624	0.957487
ALCAM	214	activated leukocyte cell adhesion molecule		1.04612	0.76096		-1.05632	0.711765		-1.16654	0.299259		-1.09423	0.543977		-1.19429	0.231451
ALDH16A1	126133	aldehyde dehydrogenase 16 family, member A1		-1.44476	0.545911		-1.56944	0.471797		-1.12222	0.850068		1.15792	0.805345		1.76285	0.346413
ALDH18A1	5832	aldehyde dehydrogenase 18 family, member A1		-1.09562	0.432486		-1.07846	0.514228		-1.00094	0.993475		1.05952	0.619628		1.01468	0.900371
ALDH1A3	220	aldehyde dehydrogenase 1 family, member A3		1.22463	0.447733		1.50482	0.126476		2.18819	0.00367161		2.34389	0.00164404		2.72152	0.000234153
ALDH1B1	219	aldehyde dehydrogenase 1 family, member B1		-1.04436	0.825851		-1.08406	0.68164		1.02754	0.889889		1.04392	0.827768		1.18353	0.394785
ALDH1L1	10840	aldehyde dehydrogenase 1 family, member L1		-1.07297	0.733822		-1.09452	0.673563		1.04953	0.81745		1.17695	0.436374		1.10699	0.621206
ALDH1L2	160428	aldehyde dehydrogenase 1 family, member L2		1.09162	0.834657		-1.00174	0.996739		-1.20542	0.657427		-1.06131	0.887393		-1.13895	0.756685
ALDH2	217	aldehyde dehydrogenase 2 family (mitochondrial)		-1.08699	0.605718		-1.12414	0.472498		1.14497	0.399883		-1.06271	0.704323		1.18355	0.292235
ALDH3A1	218	aldehyde dehydrogenase 3 family, member A1		1.61052	0.300335		4.64139	0.000358958		4.94598	2.04521e-05		4.65207	0.000449462		4.13951	0.000699072
ALDH3A2	224	aldehyde dehydrogenase 3 family, member A2		1.00924	0.955356		1.24288	0.18443		1.34211	0.0722474		1.29375	0.116641		1.24803	0.178436
ALDH3B1	221	aldehyde dehydrogenase 3 family, member B1		-1.03305	0.898647		-1.12138	0.658842		1.06183	0.815831		-1.0932	0.726571		1.12675	0.638483
ALDH4A1	8659	aldehyde dehydrogenase 4 family, member A1		-1.05602	0.787057		-1.15702	0.477532		1.01241	0.951162		1.06001	0.772925		1.05633	0.786066
ALDH5A1	7915	aldehyde dehydrogenase 5 family, member A1		1.03123	0.859374		-1.0307	0.860622		-1.08842	0.615343		-1.0687	0.699959		-1.10666	0.558712
ALDH6A1	4329	aldehyde dehydrogenase 6 family, member A1		1.01172	0.948061		-1.00402	0.981979		-1.17512	0.371435		-1.12897	0.497095		-1.04037	0.82362
ALDH7A1	501	aldehyde dehydrogenase 7 family, member A1		-1.01752	0.870537		-1.05899	0.591164		-1.06514	0.552993		-1.06082	0.58051		-1.01751	0.870867
ALDH9A1	223	aldehyde dehydrogenase 9 family, member A1		1.00028	0.998227		1.04721	0.709862		1.002	0.987097		-1.04454	0.726353		-1.04784	0.707571
ALDOA	226	aldolase A, fructose-bisphosphate		-1.05073	0.846901		-1.27449	0.34602		1.0113	0.965046		1.13439	0.622953		1.27904	0.337414
ALDOC	230	aldolase C, fructose-bisphosphate		-1.10364	0.759169		-1.24819	0.492456		-1.1299	0.703536		-1.07396	0.824337		1.11777	0.729224
ALG1	56052	ALG1, chitobiosyldiphosphodolichol beta-mannosyltransferase		-1.12691	0.540195		-1.1431	0.493867		1.02649	0.892445		1.0509	0.799168		1.19502	0.360534
ALG10	84920	ALG10, alpha-1,2-glucosyltransferase		1.06327	0.755219		1.12917	0.538052		-1.22571	0.304659		-1.07763	0.703493		-1.13105	0.524857
ALG10B	144245	ALG10B, alpha-1,2-glucosyltransferase		1.09054	0.70013		1.21399	0.393584		-1.02101	0.926948		1.04273	0.852138		-1.1012	0.66631
ALG11	440138	ALG11, alpha-1,2-mannosyltransferase		1.04767	0.822692		-1.03381	0.872105		-1.10578	0.626173		-1.01591	0.940017		1.01518	0.941244
ALG12	79087	ALG12, alpha-1,6-mannosyltransferase		-1.07094	0.749825		-1.14287	0.542976		1.09225	0.682323		-1.04618	0.83262		1.2019	0.389027
ALG13	79868	ALG13, UDP-N-acetylglucosaminyltransferase subunit		1.09208	0.663662		1.13973	0.519845		1.06744	0.750284		-1.01014	0.960169		-1.00385	0.984741
ALG14	199857	ALG14, UDP-N-acetylglucosaminyltransferase subunit		-1.11315	0.511689		-1.07569	0.648871		-1.11531	0.49335		-1.15604	0.383522		1.04845	0.774528
ALG1L9P	285407	asparagine-linked glycosylation 1-like 9, pseudogene		-1.06764	0.91156		3.17767	0.0154833		-1.0649	0.894772		1.63365	0.254423		1.08356	0.827911
ALG2	85365	ALG2, alpha-1,3/1,6-mannosyltransferase		-1.03041	0.876601		1.00693	0.971559		-1.0587	0.769592		-1.12879	0.532763		1.05386	0.786172
ALG3	10195	ALG3, alpha-1,3- mannosyltransferase		-1.07641	0.705138		-1.05059	0.799908		1.18825	0.371267		-1.06476	0.747224		1.29496	0.185945
ALG5	29880	ALG5, dolichyl-phosphate beta-glucosyltransferase		-1.02591	0.85492		1.03238	0.819136		-1.01331	0.924684		-1.05158	0.720608		-1.00803	0.954387
ALG6	29929	ALG6, alpha-1,3-glucosyltransferase		1.03425	0.831669		1.13344	0.427684		-1.04656	0.771246		1.06834	0.678895		-1.06513	0.690454
ALG8	79053	ALG8, alpha-1,3-glucosyltransferase		-1.01758	0.915045		1.01687	0.918194		-1.12241	0.476891		1.06479	0.700744		1.02499	0.880149
ALG9	79796	ALG9, alpha-1,2-mannosyltransferase		-1.11132	0.409609		-1.04494	0.730512		-1.1413	0.299389		1.01769	0.890925		-1.01014	0.936791
ALK	238	anaplastic lymphoma receptor tyrosine kinase		-1.17737	0.759531		-1.74909	0.25871		1.71936	0.280788		2.04019	0.162383		1.07565	0.871884
ALKBH1	8846	alkB, alkylation repair homolog 1 (E. coli)		1.01974	0.913016		-1.15299	0.422886		1.05412	0.765367		-1.04716	0.792741		-1.11335	0.537806
ALKBH2	121642	alkB, alkylation repair homolog 2 (E. coli)		-1.03155	0.855475		1.05151	0.772666		1.10257	0.569638		1.06834	0.700893		1.13497	0.457128
ALKBH3	221120	alkB, alkylation repair homolog 3 (E. coli)		-1.02282	0.914429		-1.00527	0.980085		1.0038	0.985647		-1.02571	0.903597		-1.00605	0.976915
ALKBH4	54784	alkB, alkylation repair homolog 4 (E. coli)		-1.00931	0.974844		-1.04515	0.881192		-1.08606	0.775624		1.24473	0.454443		1.01071	0.970861
ALKBH5	54890	alkB, alkylation repair homolog 5 (E. coli)		-1.16268	0.328544		-1.18439	0.274005		1.04366	0.780227		-1.06133	0.697634		1.0586	0.710331
ALKBH6	84964	alkB, alkylation repair homolog 6 (E. coli)		-1.08862	0.680128		-1.04162	0.84618		1.19611	0.378961		1.21922	0.332886		1.23852	0.291001
ALKBH7	84266	alkB, alkylation repair homolog 7 (E. coli)		-1.56058	0.459882		-1.17077	0.797304		1.03391	0.959383		-1.0607	0.921475		1.35641	0.606192
ALKBH8	91801	alkB, alkylation repair homolog 8 (E. coli)		1.01428	0.933146		1.03874	0.822623		-1.11438	0.520704		1.0483	0.777705		-1.10631	0.543505
ALMS1	7840	Alstrom syndrome 1		-1.05894	0.74244		1.00409	0.981305		-1.05535	0.757214		-1.02914	0.868905		-1.03975	0.822162
ALMS1-IT1	100874291	ALMS1 intronic transcript 1 (non-protein coding)		1.03543	0.920509		1.14688	0.655994		1.54897	0.224549		1.22954	0.589619		-1.17124	0.646291
ALOX12P2	245	arachidonate 12-lipoxygenase pseudogene 2		1.12884	0.682689		1.42159	0.235547		1.13036	0.677964		-1.13296	0.650873		-1.12311	0.661564
ALOX5AP	241	arachidonate 5-lipoxygenase-activating protein		1.45375	0.402743		-1.38097	0.453802		-1.9364	0.195771		-1.36097	0.615835		-1.34955	0.658269
ALOXE3	59344	arachidonate lipoxygenase 3		1.1405	0.613905		-1.20214	0.499908		1.27441	0.360708		1.32252	0.294685		-1.02123	0.934005
ALPK1	80216	alpha-kinase 1		1.05122	0.77771		1.31142	0.132769		1.01039	0.953973		1.10182	0.576771		-1.11303	0.534011
ALS2	57679	amyotrophic lateral sclerosis 2 (juvenile)		-1.0252	0.826061		1.07255	0.535741		-1.03367	0.768995		-1.00681	0.952088		1.00249	0.982363
ALS2CL	259173	ALS2 C-terminal like		1.08824	0.678176		-1.14934	0.501686		1.31534	0.1814		1.20918	0.350002		1.26239	0.250745
ALX1	8092	ALX homeobox 1		-1.14106	0.637068		-1.08742	0.732423		1.40634	0.168717		-1.55975	0.0691532		1.03048	0.910648
ALYREF	10189	Aly/REF export factor		-1.14599	0.407896		-1.14442	0.413082		1.05835	0.729006		-1.04649	0.783932		1.01996	0.904771
AMBRA1	55626	autophagy/beclin-1 regulator 1		-1.03082	0.826934		-1.1296	0.38305		1.01266	0.927212		1.02784	0.842751		1.15437	0.297052
AMD1	262	adenosylmethionine decarboxylase 1		1.11998	0.367533		1.02786	0.826361		-1.04808	0.70834		1.04007	0.754742		-1.07905	0.544636
AMDHD1	144193	amidohydrolase domain containing 1		1.7192	0.118755		1.01459	0.967816		1.43031	0.309123		-1.12567	0.709508		-1.138	0.662109
AMDHD2	51005	amidohydrolase domain containing 2		-1.19353	0.673787		-1.54002	0.316561		-1.09387	0.829541		1.03835	0.927364		1.18336	0.684835
AMER1	139285	APC membrane recruitment protein 1		-1.08259	0.664893		-1.20415	0.287581		-1.03793	0.834012		-1.07461	0.696865		1.03183	0.863692
AMFR	267	autocrine motility factor receptor, E3 ubiquitin protein ligase		-1.13414	0.230499		-1.04715	0.661745		1.03696	0.729164		-1.01168	0.911669		1.09782	0.370655
AMH	268	anti-Mullerian hormone		1.03206	0.957124		-1.99468	0.264644		1.07989	0.892255		-1.3625	0.563546		-1.27899	0.65802
AMIGO1	57463	adhesion molecule with Ig-like domain 1		-1.24002	0.292424		-1.01545	0.940725		1.07577	0.711275		-1.24844	0.240755		-1.02624	0.890544
AMIGO2	347902	adhesion molecule with Ig-like domain 2		1.00435	0.981632		1.04861	0.801873		1.05111	0.793182		1.18625	0.371311		1.11108	0.579639
AMIGO3	386724	adhesion molecule with Ig-like domain 3		1.16884	0.64909		-1.43164	0.295402		1.15128	0.685248		1.02511	0.944864		-1.15696	0.676733
AMMECR1	9949	Alport syndrome, mental retardation, midface hypoplasia and elliptocytosis chromosomal region gene 1		1.04078	0.80364		1.12201	0.473886		-1.0656	0.691416		-1.03315	0.839225		-1.01609	0.920544
AMMECR1L	83607	AMMECR1-like		-1.05957	0.712036		-1.03678	0.817218		-1.04166	0.794116		-1.07814	0.62846		-1.00697	0.964264
AMN1	196394	antagonist of mitotic exit network 1 homolog (S. cerevisiae)		1.15317	0.489111		1.19927	0.392973		-1.32081	0.191037		-1.1107	0.607218		-1.09249	0.659747
AMOT	154796	angiomotin		-1.11464	0.632733		1.09693	0.694094		-1.14747	0.562171		-1.94342	0.00320805		-1.70495	0.017363
AMOTL1	154810	angiomotin like 1		-1.09315	0.513133		-1.13048	0.367016		-1.04602	0.740258		-1.05167	0.711151		1.07228	0.607783
AMOTL2	51421	angiomotin like 2		-1.15967	0.267269		-1.24356	0.106181		-1.07778	0.576641		-1.19372	0.18412		-1.12528	0.374642
AMPD2	271	adenosine monophosphate deaminase 2		-1.03062	0.897665		-1.08971	0.71647		1.1015	0.678641		1.21871	0.397924		1.34121	0.209358
AMPD3	272	adenosine monophosphate deaminase 3		1.12874	0.514043		1.02303	0.900058		1.09614	0.60756		1.29466	0.154236		1.34014	0.103742
AMT	275	aminomethyltransferase		-1.08792	0.824742		1.8126	0.180105		1.28707	0.522457		1.38182	0.323635		1.08568	0.805833
AMY2B	280	amylase, alpha 2B (pancreatic)		-1.04633	0.867796		1.02782	0.918492		1.19922	0.488514		1.2009	0.475058		-1.11513	0.669024
AMZ2	51321	archaelysin family metallopeptidase 2		1.03422	0.77591		1.06211	0.609679		-1.04103	0.733223		-1.02987	0.80303		-1.07292	0.550677
AMZ2P1	201283	archaelysin family metallopeptidase 2 pseudogene 1		1.06292	0.798627		1.00935	0.969489		-1.20483	0.442706		-1.0912	0.71047		-1.06697	0.781407
ANAPC1	64682	anaphase promoting complex subunit 1		-1.04961	0.644659		-1.01027	0.922463		-1.09932	0.366314		-1.016	0.879865		1.02456	0.817047
ANAPC10	10393	anaphase promoting complex subunit 10		-1.02658	0.894248		1.28593	0.205129		-1.02015	0.919905		-1.14164	0.50328		-1.07833	0.699602
ANAPC11	51529	anaphase promoting complex subunit 11		-1.33825	0.150525		-1.11543	0.591391		1.24204	0.282593		-1.21444	0.336221		1.07584	0.71683
ANAPC13	25847	anaphase promoting complex subunit 13		1.04151	0.756355		1.071	0.598936		-1.02854	0.829443		-1.05125	0.704559		-1.10645	0.440649
ANAPC15	25906	anaphase promoting complex subunit 15		-1.21691	0.255885		1.07469	0.677298		1.12653	0.483249		-1.14773	0.428281		-1.03039	0.862618
ANAPC16	119504	anaphase promoting complex subunit 16		1.02045	0.863468		1.02906	0.80776		-1.07643	0.533367		-1.05659	0.639722		-1.17297	0.173935
ANAPC2	29882	anaphase promoting complex subunit 2		-1.06524	0.843826		1.02585	0.937729		1.1614	0.64165		1.09237	0.782055		1.1209	0.720547
ANAPC4	29945	anaphase promoting complex subunit 4		1.16266	0.283428		1.09108	0.534723		-1.04281	0.764459		1.05742	0.691998		-1.00951	0.946185
ANAPC5	51433	anaphase promoting complex subunit 5		-1.05168	0.59534		-1.04117	0.670845		1.0293	0.760278		1.02706	0.779102		1.04822	0.619579
ANAPC7	51434	anaphase promoting complex subunit 7		-1.07587	0.5025		-1.01974	0.858059		1.00645	0.952943		-1.06119	0.586478		-1.02139	0.846004
ANGEL1	23357	angel homolog 1 (Drosophila)		1.04508	0.728834		-1.11771	0.39314		1.05661	0.666229		1.0353	0.782981		1.01326	0.916146
ANGEL2	90806	angel homolog 2 (Drosophila)		1.10846	0.453733		1.03165	0.820343		-1.06164	0.6624		1.07356	0.604582		-1.04759	0.733135
ANGPT1	284	angiopoietin 1		1.11299	0.851969		-1.53923	0.476385		-1.01058	0.983486		1.09028	0.894275		-1.80231	0.403695
ANGPTL2	23452	angiopoietin-like 2		-1.62324	0.268285		1.28524	0.564767		1.12279	0.77566		1.54482	0.293657		2.18326	0.0749724
ANGPTL4	51129	angiopoietin-like 4		1.16518	0.83661		-3.52136	0.0960731		1.16729	0.836209		1.32681	0.698894		2.5994	0.203197
ANK1	286	ankyrin 1, erythrocytic		1.32726	0.397567		-1.71427	0.105177		1.06131	0.864307		-1.19045	0.599875		-1.24274	0.544716
ANK2	287	ankyrin 2, neuronal		-1.09841	0.844045		-1.1927	0.71033		-1.03065	0.950354		1.11441	0.826091		1.20539	0.696308
ANK3	288	ankyrin 3, node of Ranvier (ankyrin G)		-1.11394	0.535786		1.07795	0.665143		1.13655	0.475968		1.07444	0.6825		-1.07747	0.665755
ANKAR	150709	ankyrin and armadillo repeat containing		1.07821	0.805007		1.02343	0.938396		-1.16956	0.597125		1.48926	0.16626		-1.08208	0.774144
ANKDD1A	348094	ankyrin repeat and death domain containing 1A		1.01658	0.952164		1.88747	0.0415157		1.57995	0.083024		1.61613	0.0681408		-1.01049	0.965024
ANKEF1	63926	ankyrin repeat and EF-hand domain containing 1		-1.09158	0.514053		1.09926	0.483132		1.08528	0.537784		1.0453	0.741119		1.13775	0.333437
ANKFY1	51479	ankyrin repeat and FYVE domain containing 1		-1.05134	0.604907		-1.07991	0.426433		-1.01934	0.841777		-1.09567	0.344677		-1.01661	0.864448
ANKH	56172	ANKH inorganic pyrophosphate transport regulator		-1.06794	0.621506		-1.1028	0.464335		1.05639	0.678703		-1.00573	0.965904		1.06838	0.618011
ANKHD1	54882	ankyrin repeat and KH domain containing 1		1.10657	0.663512		1.18827	0.415441		-1.08081	0.727338		-1.4345	0.132386		-1.28752	0.277503
ANKIB1	54467	ankyrin repeat and IBR domain containing 1		1.04939	0.723077		1.06368	0.650776		1.00506	0.970457		1.01219	0.929037		-1.06796	0.627781
ANKLE2	23141	ankyrin repeat and LEM domain containing 2		-1.01715	0.869788		-1.12511	0.253936		1.02243	0.82973		1.01983	0.849544		-1.0146	0.888481
ANKMY1	51281	ankyrin repeat and MYND domain containing 1		-1.09812	0.680604		1.02894	0.909127		1.22413	0.392805		1.04226	0.850268		1.14677	0.519421
ANKMY2	57037	ankyrin repeat and MYND domain containing 2		1.06167	0.659349		1.08091	0.561498		-1.05685	0.680018		-1.02332	0.865819		-1.19242	0.19547
ANKRA2	57763	ankyrin repeat, family A (RFXANK-like), 2		1.00424	0.982939		1.12096	0.567489		-1.09344	0.651519		1.01085	0.955495		1.03904	0.842199
ANKRD1	27063	ankyrin repeat domain 1 (cardiac muscle)		-1.31496	0.255154		-1.48955	0.102775		-1.39542	0.17456		-2.41557	0.000585512		-2.72983	6.21699e-05
ANKRD10	55608	ankyrin repeat domain 10		1.01402	0.910691		-1.06269	0.618356		-1.05001	0.686672		1.0198	0.871814		-1.07829	0.534478
ANKRD11	29123	ankyrin repeat domain 11		-1.12047	0.486938		1.15304	0.385658		1.06853	0.686959		-1.00059	0.997101		1.02888	0.861519
ANKRD12	23253	ankyrin repeat domain 12		1.03198	0.866387		-1.07005	0.717014		-1.15197	0.447569		-1.09048	0.640982		-1.18323	0.362819
ANKRD13A	88455	ankyrin repeat domain 13A		-1.01972	0.868466		-1.02475	0.836148		-1.11621	0.351254		-1.16483	0.196805		-1.11796	0.344246
ANKRD13B	124930	ankyrin repeat domain 13B		-1.02494	0.947348		-1.07097	0.858719		1.17111	0.671417		1.19172	0.63687		1.11858	0.762721
ANKRD13C	81573	ankyrin repeat domain 13C		1.08141	0.621787		1.14824	0.381859		-1.0161	0.919484		1.08859	0.592031		1.0304	0.849321
ANKRD13D	338692	ankyrin repeat domain 13 family, member D		-1.11894	0.640659		-1.19557	0.450617		1.03963	0.866701		1.02501	0.914722		1.1421	0.56563
ANKRD16	54522	ankyrin repeat domain 16		-1.35056	0.218884		-1.29787	0.266704		1.16316	0.513433		1.07601	0.756307		1.22009	0.400731
ANKRD17	26057	ankyrin repeat domain 17		-1.06424	0.550639		-1.02324	0.825258		-1.04696	0.658895		1.00466	0.964426		1.0237	0.82172
ANKRD18A	253650	ankyrin repeat domain 18A		1.08645	0.698754		1.31399	0.200069		-1.25336	0.299174		1.29379	0.238574		-1.23289	0.327831
ANKRD18B	441459	ankyrin repeat domain 18B		-1.10791	0.547716		1.04453	0.794596		-1.13549	0.450139		-1.02758	0.872016		-1.14206	0.423951
ANKRD2	26287	ankyrin repeat domain 2 (stretch responsive muscle)		-1.08489	0.873444		-1.25192	0.675356		-1.20114	0.72453		-1.56318	0.381145		-1.0209	0.967244
ANKRD20A5P	440482	ankyrin repeat domain 20 family, member A5, pseudogene		-1.04459	0.877601		1.21032	0.494292		1.40875	0.221935		-1.25426	0.412631		-1.38288	0.237772
ANKRD20A9P	284232	ankyrin repeat domain 20 family, member A9, pseudogene		-1.1423	0.585333		-1.01038	0.965583		-1.0896	0.71664		-1.17966	0.483591		-1.23199	0.3668
ANKRD23	200539	ankyrin repeat domain 23		1.01261	0.976379		-1.1345	0.777252		-1.04901	0.900763		-1.34184	0.440549		-1.53223	0.249152
ANKRD26	22852	ankyrin repeat domain 26		1.0104	0.955366		1.14405	0.470507		-1.17696	0.380373		-1.04091	0.828348		-1.23559	0.248353
ANKRD27	84079	ankyrin repeat domain 27 (VPS9 domain)		-1.06136	0.566762		1.05176	0.62522		1.03663	0.725751		-1.05336	0.612059		1.02408	0.815638
ANKRD28	23243	ankyrin repeat domain 28		-1.00398	0.973373		1.17345	0.179401		-1.01638	0.891178		1.08363	0.499299		-1.06175	0.613314
ANKRD29	147463	ankyrin repeat domain 29		-1.04199	0.832333		1.13507	0.508183		1.21227	0.31431		1.28216	0.176953		1.31614	0.129717
ANKRD31	256006	ankyrin repeat domain 31		-1.10051	0.795111		-1.06293	0.878114		1.31044	0.512794		-1.17778	0.640962		-1.07213	0.83348
ANKRD32	84250	ankyrin repeat domain 32		1.14294	0.419413		-1.03757	0.82321		-1.0118	0.943221		1.08483	0.619855		-1.25095	0.170623
ANKRD33B	651746	ankyrin repeat domain 33B		1.02242	0.880396		-1.08615	0.582668		-1.18033	0.265657		-1.39681	0.0247122		-1.26827	0.108893
ANKRD34A	284615	ankyrin repeat domain 34A		1.31951	0.497407		-1.34763	0.366269		1.19669	0.563444		-1.11875	0.727741		-1.25812	0.51325
ANKRD36	375248	ankyrin repeat domain 36		1.22417	0.408847		1.02108	0.929724		-1.37503	0.189446		1.01506	0.951876		-1.0918	0.713017
ANKRD36B	57730	ankyrin repeat domain 36B		-1.01354	0.958993		-1.16686	0.554163		-1.30947	0.309845		1.05615	0.837923		-1.09215	0.730106
ANKRD37	353322	ankyrin repeat domain 37		-1.12622	0.725955		-1.47807	0.264115		1.03837	0.912923		1.10376	0.767697		1.10093	0.77503
ANKRD39	51239	ankyrin repeat domain 39		-1.08981	0.785756		1.11121	0.745786		1.36086	0.314206		-1.21183	0.547125		-1.29835	0.405854
ANKRD40	91369	ankyrin repeat domain 40		-1.06736	0.594546		1.0176	0.886599		1.01765	0.886189		-1.04453	0.721365		1.01539	0.900264
ANKRD42	338699	ankyrin repeat domain 42		-1.07767	0.655741		-1.10518	0.562755		1.18361	0.307858		-1.04948	0.767137		1.01092	0.946318
ANKRD44	91526	ankyrin repeat domain 44		-1.14936	0.597143		1.05076	0.836052		1.03365	0.884735		-1.09458	0.672233		1.0225	0.914472
ANKRD45	339416	ankyrin repeat domain 45		1.94166	0.16414		-1.04092	0.933471		2.21586	0.0771868		1.56816	0.306516		1.09313	0.838152
ANKRD46	157567	ankyrin repeat domain 46		-1.09048	0.632416		1.01124	0.948044		-1.07402	0.677511		1.14132	0.449844		-1.0212	0.904008
ANKRD49	54851	ankyrin repeat domain 49		1.15824	0.484403		1.12324	0.573808		1.03064	0.884364		1.08329	0.699379		-1.1747	0.4339
ANKRD50	57182	ankyrin repeat domain 50		-1.01709	0.885194		-1.13949	0.262473		-1.02614	0.824629		-1.03279	0.782266		-1.02784	0.813151
ANKRD52	283373	ankyrin repeat domain 52		-1.04736	0.743464		-1.17917	0.243094		1.0631	0.661891		-1.09854	0.504422		1.08881	0.545966
ANKRD54	129138	ankyrin repeat domain 54		-1.19218	0.242762		-1.12323	0.450113		1.22697	0.153877		1.02608	0.859495		1.0743	0.618898
ANKRD6	22881	ankyrin repeat domain 6		1.10605	0.547202		1.10661	0.545385		1.19065	0.295322		-1.11954	0.48871		-1.17234	0.315332
ANKRD65	441869	ankyrin repeat domain 65		-1.48124	0.429148		1.50655	0.466931		1.04781	0.91005		-1.24702	0.622833		-1.18145	0.748383
ANKRD7	56311	ankyrin repeat domain 7		-1.12778	0.743871		1.54869	0.278487		1.04243	0.911021		-1.59829	0.249575		1.09252	0.80647
ANKRD9	122416	ankyrin repeat domain 9		-1.16147	0.677282		-1.06877	0.864504		1.41319	0.323227		-1.07647	0.828534		1.3818	0.352948
ANKS1A	23294	ankyrin repeat and sterile alpha motif domain containing 1A		1.01957	0.882147		-1.03777	0.779306		1.05528	0.677779		-1.09493	0.487505		1.12003	0.384097
ANKS3	124401	ankyrin repeat and sterile alpha motif domain containing 3		-1.13976	0.687331		-1.01522	0.963588		1.1215	0.726527		1.04024	0.90252		1.10608	0.753377
ANKS6	203286	ankyrin repeat and sterile alpha motif domain containing 6		-1.08771	0.530123		1.00956	0.943626		-1.0198	0.881675		1.07042	0.608899		-1.08186	0.551092
ANKZF1	55139	ankyrin repeat and zinc finger domain containing 1		1.01549	0.917588		-1.31171	0.0733332		-1.2739	0.0970339		1.02974	0.837277		1.06457	0.660638
ANLN	54443	anillin, actin binding protein		1.01371	0.940148		-1.06497	0.728632		-1.12335	0.520871		-1.06949	0.710988		-1.18027	0.360671
ANO10	55129	anoctamin 10		-1.02031	0.905106		1.05704	0.742623		-1.16008	0.376583		1.14246	0.429913		1.09962	0.574155
ANO2	57101	anoctamin 2		1.2257	0.683437		-1.022	0.968635		-2.15697	0.120398		-3.24187	0.0679715		-2.10863	0.148089
ANO6	196527	anoctamin 6		1.02647	0.831046		1.06462	0.609575		-1.16653	0.210235		-1.02866	0.817555		-1.0632	0.61564
ANO7	50636	anoctamin 7		-1.54305	0.27733		-2.36922	0.0485895		-1.1774	0.651106		1.06529	0.86546		1.13733	0.734983
ANO8	57719	anoctamin 8		-1.08857	0.799823		-1.02793	0.941757		1.02461	0.943466		1.11541	0.740124		1.13675	0.697053
ANO9	338440	anoctamin 9		1.02382	0.940978		-1.92243	0.0574455		1.23019	0.532841		1.13462	0.696037		1.35903	0.33358
ANP32A	8125	acidic (leucine-rich) nuclear phosphoprotein 32 family, member A		-1.07536	0.582881		1.02883	0.829737		-1.09259	0.502712		1.01301	0.922268		-1.00001	0.999962
ANP32A-IT1	80035	ANP32A intronic transcript 1 (non-protein coding)		1.05517	0.893911		-1.49025	0.317454		-1.79071	0.135148		1.05809	0.887934		1.0141	0.97322
ANP32B	10541	acidic (leucine-rich) nuclear phosphoprotein 32 family, member B		-1.09557	0.338507		1.0244	0.800382		-1.06651	0.499592		1.0708	0.474105		1.01987	0.836662
ANP32E	81611	acidic (leucine-rich) nuclear phosphoprotein 32 family, member E		1.02418	0.859478		1.13295	0.354584		-1.12594	0.378418		1.00441	0.973959		-1.17263	0.237792
ANPEP	290	alanyl (membrane) aminopeptidase		1.03558	0.917511		-1.21844	0.560198		1.22382	0.549194		1.22607	0.546319		1.45955	0.264136
ANTXR1	84168	anthrax toxin receptor 1		-1.05545	0.658595		-1.0073	0.952479		-1.12391	0.338824		-1.1172	0.36421		-1.07976	0.529511
ANTXR2	118429	anthrax toxin receptor 2		-1.07276	0.580063		-1.00479	0.970007		1.09876	0.449651		1.20645	0.137816		1.08604	0.510331
ANXA1	301	annexin A1		-1.02951	0.846532		1.11849	0.456285		-1.16218	0.317155		-1.10784	0.495467		-1.26291	0.120631
ANXA11	311	annexin A11		1.04333	0.792266		-1.09152	0.587513		-1.02085	0.897941		1.13722	0.42501		1.09557	0.571136
ANXA2	302	annexin A2		-1.10602	0.631629		1.00948	0.964165		-1.08661	0.692606		-1.02293	0.914079		-1.04558	0.832068
ANXA2P2	304	annexin A2 pseudogene 2		-1.16698	0.47789		1.04872	0.826734		-1.243	0.317197		-1.04604	0.837092		-1.01394	0.94959
ANXA2R	389289	annexin A2 receptor		1.04765	0.914624		1.39466	0.388063		1.48057	0.259145		-1.35607	0.354292		1.03736	0.910698
ANXA3	306	annexin A3		-1.02392	0.882451		1.07108	0.667589		-1.11324	0.502824		-1.32973	0.0756988		-1.36254	0.0534269
ANXA4	307	annexin A4		1.01905	0.880621		-1.02641	0.836315		1.06699	0.604274		1.03539	0.783182		-1.11695	0.379421
ANXA5	308	annexin A5		-1.01815	0.888626		1.02581	0.842613		-1.09359	0.485878		-1.02829	0.828076		-1.12817	0.347919
ANXA6	309	annexin A6		-1.11852	0.714973		-1.18299	0.584138		-1.00946	0.975494		1.07691	0.809146		1.07938	0.80361
ANXA7	310	annexin A7		-1.01251	0.897723		1.03518	0.720617		1.03388	0.729971		-1.01373	0.887884		-1.01418	0.884339
ANXA8	653145	annexin A8		1.34443	0.399347		-1.20712	0.593861		-1.00024	0.999296		1.05297	0.885583		1.16131	0.683973
ANXA8L1	728113	annexin A8-like 1		1.01466	0.969585		-1.13379	0.743824		1.23612	0.574899		-1.00632	0.986792		-1.14431	0.728228
AOC2	314	amine oxidase, copper containing 2 (retina-specific)		-1.08061	0.728274		-1.39214	0.144462		1.05875	0.792057		-1.05919	0.790899		1.09335	0.680695
AOC3	8639	amine oxidase, copper containing 3		-3.08659	0.0151192		-2.8748	0.00516789		-1.24215	0.545222		-1.2898	0.459701		1.0214	0.954058
AOX1	316	aldehyde oxidase 1		-1.04697	0.798464		-1.08981	0.63275		-1.17434	0.371537		-1.07517	0.690089		-1.01181	0.948264
AP1AR	55435	adaptor-related protein complex 1 associated regulatory protein		1.12538	0.512764		1.20759	0.297726		-1.06325	0.734418		-1.0341	0.852569		-1.13429	0.482217
AP1B1	162	adaptor-related protein complex 1, beta 1 subunit		-1.07292	0.696537		-1.21416	0.283883		1.0427	0.816586		1.02811	0.877856		1.15557	0.422659
AP1G1	164	adaptor-related protein complex 1, gamma 1 subunit		1.03269	0.794692		-1.06105	0.630844		-1.09406	0.465851		-1.01868	0.881049		-1.06588	0.605676
AP1G2	8906	adaptor-related protein complex 1, gamma 2 subunit		1.02742	0.843965		-1.11247	0.441418		1.09929	0.488303		-1.027	0.845374		1.06477	0.644576
AP1M1	8907	adaptor-related protein complex 1, mu 1 subunit		-1.07608	0.749502		-1.14407	0.5597		1.07358	0.756412		-1.00586	0.979703		1.21866	0.389192
AP1M2	10053	adaptor-related protein complex 1, mu 2 subunit		-1.09454	0.479402		-1.02561	0.844308		1.11156	0.407598		-1.02786	0.82979		-1.03807	0.769132
AP1S1	1174	adaptor-related protein complex 1, sigma 1 subunit		-1.31592	0.318492		-1.09836	0.732997		-1.12785	0.65874		1.05016	0.857956		1.0427	0.878872
AP1S2	8905	adaptor-related protein complex 1, sigma 2 subunit		1.08862	0.596429		1.11552	0.49468		-1.0749	0.654568		1.08376	0.618407		-1.21205	0.229961
AP1S3	130340	adaptor-related protein complex 1, sigma 3 subunit		1.05074	0.732517		-1.11537	0.45307		-1.28244	0.0846648		-1.07415	0.623243		-1.18584	0.241371
AP2A1	160	adaptor-related protein complex 2, alpha 1 subunit		-1.16484	0.611408		-1.32026	0.356955		1.12611	0.693006		1.01909	0.949526		1.25492	0.447259
AP2A2	161	adaptor-related protein complex 2, alpha 2 subunit		-1.10205	0.587415		-1.05127	0.781917		1.11738	0.535476		1.00438	0.980464		1.14125	0.459053
AP2B1	163	adaptor-related protein complex 2, beta 1 subunit		-1.07128	0.587923		-1.02902	0.821929		-1.13024	0.335145		-1.00885	0.944732		-1.00198	0.98758
AP2M1	1173	adaptor-related protein complex 2, mu 1 subunit		-1.07874	0.543884		-1.1001	0.445505		1.03697	0.770999		-1.04964	0.698038		1.07008	0.587412
AP2S1	1175	adaptor-related protein complex 2, sigma 1 subunit		-1.07013	0.747973		-1.01994	0.925732		1.07259	0.739393		-1.00669	0.97478		1.05985	0.782766
AP3B1	8546	adaptor-related protein complex 3, beta 1 subunit		1.00237	0.986859		1.09366	0.533509		-1.09647	0.521638		-1.03784	0.796183		-1.05353	0.716447
AP3D1	8943	adaptor-related protein complex 3, delta 1 subunit		-1.12448	0.555561		-1.20565	0.34975		1.07469	0.718024		1.05295	0.795126		1.13648	0.51949
AP3M1	26985	adaptor-related protein complex 3, mu 1 subunit		1.03716	0.767115		1.17119	0.200233		-1.15883	0.231213		1.02477	0.842482		-1.08742	0.495408
AP3M2	10947	adaptor-related protein complex 3, mu 2 subunit		-1.03035	0.839668		1.09571	0.528132		1.02171	0.881456		-1.03382	0.81365		-1.13311	0.373788
AP3S1	1176	adaptor-related protein complex 3, sigma 1 subunit		1.01684	0.870268		1.10318	0.334646		-1.07027	0.504817		-1.13256	0.224492		-1.13669	0.21149
AP4B1	10717	adaptor-related protein complex 4, beta 1 subunit		-1.04866	0.763699		1.06237	0.696725		1.08716	0.585879		1.36413	0.0499139		1.04267	0.791902
AP4E1	23431	adaptor-related protein complex 4, epsilon 1 subunit		1.09026	0.625158		1.02622	0.884277		-1.0718	0.696729		1.03577	0.842794		-1.12963	0.489754
AP4M1	9179	adaptor-related protein complex 4, mu 1 subunit		1.05631	0.779476		-1.34864	0.143331		1.08206	0.685932		1.04797	0.809703		1.01937	0.920926
AP4S1	11154	adaptor-related protein complex 4, sigma 1 subunit		-1.0926	0.547708		-1.16718	0.28519		-1.07049	0.640335		1.00938	0.950059		1.07281	0.632853
AP5B1	91056	adaptor-related protein complex 5, beta 1 subunit		-1.03175	0.882136		-1.02996	0.889204		1.23774	0.303668		1.10322	0.634285		1.24026	0.296116
AP5M1	55745	adaptor-related protein complex 5, mu 1 subunit		1.0289	0.840804		1.09799	0.508411		-1.02786	0.845583		1.01372	0.923262		-1.10262	0.489157
AP5S1	55317	adaptor-related protein complex 5, sigma 1 subunit		-1.16187	0.484985		-1.2003	0.415964		1.10041	0.657905		-1.01026	0.962088		1.16648	0.470581
AP5Z1	9907	adaptor-related protein complex 5, zeta 1 subunit		-1.29972	0.561449		-1.23977	0.638538		-1.08835	0.850824		1.07146	0.876809		1.33376	0.518117
APAF1	317	apoptotic peptidase activating factor 1		1.05879	0.716484		-1.08948	0.578664		-1.21601	0.203212		-1.08834	0.585692		-1.05828	0.715606
APBA1	320	amyloid beta (A4) precursor protein-binding, family A, member 1		1.11938	0.604892		1.06893	0.772553		-1.03016	0.889515		1.30987	0.20684		-1.17303	0.46843
APBA2	321	amyloid beta (A4) precursor protein-binding, family A, member 2		-1.02785	0.932324		-1.34977	0.375594		1.27702	0.44687		1.07821	0.815435		-1.10742	0.751759
APBA3	9546	amyloid beta (A4) precursor protein-binding, family A, member 3		-1.09942	0.79573		1.04783	0.902725		1.18434	0.645295		1.13841	0.719427		1.23796	0.554226
APBB1	322	amyloid beta (A4) precursor protein-binding, family B, member 1 (Fe65)		-1.02726	0.870783		-1.03767	0.825864		1.06125	0.719982		-1.09811	0.569701		1.01607	0.922646
APBB2	323	amyloid beta (A4) precursor protein-binding, family B, member 2		-1.00836	0.952187		-1.00483	0.972421		-1.14349	0.33671		-1.23212	0.133358		-1.22885	0.137498
APBB3	10307	amyloid beta (A4) precursor protein-binding, family B, member 3		1.14456	0.580456		1.09172	0.728128		1.07085	0.77979		1.0863	0.73287		1.04475	0.856223
APC	324	adenomatous polyposis coli		-1.05122	0.716525		-1.05448	0.699629		-1.07243	0.609959		-1.05659	0.688784		-1.09197	0.520721
APCDD1L	164284	adenomatosis polyposis coli down-regulated 1-like		-3.02298	0.0311936		1.56834	0.396426		1.43294	0.471379		-1.59103	0.445513		1.12124	0.844614
APEH	327	acylaminoacyl-peptide hydrolase		1.00919	0.950449		-1.14552	0.358119		1.06295	0.678411		1.03832	0.798479		1.15801	0.318712
APEX1	328	APEX nuclease (multifunctional DNA repair enzyme) 1		-1.01381	0.906928		-1.07641	0.531076		1.03691	0.757228		-1.00847	0.942751		1.01955	0.868943
APEX2	27301	APEX nuclease (apurinic/apyrimidinic endonuclease) 2		1.03894	0.779146		-1.10885	0.451457		1.06111	0.663682		-1.01153	0.933049		1.07206	0.608128
APH1A	51107	APH1A gamma secretase subunit		-1.03178	0.786391		-1.11008	0.36669		-1.02394	0.837212		1.0328	0.77989		1.06393	0.590985
APH1B	83464	APH1B gamma secretase subunit		-1.17155	0.362402		1.07583	0.67802		-1.25379	0.191988		-1.18133	0.318678		-1.14684	0.405576
API5	8539	apoptosis inhibitor 5		1.04491	0.734626		1.08483	0.529893		-1.02535	0.846798		-1.04079	0.757954		-1.09431	0.48676
APIP	51074	APAF1 interacting protein		-1.08781	0.602531		1.11064	0.514891		1.21257	0.234609		-1.08281	0.624287		-1.24543	0.172539
APLF	200558	aprataxin and PNKP like factor		-1.05148	0.874556		1.47783	0.230594		-1.17705	0.629964		1.04247	0.8933		-1.03669	0.906894
APLN	8862	apelin		-1.10878	0.829288		-1.89307	0.183706		-1.88956	0.180339		-1.49215	0.40661		-1.42321	0.484114
APLP1	333	amyloid beta (A4) precursor-like protein 1		-1.05689	0.883547		-1.26477	0.573972		1.34077	0.421471		1.1418	0.706827		1.18576	0.644501
APLP2	334	amyloid beta (A4) precursor-like protein 2		-1.05106	0.656048		-1.03061	0.787473		1.02272	0.840741		-1.13253	0.265877		-1.07979	0.492365
APMAP	57136	adipocyte plasma membrane associated protein		-1.02669	0.814901		-1.12961	0.279689		1.00948	0.932989		-1.07115	0.54153		-1.01541	0.89187
APOA1BP	128240	apolipoprotein A-I binding protein		-1.02911	0.839764		-1.08966	0.546144		1.08845	0.548163		-1.06231	0.670079		1.09956	0.502251
APOB	338	apolipoprotein B		-1.5382	0.209423		-1.34924	0.523412		-1.71272	0.290457		-1.10306	0.854707		-1.32609	0.52091
APOBEC3B	9582	apolipoprotein B mRNA editing enzyme, catalytic polypeptide-like 3B		1.03708	0.893656		1.0372	0.888725		1.12906	0.638618		-1.35776	0.258889		-1.1341	0.634995
APOBEC3C	27350	apolipoprotein B mRNA editing enzyme, catalytic polypeptide-like 3C		-1.01148	0.947661		-1.18699	0.330059		-1.02706	0.877944		1.15457	0.408204		1.04536	0.797197
APOBEC3F	200316	apolipoprotein B mRNA editing enzyme, catalytic polypeptide-like 3F		1.09868	0.627413		1.15948	0.481608		1.13227	0.54295		1.09009	0.626402		1.27163	0.175437
APOBEC3G	60489	apolipoprotein B mRNA editing enzyme, catalytic polypeptide-like 3G		1.09207	0.677547		1.15597	0.49591		1.31102	0.195877		-1.04782	0.811997		1.04916	0.80094
APOE	348	apolipoprotein E		-1.26175	0.702704		1.17023	0.807659		1.94361	0.281971		1.03886	0.947837		1.29758	0.658117
APOL1	8542	apolipoprotein L, 1		-1.03564	0.923775		-1.1182	0.760513		1.0461	0.901443		1.44936	0.310082		1.21901	0.589589
APOL2	23780	apolipoprotein L, 2		-1.06253	0.750106		-1.09563	0.628628		1.148	0.457703		-1.00952	0.959879		1.03483	0.857031
APOL3	80833	apolipoprotein L, 3		-1.06916	0.879639		1.12131	0.792907		1.17264	0.709928		1.31658	0.524099		1.15871	0.740176
APOL6	80830	apolipoprotein L, 6		1.01358	0.947455		1.45062	0.0718972		-1.013	0.949949		1.24734	0.280504		1.13642	0.531948
APOLD1	81575	apolipoprotein L domain containing 1		1.2854	0.306644		1.6	0.0713994		-1.0296	0.905706		-1.05039	0.832847		1.15347	0.541712
APOM	55937	apolipoprotein M		1.27053	0.507891		-1.07666	0.848565		1.22709	0.587291		1.20638	0.594336		-1.04206	0.901214
APOO	79135	apolipoprotein O		1.01437	0.920971		1.00703	0.960746		-1.12635	0.409939		1.02493	0.863681		-1.33154	0.0473231
APOOL	139322	apolipoprotein O-like		-1.08131	0.657625		1.00529	0.97626		-1.08644	0.639563		1.08726	0.634883		-1.03874	0.828305
APOPT1	84334	apoptogenic 1, mitochondrial		1.00225	0.988953		1.01961	0.905413		-1.01513	0.926933		-1.15117	0.381605		-1.12739	0.453301
APP	351	amyloid beta (A4) precursor protein		-1.04338	0.697685		-1.07357	0.516159		1.00231	0.983191		-1.15087	0.198887		-1.04536	0.684835
APPBP2	10513	amyloid beta precursor protein (cytoplasmic tail) binding protein 2		1.01179	0.940568		1.04447	0.782231		-1.04788	0.765734		-1.02534	0.873111		-1.07233	0.655158
APPL1	26060	adaptor protein, phosphotyrosine interaction, PH domain and leucine zipper containing 1		1.0454	0.722298		1.02967	0.81439		-1.0589	0.645931		1.03206	0.800408		-1.14087	0.289947
APPL2	55198	adaptor protein, phosphotyrosine interaction, PH domain and leucine zipper containing 2		-1.01582	0.906237		1.1246	0.381185		-1.01461	0.91362		1.02799	0.836186		-1.06157	0.652645
APRT	353	adenine phosphoribosyltransferase		-1.16612	0.634344		-1.14575	0.676097		1.07728	0.817564		1.13164	0.701299		1.21082	0.552272
APTR	NA	NA		-1.1595	0.430543		1.5541	0.0258245		-1.04474	0.80929		-1.13837	0.440248		1.02034	0.903685
APTX	54840	aprataxin		-1.00855	0.935083		1.1058	0.338176		1.0497	0.643884		-1.10664	0.332473		-1.09685	0.374173
AQP3	360	aquaporin 3 (Gill blood group)		-1.01842	0.972566		-1.23922	0.693548		1.19232	0.740534		1.60263	0.37766		1.04886	0.929451
AQPEP	206338	laeverin		1.18848	0.761446		1.02458	0.963697		1.03386	0.955511		-1.16135	0.745524		-1.19335	0.681029
AQR	9716	aquarius homolog (mouse)		1.03231	0.791346		1.09853	0.43351		-1.04034	0.741481		1.00905	0.940501		-1.08643	0.490475
AR	367	androgen receptor		1.06338	0.741669		1.21591	0.295429		-1.27212	0.19726		-1.05395	0.779343		-1.14394	0.473157
ARAF	369	v-raf murine sarcoma 3611 viral oncogene homolog		1.02748	0.852261		-1.0672	0.658127		1.07752	0.607352		1.08468	0.576089		1.09716	0.522426
ARAP1	116985	ArfGAP with RhoGAP domain, ankyrin repeat and PH domain 1		-1.09143	0.678604		-1.14202	0.534998		1.06916	0.750583		1.0893	0.684303		1.08166	0.708683
ARAP2	116984	ArfGAP with RhoGAP domain, ankyrin repeat and PH domain 2		-1.06108	0.765052		1.04707	0.816824		-1.02099	0.917192		-1.01477	0.940929		-1.04434	0.825225
ARAP3	64411	ArfGAP with RhoGAP domain, ankyrin repeat and PH domain 3		-1.04014	0.839541		-1.28029	0.210498		-1.03955	0.840712		1.13968	0.498802		1.06622	0.739808
ARCN1	372	archain 1		1.02015	0.877602		-1.0365	0.781905		-1.06096	0.647642		-1.07169	0.593589		-1.01533	0.906537
AREG	374	amphiregulin		1.10629	0.674236		1.46564	0.145533		1.43852	0.162867		1.36117	0.214227		1.41468	0.140425
AREL1	9870	apoptosis resistant E3 ubiquitin protein ligase 1		-1.00538	0.969053		-1.11059	0.44571		-1.05834	0.679142		-1.0805	0.575433		-1.05992	0.67431
ARF1	375	ADP-ribosylation factor 1		-1.04433	0.782406		-1.14648	0.385021		1.03118	0.844947		-1.02307	0.884423		1.09991	0.54406
ARF3	377	ADP-ribosylation factor 3		-1.09823	0.421833		-1.10231	0.40398		-1.02207	0.851175		-1.04136	0.728063		1.03592	0.762002
ARF4	378	ADP-ribosylation factor 4		-1.01502	0.911127		1.0914	0.51184		-1.06248	0.649539		-1.08072	0.561615		-1.10031	0.474519
ARF5	381	ADP-ribosylation factor 5		-1.03103	0.877423		-1.1528	0.475103		1.26158	0.240385		1.02719	0.892097		1.01198	0.951997
ARF6	382	ADP-ribosylation factor 6		-1.06932	0.601819		1.11514	0.395807		-1.02337	0.856859		1.05657	0.667997		-1.0108	0.933245
ARFGAP1	55738	ADP-ribosylation factor GTPase activating protein 1		-1.10457	0.672952		-1.06041	0.804594		1.14612	0.56276		1.1041	0.673459		1.1875	0.464476
ARFGAP2	84364	ADP-ribosylation factor GTPase activating protein 2		-1.02027	0.86943		-1.1325	0.316836		1.08636	0.499855		-1.08177	0.520283		-1.02444	0.842828
ARFGAP3	26286	ADP-ribosylation factor GTPase activating protein 3		1.00735	0.96167		1.03214	0.835261		-1.02007	0.896377		-1.08548	0.590682		-1.0546	0.72669
ARFGEF1	10565	ADP-ribosylation factor guanine nucleotide-exchange factor 1 (brefeldin A-inhibited)		1.01509	0.916046		1.00358	0.97992		-1.00618	0.965379		-1.00449	0.974799		-1.08273	0.574059
ARFGEF2	10564	ADP-ribosylation factor guanine nucleotide-exchange factor 2 (brefeldin A-inhibited)		1.02882	0.816685		-1.00102	0.993361		-1.07587	0.55021		-1.04377	0.726259		-1.03912	0.753221
ARFIP1	27236	ADP-ribosylation factor interacting protein 1		1.06616	0.628141		1.19537	0.176396		-1.05922	0.662427		1.00039	0.997674		-1.07917	0.564105
ARFIP2	23647	ADP-ribosylation factor interacting protein 2		-1.02322	0.864168		-1.06094	0.660064		1.0458	0.73669		-1.06312	0.648746		1.01895	0.888791
ARFRP1	10139	ADP-ribosylation factor related protein 1		-1.14529	0.654867		-1.26352	0.449405		1.05386	0.86286		1.07597	0.808352		1.2322	0.488511
ARG2	384	arginase 2		1.0041	0.988737		-1.0243	0.934002		-1.43572	0.221492		-1.19784	0.535811		-1.26578	0.413847
ARGLU1	55082	arginine and glutamate rich 1		1.03015	0.870977		1.12428	0.523003		1.12642	0.516192		-1.07674	0.685268		-1.17563	0.374422
ARHGAP1	392	Rho GTPase activating protein 1		-1.01602	0.912479		-1.20924	0.190829		1.05636	0.703568		1.13022	0.400038		1.17495	0.265692
ARHGAP10	79658	Rho GTPase activating protein 10		1.03286	0.795163		1.16428	0.226684		-1.16249	0.228663		-1.01279	0.918341		-1.0988	0.445488
ARHGAP11A	9824	Rho GTPase activating protein 11A		1.04723	0.721542		-1.03062	0.815285		-1.06673	0.616421		1.05066	0.702548		-1.11385	0.403914
ARHGAP11B	89839	Rho GTPase activating protein 11B		-1.17402	0.560528		1.19953	0.50321		-1.20359	0.475764		-1.18112	0.525411		-1.51135	0.110477
ARHGAP12	94134	Rho GTPase activating protein 12		1.11409	0.390271		1.17726	0.197542		1.0582	0.650412		1.13863	0.298049		-1.06431	0.615366
ARHGAP17	55114	Rho GTPase activating protein 17		-1.06566	0.57406		-1.08328	0.477955		-1.05631	0.620671		-1.00074	0.994708		-1.10105	0.388993
ARHGAP18	93663	Rho GTPase activating protein 18		1.13099	0.509115		1.24167	0.249956		-1.05234	0.783821		-1.05502	0.774212		-1.16007	0.427053
ARHGAP19	84986	Rho GTPase activating protein 19		-1.01071	0.960311		-1.13084	0.566715		-1.12382	0.585706		-1.08298	0.709526		-1.00674	0.974886
ARHGAP20	57569	Rho GTPase activating protein 20		1.05937	0.891025		-2.148	0.100376		-1.60058	0.26769		-1.4531	0.344377		-1.68395	0.0921691
ARHGAP21	57584	Rho GTPase activating protein 21		1.0177	0.8905		1.10012	0.455338		-1.13471	0.322551		1.01064	0.933779		-1.09988	0.454513
ARHGAP22	58504	Rho GTPase activating protein 22		1.11445	0.769466		1.04744	0.908059		1.3095	0.472667		1.04628	0.902806		1.12472	0.746512
ARHGAP23	57636	Rho GTPase activating protein 23		-1.01378	0.955472		-1.13797	0.59757		-1.10279	0.688944		-1.06983	0.782462		1.04476	0.857813
ARHGAP24	83478	Rho GTPase activating protein 24		-1.12512	0.552162		-1.0145	0.94307		-1.15687	0.458097		-1.18658	0.386326		-1.12116	0.56082
ARHGAP25	9938	Rho GTPase activating protein 25		-1.34921	0.388239		-1.08445	0.821011		-1.1506	0.694716		-1.16986	0.667213		1.01617	0.962955
ARHGAP26	23092	Rho GTPase activating protein 26		-1.0148	0.937669		-1.11236	0.572059		-1.21403	0.305723		-1.30409	0.158421		-1.23109	0.268527
ARHGAP27	201176	Rho GTPase activating protein 27		-1.05698	0.832667		-1.23905	0.412697		1.09987	0.711322		1.01261	0.961165		1.10678	0.693275
ARHGAP28	79822	Rho GTPase activating protein 28		1.2186	0.446549		1.36625	0.243821		-1.07262	0.792705		-1.03133	0.907341		-1.38496	0.207242
ARHGAP29	9411	Rho GTPase activating protein 29		1.02488	0.882653		-1.01881	0.911011		-1.2618	0.162967		-1.04841	0.776422		-1.12319	0.485224
ARHGAP31	57514	Rho GTPase activating protein 31		-1.00193	0.993742		-1.13529	0.596571		1.07038	0.775165		-1.01821	0.94014		1.04679	0.850553
ARHGAP32	9743	Rho GTPase activating protein 32		1.06918	0.673341		1.07332	0.658811		-1.04585	0.777875		-1.14888	0.380151		-1.02198	0.889812
ARHGAP33	115703	Rho GTPase activating protein 33		1.05564	0.896068		1.14977	0.763083		-1.09928	0.810851		1.1705	0.680459		-1.05045	0.899201
ARHGAP35	2909	Rho GTPase activating protein 35		-1.08462	0.409684		-1.00235	0.981129		-1.08963	0.384256		-1.15219	0.150052		-1.02498	0.801571
ARHGAP39	80728	Rho GTPase activating protein 39		-1.09281	0.840541		-1.04483	0.923194		1.12712	0.787207		-1.30197	0.541522		1.38306	0.449976
ARHGAP40	343578	Rho GTPase activating protein 40		1.04188	0.860457		1.08412	0.745533		1.06675	0.789727		1.14137	0.569613		-1.07539	0.752805
ARHGAP42	143872	Rho GTPase activating protein 42		-1.31595	0.428739		1.29465	0.450421		1.12369	0.726294		1.07609	0.830899		-1.26264	0.478092
ARHGAP44	9912	Rho GTPase activating protein 44		-1.09301	0.74416		1.35125	0.342496		-1.13098	0.656583		1.54384	0.10406		1.07867	0.768358
ARHGAP5	394	Rho GTPase activating protein 5		1.00623	0.974777		1.09354	0.649734		-1.16554	0.436406		-1.14487	0.490518		-1.17804	0.403044
ARHGAP5-AS1	84837	ARHGAP5 antisense RNA 1 (head to head)		1.00714	0.982922		-1.15271	0.673088		1.06413	0.855601		-1.15527	0.672042		-1.52225	0.221649
ARHGDIA	396	Rho GDP dissociation inhibitor (GDI) alpha		-1.13915	0.755769		-1.44692	0.381138		-1.16932	0.709014		1.1446	0.74559		1.36117	0.459313
ARHGDIB	397	Rho GDP dissociation inhibitor (GDI) beta		-1.10559	0.790194		-1.00342	0.992753		-1.00655	0.986156		1.02405	0.949853		-1.07494	0.849078
ARHGEF1	9138	Rho guanine nucleotide exchange factor (GEF) 1		-1.10326	0.736455		-1.2037	0.528933		1.06672	0.824892		1.11163	0.715708		1.15193	0.625971
ARHGEF10	9639	Rho guanine nucleotide exchange factor (GEF) 10		-1.01906	0.870562		-1.13054	0.292522		-1.01435	0.901967		-1.13544	0.27165		-1.04425	0.706717
ARHGEF10L	55160	Rho guanine nucleotide exchange factor (GEF) 10-like		-1.15196	0.625737		-1.74851	0.0614973		1.07529	0.793175		1.11101	0.708083		-1.02897	0.915279
ARHGEF11	9826	Rho guanine nucleotide exchange factor (GEF) 11		-1.03461	0.754568		-1.18706	0.118007		1.05409	0.626688		-1.02574	0.814998		-1.02685	0.806181
ARHGEF12	23365	Rho guanine nucleotide exchange factor (GEF) 12		1.0638	0.61523		1.01054	0.932179		-1.08414	0.511774		-1.05637	0.655758		-1.06971	0.583428
ARHGEF16	27237	Rho guanine nucleotide exchange factor (GEF) 16		1.01155	0.974076		1.03751	0.917236		1.39016	0.349876		1.30144	0.453113		1.4729	0.270481
ARHGEF17	9828	Rho guanine nucleotide exchange factor (GEF) 17		-1.04027	0.824845		-1.23234	0.247769		1.05229	0.775146		-1.188	0.333072		-1.07508	0.683156
ARHGEF18	23370	Rho/Rac guanine nucleotide exchange factor (GEF) 18		-1.14954	0.543616		-1.33453	0.210335		1.05596	0.81205		1.07617	0.747875		1.18766	0.451064
ARHGEF19	128272	Rho guanine nucleotide exchange factor (GEF) 19		-1.00854	0.9721		-1.10508	0.695907		1.12582	0.631382		-1.21042	0.429105		1.05676	0.817625
ARHGEF2	9181	Rho/Rac guanine nucleotide exchange factor (GEF) 2		-1.1013	0.560727		-1.08092	0.645075		1.00511	0.975761		1.01068	0.948502		1.02364	0.886705
ARHGEF25	115557	Rho guanine nucleotide exchange factor (GEF) 25		-1.36334	0.166752		-1.14899	0.539721		1.10388	0.637832		-1.1082	0.609281		1.26277	0.25868
ARHGEF26	26084	Rho guanine nucleotide exchange factor (GEF) 26		-1.01276	0.943011		-1.04039	0.814404		1.01529	0.928386		-1.18855	0.328932		-1.31117	0.124768
ARHGEF28	64283	Rho guanine nucleotide exchange factor (GEF) 28		-1.00058	0.99672		1.16679	0.281615		-1.12564	0.405056		-1.16065	0.292653		-1.23374	0.137255
ARHGEF3	50650	Rho guanine nucleotide exchange factor (GEF) 3		-1.07002	0.713757		-1.03589	0.850453		1.08299	0.658853		1.02297	0.899393		-1.06321	0.732336
ARHGEF34P	728377	Rho guanine nucleotide exchange factor (GEF) 34, pseudogene		-1.03931	0.850814		-1.39506	0.105619		-1.0108	0.956686		-1.09138	0.658878		1.16126	0.435561
ARHGEF35	445328	Rho guanine nucleotide exchange factor (GEF) 35		1.00009	0.99949		1.03908	0.78809		-1.02849	0.841325		-1.00368	0.978862		-1.10284	0.474814
ARHGEF37	389337	Rho guanine nucleotide exchange factor (GEF) 37		-1.22953	0.38665		-1.32054	0.257321		1.14858	0.545294		-1.17054	0.45474		1.13687	0.543307
ARHGEF39	84904	Rho guanine nucleotide exchange factor (GEF) 39		-1.07935	0.677038		1.03059	0.870689		1.07589	0.671224		-1.03429	0.84736		1.04833	0.788828
ARHGEF4	50649	Rho guanine nucleotide exchange factor (GEF) 4		-1.07817	0.811449		1.1186	0.721818		1.58418	0.140106		1.37958	0.297674		1.29454	0.399729
ARHGEF40	55701	Rho guanine nucleotide exchange factor (GEF) 40		-1.05167	0.84572		-1.39431	0.21346		1.24807	0.384898		1.06586	0.800708		-1.02033	0.936956
ARHGEF5	7984	Rho guanine nucleotide exchange factor (GEF) 5		-1.09848	0.551644		-1.04552	0.77968		-1.04997	0.754586		-1.0184	0.906723		-1.00833	0.95688
ARHGEF6	9459	Rac/Cdc42 guanine nucleotide exchange factor (GEF) 6		1.40026	0.392257		-1.23578	0.546665		-1.08404	0.854062		1.65232	0.214657		1.3921	0.32308
ARHGEF7	8874	Rho guanine nucleotide exchange factor (GEF) 7		-1.00634	0.958365		-1.0008	0.994738		1.07021	0.573753		-1.07205	0.563583		-1.01367	0.90982
ARHGEF9	23229	Cdc42 guanine nucleotide exchange factor (GEF) 9		1.05031	0.708855		1.02854	0.83427		-1.04939	0.717177		-1.18008	0.21013		-1.1163	0.403271
ARID1A	8289	AT rich interactive domain 1A (SWI-like)		-1.04663	0.637986		-1.1438	0.166574		-1.07523	0.452917		-1.09908	0.329714		-1.02658	0.786027
ARID1B	57492	AT rich interactive domain 1B (SWI1-like)		-1.10292	0.385316		-1.20848	0.0970791		-1.03726	0.746281		-1.01707	0.880769		1.05622	0.626199
ARID2	196528	AT rich interactive domain 2 (ARID, RFX-like)		1.09065	0.487856		1.017	0.89163		-1.08531	0.508356		-1.00079	0.994925		-1.0005	0.996798
ARID3A	1820	AT rich interactive domain 3A (BRIGHT-like)		1.12745	0.78112		1.46302	0.416983		1.18903	0.682668		-1.01579	0.9706		1.21114	0.636279
ARID3B	10620	AT rich interactive domain 3B (BRIGHT-like)		-1.14126	0.499471		-1.13547	0.517089		1.21765	0.300926		-1.00701	0.970741		1.17849	0.385842
ARID4A	5926	AT rich interactive domain 4A (RBP1-like)		-1.01768	0.920466		1.03372	0.846634		-1.09405	0.599885		1.06246	0.722509		-1.12431	0.488631
ARID4B	51742	AT rich interactive domain 4B (RBP1-like)		1.03231	0.851506		-1.09972	0.573687		-1.07504	0.668806		1.02922	0.864444		-1.19384	0.291976
ARID5A	10865	AT rich interactive domain 5A (MRF1-like)		-1.54951	0.241758		-1.09075	0.821478		-1.07918	0.826248		1.10791	0.765478		1.12898	0.72135
ARID5B	84159	AT rich interactive domain 5B (MRF1-like)		1.07489	0.744735		1.09488	0.689346		-1.2461	0.325294		-1.28513	0.255256		-1.29796	0.235819
ARIH1	25820	ariadne homolog, ubiquitin-conjugating enzyme E2 binding protein, 1 (Drosophila)		-1.05381	0.666252		1.1212	0.348621		-1.05086	0.684002		-1.04854	0.696331		-1.0906	0.473776
ARIH2	10425	ariadne homolog 2 (Drosophila)		-1.04053	0.679526		-1.04854	0.623867		1.02442	0.802647		-1.06708	0.499607		-1.02176	0.82241
ARIH2OS	646450	ariadne homolog 2 opposite strand		-2.05759	0.0480691		4.22094	0.0745723		1.17265	0.724812		-1.14835	0.689856		-1.21991	0.519735
ARL1	400	ADP-ribosylation factor-like 1		1.02579	0.852158		1.04663	0.737279		-1.03011	0.827156		-1.02409	0.862229		-1.08237	0.56365
ARL10	285598	ADP-ribosylation factor-like 10		-1.10942	0.604323		-1.36911	0.100384		-1.09821	0.614827		-1.03551	0.854568		1.15387	0.454452
ARL13B	200894	ADP-ribosylation factor-like 13B		1.05509	0.789791		1.01456	0.9428		-1.10774	0.612354		-1.11118	0.599818		-1.19962	0.363295
ARL14EP	120534	ADP-ribosylation factor-like 14 effector protein		1.03768	0.838634		1.12527	0.516182		-1.10482	0.583294		1.06768	0.715737		-1.15859	0.410026
ARL15	54622	ADP-ribosylation factor-like 15		1.04121	0.799723		1.2258	0.204968		-1.13406	0.433306		1.00234	0.988268		-1.13483	0.425895
ARL16	339231	ADP-ribosylation factor-like 16		-1.0608	0.719696		1.05946	0.726041		1.10245	0.550102		-1.04643	0.78259		-1.13359	0.442519
ARL17A	51326	ADP-ribosylation factor-like 17A		-1.07897	0.636582		-1.10436	0.530011		-1.1982	0.247589		-1.03759	0.810731		-1.17248	0.299825
ARL2	402	ADP-ribosylation factor-like 2		-1.12461	0.68774		1.06806	0.819091		1.0737	0.794439		-1.52207	0.132816		1.07791	0.795682
ARL2BP	23568	ADP-ribosylation factor-like 2 binding protein		1.03857	0.683368		-1.03275	0.727808		-1.01501	0.871351		-1.1078	0.2708		-1.12142	0.216206
ARL3	403	ADP-ribosylation factor-like 3		-1.14207	0.354779		1.07304	0.619991		-1.16149	0.291076		-1.06776	0.646232		-1.06107	0.677261
ARL4A	10124	ADP-ribosylation factor-like 4A		-1.1462	0.424483		1.04357	0.805712		-1.17444	0.348043		1.01568	0.926946		-1.19472	0.290928
ARL4C	10123	ADP-ribosylation factor-like 4C		1.55265	0.185993		1.13129	0.710253		1.00113	0.997252		1.14878	0.678791		1.07825	0.823226
ARL4D	379	ADP-ribosylation factor-like 4D		1.25308	0.360938		1.29249	0.295724		1.37272	0.188817		1.07927	0.749773		1.2092	0.425408
ARL5A	26225	ADP-ribosylation factor-like 5A		1.01352	0.929393		-1.02433	0.873415		-1.10764	0.498607		1.00775	0.959477		-1.07661	0.625625
ARL5B	221079	ADP-ribosylation factor-like 5B		1.1184	0.636083		-1.03465	0.8858		-1.07345	0.765256		-1.14569	0.566474		-1.07623	0.755548
ARL6	84100	ADP-ribosylation factor-like 6		1.08457	0.695638		1.13139	0.550749		-1.15946	0.468152		-1.08784	0.686093		-1.01531	0.941407
ARL6IP1	23204	ADP-ribosylation factor-like 6 interacting protein 1		-1.03465	0.854473		1.09114	0.638538		-1.12563	0.523304		-1.15023	0.450806		-1.11521	0.556761
ARL6IP4	51329	ADP-ribosylation-like factor 6 interacting protein 4		-1.0653	0.810857		-1.07529	0.784615		1.19536	0.500399		-1.1296	0.64368		1.00683	0.97936
ARL6IP5	10550	ADP-ribosylation-like factor 6 interacting protein 5		-1.0499	0.770742		1.10124	0.563479		-1.10645	0.544026		-1.13478	0.448587		-1.16909	0.349706
ARL6IP6	151188	ADP-ribosylation-like factor 6 interacting protein 6		-1.01535	0.915132		1.08595	0.566209		-1.22679	0.157066		-1.14829	0.334347		-1.22903	0.147619
ARL8A	127829	ADP-ribosylation factor-like 8A		1.09272	0.661853		-1.02276	0.910709		1.11843	0.573772		-1.14027	0.505806		1.0307	0.876784
ARL8B	55207	ADP-ribosylation factor-like 8B		1.07973	0.597653		1.03517	0.812074		-1.04177	0.778623		-1.12099	0.432744		-1.12806	0.406503
ARL9	132946	ADP-ribosylation factor-like 9		1.59585	0.268197		-1.34356	0.338501		-1.57214	0.171563		1.48026	0.311361		-1.30383	0.563534
ARMC1	55156	armadillo repeat containing 1		1.04396	0.786795		1.07598	0.646024		-1.12749	0.451682		-1.08755	0.597981		-1.1091	0.514699
ARMC10	83787	armadillo repeat containing 10		-1.00398	0.974505		1.13174	0.317362		-1.06086	0.633594		1.01081	0.931224		-1.02729	0.828807
ARMC2	84071	armadillo repeat containing 2		-1.23677	0.404619		-1.19032	0.509134		-1.06021	0.828345		1.15787	0.543972		1.02601	0.915104
ARMC3	219681	armadillo repeat containing 3		1.44328	0.498704		-1.67335	0.306594		1.81942	0.379537		-2.19622	0.0866602		1.20874	0.663405
ARMC4	55130	armadillo repeat containing 4		1.02172	0.924629		1.00779	0.973817		-1.10883	0.678132		-1.04185	0.856127		-1.06634	0.772968
ARMC5	79798	armadillo repeat containing 5		-1.26327	0.622403		-1.05606	0.909437		1.0656	0.89577		1.32004	0.558928		1.67712	0.275856
ARMC6	93436	armadillo repeat containing 6		-1.12494	0.623371		-1.17822	0.49659		1.10901	0.665811		1.02639	0.913241		1.16223	0.528851
ARMC7	79637	armadillo repeat containing 7		-1.15527	0.483106		-1.0729	0.729723		-1.14868	0.484149		1.12716	0.549022		1.07591	0.71378
ARMC8	25852	armadillo repeat containing 8		-1.0033	0.978338		1.03311	0.786009		1.01915	0.874308		-1.07097	0.572058		-1.04959	0.688613
ARMC9	80210	armadillo repeat containing 9		-1.00498	0.968499		1.02716	0.832104		1.2159	0.116794		1.19145	0.159959		1.15386	0.247026
ARMCX1	51309	armadillo repeat containing, X-linked 1		-1.11552	0.540833		1.03336	0.852814		1.02624	0.880079		-1.1178	0.525982		-1.12521	0.499512
ARMCX2	9823	armadillo repeat containing, X-linked 2		-1.15908	0.432098		1.17254	0.417834		-1.07873	0.685952		1.01348	0.944197		1.03204	0.868648
ARMCX3	51566	armadillo repeat containing, X-linked 3		1.0813	0.705884		-1.05962	0.780484		-1.1229	0.576244		-1.1134	0.602944		-1.15275	0.490447
ARMCX4	100131755	armadillo repeat containing, X-linked 4		1.10726	0.724541		-1.00608	0.983786		-1.30341	0.348475		1.25032	0.441181		1.11926	0.691857
ARMCX5	64860	armadillo repeat containing, X-linked 5		1.05392	0.784018		1.17744	0.397374		1.12033	0.560888		-1.10644	0.599568		-1.04009	0.837096
ARMCX6	54470	armadillo repeat containing, X-linked 6		1.00319	0.986028		1.02357	0.89745		1.00303	0.986457		-1.0341	0.851485		-1.05653	0.756894
ARNT	405	aryl hydrocarbon receptor nuclear translocator		1.01724	0.90318		-1.03501	0.807545		-1.08247	0.572748		-1.10782	0.464812		-1.06259	0.663664
ARNT2	9915	aryl-hydrocarbon receptor nuclear translocator 2		-1.05889	0.891033		-1.38503	0.41198		1.00595	0.986005		1.31072	0.49656		1.54227	0.323387
ARNTL	406	aryl hydrocarbon receptor nuclear translocator-like		1.0052	0.979715		1.35204	0.149241		1.11067	0.612227		-1.02776	0.892578		-1.08197	0.697244
ARNTL2	56938	aryl hydrocarbon receptor nuclear translocator-like 2		-1.02635	0.842295		-1.05184	0.698273		-1.30953	0.0389352		1.06216	0.6448		-1.01361	0.917339
ARPC1A	10552	actin related protein 2/3 complex, subunit 1A, 41kDa		-1.08678	0.557359		-1.03667	0.799747		1.04817	0.739787		-1.03991	0.782792		-1.01534	0.914575
ARPC1B	10095	actin related protein 2/3 complex, subunit 1B, 41kDa		-1.12052	0.786495		-1.38518	0.441659		1.03987	0.926026		1.022	0.958247		1.24754	0.594773
ARPC2	10109	actin related protein 2/3 complex, subunit 2, 34kDa		-1.00861	0.935118		1.02885	0.786976		-1.01224	0.907921		-1.03405	0.750603		-1.02875	0.787775
ARPC3	10094	actin related protein 2/3 complex, subunit 3, 21kDa		-1.0816	0.504471		1.15199	0.227748		-1.05344	0.657209		-1.05584	0.644036		-1.10573	0.392463
ARPC4	10093	actin related protein 2/3 complex, subunit 4, 20kDa		-1.19675	0.298304		-1.16233	0.379454		-1.16672	0.361484		1.04325	0.807085		1.04712	0.789881
ARPC5	10092	actin related protein 2/3 complex, subunit 5, 16kDa		1.03587	0.814905		1.0264	0.862335		-1.05648	0.714506		-1.08499	0.588056		-1.19043	0.247485
ARPC5L	81873	actin related protein 2/3 complex, subunit 5-like		-1.01199	0.938287		1.16378	0.324525		1.13058	0.423332		-1.06729	0.67189		1.04685	0.765298
ARPP19	10776	cAMP-regulated phosphoprotein, 19kDa		1.08807	0.525608		1.03517	0.795054		-1.09018	0.516273		-1.02131	0.874101		-1.05615	0.681118
ARRB1	408	arrestin, beta 1		-1.21109	0.505312		-1.16927	0.59166		1.00428	0.987608		1.03135	0.912474		1.32827	0.317889
ARRB2	409	arrestin, beta 2		-1.14038	0.342408		-1.1046	0.479121		-1.10439	0.472297		1.03198	0.819871		1.03714	0.791042
ARRDC1	92714	arrestin domain containing 1		-1.17725	0.717972		-1.59606	0.306752		1.00938	0.983861		1.09515	0.838262		1.15737	0.742278
ARRDC2	27106	arrestin domain containing 2		-1.30136	0.297897		-1.10272	0.70587		1.01737	0.946501		1.14177	0.606618		1.11233	0.679931
ARRDC3	57561	arrestin domain containing 3		1.62016	0.00386011		1.65573	0.00274691		-1.06355	0.712034		1.16003	0.371639		1.14514	0.414172
ARRDC3-AS1	100129716	ARRDC3 antisense RNA 1		1.02308	0.937884		1.27814	0.399407		1.44504	0.220067		-1.30445	0.327469		-1.08961	0.749433
ARRDC4	91947	arrestin domain containing 4		-1.00989	0.970037		1.18767	0.516508		-1.12323	0.661937		-1.10737	0.69687		-1.20299	0.479658
ARSA	410	arylsulfatase A		-1.27025	0.507662		-1.53347	0.246935		1.12723	0.739449		1.02379	0.946971		1.39251	0.3511
ARSB	411	arylsulfatase B		-1.03839	0.798383		-1.18129	0.254123		1.04201	0.775183		-1.00427	0.976901		-1.06324	0.6768
ARSD	414	arylsulfatase D		-1.17493	0.500847		-1.00709	0.976078		1.19113	0.485513		-1.02175	0.929286		-1.06148	0.792658
ARSG	22901	arylsulfatase G		1.19082	0.38222		1.15828	0.47398		1.25733	0.291948		1.05277	0.798371		1.0093	0.961431
ARSI	340075	arylsulfatase family, member I		1.31329	0.45584		-1.5307	0.24085		-1.02899	0.935491		1.06495	0.86149		1.0825	0.831891
ARSJ	79642	arylsulfatase family, member J		-1.047	0.746186		-1.12908	0.394931		-1.11375	0.444205		-1.17966	0.243937		-1.19055	0.218398
ARSK	153642	arylsulfatase family, member K		-1.00945	0.957036		1.10469	0.57226		-1.17489	0.350661		-1.24582	0.200276		-1.29983	0.125889
ARTN	9048	artemin		2.16321	0.0757446		1.86648	0.159548		1.62847	0.254597		3.63863	0.00373778		2.43645	0.0373867
ARV1	64801	ARV1 homolog (S. cerevisiae)		-1.15021	0.427672		1.01029	0.953623		-1.02516	0.88658		-1.02338	0.896228		-1.27787	0.17152
ARVCF	421	armadillo repeat gene deleted in velocardiofacial syndrome		-1.26566	0.586605		-1.2758	0.589269		1.21758	0.651631		1.01291	0.975757		1.2074	0.658602
ASAH1	427	N-acylsphingosine amidohydrolase (acid ceramidase) 1		1.10639	0.389684		1.0951	0.440123		1.00625	0.957865		-1.07884	0.518664		-1.11208	0.365576
ASAH2B	653308	N-acylsphingosine amidohydrolase (non-lysosomal ceramidase) 2B		-1.36335	0.303845		-1.01263	0.969375		-1.18949	0.586291		1.17646	0.611064		-1.11715	0.715227
ASAP1	50807	ArfGAP with SH3 domain, ankyrin repeat and PH domain 1		1.04429	0.681962		1.01846	0.86256		-1.03689	0.73181		1.0195	0.855391		-1.06128	0.573351
ASAP2	8853	ArfGAP with SH3 domain, ankyrin repeat and PH domain 2		-1.04361	0.750085		1.09737	0.486212		-1.10735	0.446169		1.04525	0.741593		-1.06407	0.642621
ASAP3	55616	ArfGAP with SH3 domain, ankyrin repeat and PH domain 3		-1.0494	0.800418		-1.07309	0.719302		-1.08314	0.677998		1.01589	0.933562		1.05851	0.763597
ASB1	51665	ankyrin repeat and SOCS box containing 1		-1.02925	0.846384		-1.13338	0.40139		1.12424	0.432171		1.08489	0.585654		1.13167	0.405705
ASB13	79754	ankyrin repeat and SOCS box containing 13		-1.09858	0.675115		-1.11226	0.635811		1.01427	0.949359		1.18328	0.452189		1.24957	0.320399
ASB16-AS1	339201	ASB16 antisense RNA 1		-1.03804	0.89492		1.68891	0.118813		1.01053	0.973272		1.04056	0.883457		1.12126	0.669111
ASB3	51130	ankyrin repeat and SOCS box containing 3		1.5721	0.284865		-1.9459	0.141489		-1.79484	0.287619		-1.08158	0.853019		1.31853	0.50273
ASB6	140459	ankyrin repeat and SOCS box containing 6		-1.03943	0.844874		-1.01775	0.928528		1.16234	0.44146		1.01065	0.957035		1.15998	0.450907
ASB7	140460	ankyrin repeat and SOCS box containing 7		1.0798	0.610743		-1.15414	0.335562		-1.1373	0.386549		-1.04987	0.740773		1.02634	0.858811
ASB8	140461	ankyrin repeat and SOCS box containing 8		-1.02567	0.853444		1.00719	0.958754		-1.03932	0.778085		-1.13369	0.357879		-1.29344	0.0581273
ASCC1	51008	activating signal cointegrator 1 complex subunit 1		-1.03206	0.843554		1.01624	0.919368		-1.10471	0.530319		-1.00286	0.985766		1.04158	0.799742
ASCC2	84164	activating signal cointegrator 1 complex subunit 2		-1.06091	0.633484		-1.10358	0.429835		1.09273	0.474306		-1.04446	0.726048		1.01898	0.879028
ASCC3	10973	activating signal cointegrator 1 complex subunit 3		1.00308	0.981446		1.02033	0.879216		-1.02028	0.879327		1.03657	0.786078		-1.02827	0.83279
ASF1A	25842	anti-silencing function 1A histone chaperone		1.11218	0.466743		1.29886	0.0758634		-1.04709	0.754513		-1.09502	0.53626		-1.15736	0.317011
ASF1B	55723	anti-silencing function 1B histone chaperone		-1.04819	0.773708		-1.05892	0.726595		1.01011	0.950683		-1.15263	0.387534		-1.00567	0.972525
ASH1L	55870	ash1 (absent, small, or homeotic)-like (Drosophila)		1.04408	0.77576		-1.13418	0.405713		-1.06426	0.680783		-1.02262	0.882593		-1.05841	0.707016
ASH1L-AS1	645676	ASH1L antisense RNA 1		-1.2577	0.635178		1.01237	0.978623		1.06045	0.900767		1.16457	0.741382		1.20387	0.691563
ASH2L	9070	ash2 (absent, small, or homeotic)-like (Drosophila)		-1.04704	0.716657		1.106	0.431136		1.01823	0.887612		-1.10565	0.427063		-1.07603	0.560537
ASIC1	41	acid-sensing (proton-gated) ion channel 1		-1.04668	0.871572		-1.28733	0.378745		1.07962	0.786991		-1.12185	0.684747		1.00475	0.986761
ASIC3	9311	acid-sensing (proton-gated) ion channel 3		1.17708	0.736419		-1.25983	0.739478		1.15075	0.782616		-1.30551	0.541521		-1.14259	0.761252
ASL	435	argininosuccinate lyase		-1.01009	0.953323		-1.0865	0.631297		1.13178	0.47018		-1.11641	0.522757		1.02437	0.888019
ASNA1	439	arsA arsenite transporter, ATP-binding, homolog 1 (bacterial)		-1.04588	0.755348		-1.05733	0.69966		1.09774	0.514929		-1.06403	0.666081		1.02321	0.873248
ASNS	440	asparagine synthetase (glutamine-hydrolyzing)		1.04065	0.922037		1.09665	0.820848		-1.2457	0.590268		-1.0367	0.929421		-1.02126	0.958821
ASNSD1	54529	asparagine synthetase domain containing 1		1.05686	0.733967		1.11281	0.512839		-1.0914	0.59242		-1.01868	0.909727		-1.11672	0.497906
ASPH	444	aspartate beta-hydroxylase		1.03732	0.802955		1.13215	0.397915		1.00542	0.970591		1.11031	0.476162		1.02662	0.85806
ASPHD1	253982	aspartate beta-hydroxylase domain containing 1		1.12223	0.778616		-1.09952	0.825742		1.16386	0.703059		1.36832	0.432612		1.40198	0.401643
ASPHD2	57168	aspartate beta-hydroxylase domain containing 2		-1.0771	0.655727		1.02765	0.87773		1.04964	0.776342		-1.15144	0.378088		-1.0147	0.927111
ASPM	259266	asp (abnormal spindle) homolog, microcephaly associated (Drosophila)		-1.02151	0.911544		-1.02139	0.912034		-1.16525	0.42415		-1.09854	0.62341		-1.18026	0.386263
ASPSCR1	79058	alveolar soft part sarcoma chromosome region, candidate 1		-1.28077	0.559802		-1.18295	0.698131		1.08408	0.85008		1.14855	0.741603		1.21818	0.638562
ASRGL1	80150	asparaginase like 1		1.21574	0.259593		1.059	0.747059		-1.20492	0.280873		1.00207	0.990302		-1.30966	0.108015
ASS1	445	argininosuccinate synthase 1		-1.0082	0.961964		-1.19973	0.288479		-1.01255	0.941844		-1.05336	0.760854		-1.04246	0.807289
ASTE1	28990	asteroid homolog 1 (Drosophila)		1.05153	0.768088		1.0817	0.636093		-1.0236	0.887595		1.03009	0.861335		-1.05587	0.746595
ASTN2	23245	astrotactin 2		1.01805	0.938916		1.09075	0.712809		1.43501	0.135771		-1.04803	0.834082		-1.1604	0.490781
ASUN	55726	asunder spermatogenesis regulator		-1.08702	0.550577		1.1163	0.432513		-1.10638	0.468558		1.19384	0.205504		-1.01123	0.936291
ASXL1	171023	additional sex combs like 1 (Drosophila)		-1.01286	0.893374		-1.11691	0.246292		-1.03301	0.73229		-1.03968	0.682462		1.05032	0.605226
ASXL2	55252	additional sex combs like 2 (Drosophila)		-1.01235	0.915378		-1.06849	0.563922		-1.07578	0.52416		-1.05717	0.630031		-1.0655	0.580574
ATAD1	84896	ATPase family, AAA domain containing 1		1.06819	0.64085		1.04798	0.740802		-1.00366	0.979434		-1.07598	0.604904		-1.06557	0.652717
ATAD2	29028	ATPase family, AAA domain containing 2		1.03725	0.835925		1.0137	0.938706		-1.16465	0.3891		-1.13676	0.468204		-1.23033	0.240551
ATAD2B	54454	ATPase family, AAA domain containing 2B		-1.02613	0.900428		-1.01259	0.951664		-1.10619	0.624316		-1.04028	0.847225		-1.12299	0.569444
ATAD3A	55210	ATPase family, AAA domain containing 3A		-1.06504	0.864		-1.29354	0.487377		-1.07254	0.848831		1.22993	0.572444		1.20923	0.603323
ATAD3B	83858	ATPase family, AAA domain containing 3B		1.05876	0.867764		-1.03569	0.918578		1.06781	0.847372		1.09383	0.792513		1.18711	0.614931
ATAD3C	219293	ATPase family, AAA domain containing 3C		1.08374	0.812794		-1.02227	0.956988		1.00022	0.999273		1.08	0.826357		-1.11625	0.739522
ATAD5	79915	ATPase family, AAA domain containing 5		1.07597	0.717907		-1.14089	0.514779		-1.08241	0.696545		1.04655	0.822528		-1.22089	0.321981
ATAT1	79969	alpha tubulin acetyltransferase 1		-1.00585	0.974328		-1.15807	0.414601		1.05071	0.773696		1.01231	0.942638		-1.07954	0.661206
ATE1	11101	arginyltransferase 1		1.08728	0.605399		1.15326	0.380484		1.02518	0.878156		-1.05941	0.721095		-1.04914	0.765742
ATF1	466	activating transcription factor 1		1.1227	0.516487		1.21105	0.286213		-1.12652	0.507721		-1.08335	0.653589		-1.15848	0.408508
ATF2	1386	activating transcription factor 2		1.05602	0.722535		1.01644	0.915317		-1.15128	0.35697		1.01659	0.913711		-1.1289	0.423076
ATF3	467	activating transcription factor 3		-1.03126	0.937783		1.52572	0.315401		-1.00093	0.998147		-1.13457	0.745252		1.03442	0.930359
ATF4	468	activating transcription factor 4		-1.00407	0.97538		1.37696	0.0158926		-1.04666	0.730441		1.05937	0.661377		1.03817	0.775877
ATF5	22809	activating transcription factor 5		-1.29369	0.309729		1.00049	0.998529		1.22871	0.402042		-1.02347	0.930024		1.2805	0.34554
ATF6	22926	activating transcription factor 6		1.01813	0.920824		1.09395	0.620081		-1.06083	0.74446		-1.16718	0.39295		-1.04715	0.798502
ATF6B	1388	activating transcription factor 6 beta		-1.00173	0.987862		-1.06436	0.587799		1.06383	0.588377		-1.03916	0.734103		1.01833	0.872141
ATF7	11016	activating transcription factor 7		-1.04209	0.752704		1.02268	0.864302		-1.18378	0.194761		-1.04915	0.70943		-1.04692	0.720995
ATF7IP	55729	activating transcription factor 7 interacting protein		1.03654	0.82443		1.05174	0.75725		-1.16313	0.351557		1.01889	0.907821		1.01355	0.933467
ATF7IP2	80063	activating transcription factor 7 interacting protein 2		-1.02588	0.92086		1.11974	0.676867		-1.33189	0.258234		-1.05467	0.829295		-1.44355	0.122884
ATG10	83734	autophagy related 10		1.13528	0.396769		-1.09429	0.558939		1.02952	0.853039		-1.13637	0.400071		-1.13898	0.384682
ATG101	NA	NA		-1.12911	0.53812		-1.01922	0.923794		1.15467	0.467859		-1.05662	0.780025		1.02864	0.885806
ATG12	9140	autophagy related 12		1.03133	0.841325		1.16904	0.311674		-1.07368	0.64533		-1.10328	0.522851		-1.14892	0.365802
ATG13	9776	autophagy related 13		-1.01275	0.911268		-1.00136	0.990456		1.00818	0.943318		-1.06621	0.574835		1.0389	0.737257
ATG14	22863	autophagy related 14		-1.07991	0.581654		-1.09065	0.524803		-1.07574	0.593179		1.03426	0.806925		-1.0995	0.48749
ATG16L1	55054	autophagy related 16-like 1 (S. cerevisiae)		-1.03278	0.820632		-1.09914	0.495941		1.03326	0.8128		-1.02511	0.859124		1.07518	0.604608
ATG16L2	89849	autophagy related 16-like 2 (S. cerevisiae)		1.3508	0.214613		-1.06123	0.829376		1.33123	0.259482		1.27837	0.305606		-1.00932	0.968754
ATG2A	23130	autophagy related 2A		-1.11259	0.745468		-1.15707	0.661996		1.05573	0.868961		1.16642	0.637113		1.33044	0.381539
ATG2B	55102	autophagy related 2B		1.10895	0.460531		1.02378	0.867379		-1.10901	0.460949		-1.03205	0.821814		-1.10419	0.477694
ATG3	64422	autophagy related 3		-1.0498	0.652505		1.05605	0.613976		1.0156	0.886519		-1.05176	0.641349		-1.098	0.386593
ATG4A	115201	autophagy related 4A, cysteine peptidase		1.07873	0.646178		1.02496	0.881154		-1.0603	0.714376		1.01535	0.926007		-1.15867	0.36953
ATG4B	23192	autophagy related 4B, cysteine peptidase		-1.06522	0.70912		-1.05045	0.772413		1.18106	0.323488		1.06709	0.701233		1.07116	0.683428
ATG4C	84938	autophagy related 4C, cysteine peptidase		1.05503	0.761564		1.27278	0.175132		1.03567	0.842168		1.17856	0.351244		1.00362	0.983614
ATG4D	84971	autophagy related 4D, cysteine peptidase		-1.12777	0.668684		-1.0036	0.990056		1.22112	0.476462		1.05822	0.839557		1.15047	0.613791
ATG5	9474	autophagy related 5		-1.01499	0.91199		1.12646	0.376262		-1.11901	0.401997		1.05854	0.67217		-1.07753	0.577847
ATG7	10533	autophagy related 7		-1.01195	0.926892		-1.02964	0.82259		-1.08473	0.531762		-1.01875	0.885828		1.00211	0.986918
ATG9A	79065	autophagy related 9A		-1.02177	0.894744		-1.17657	0.321301		1.00958	0.953197		1.03312	0.840832		1.26263	0.151061
ATHL1	80162	ATH1, acid trehalase-like 1 (yeast)		1.2024	0.504011		1.13147	0.675377		1.26877	0.396997		1.07506	0.789659		1.43856	0.179286
ATIC	471	5-aminoimidazole-4-carboxamide ribonucleotide formyltransferase/IMP cyclohydrolase		-1.11828	0.296195		-1.03646	0.737664		1.00988	0.926658		1.17075	0.141477		1.09216	0.410061
ATL1	51062	atlastin GTPase 1		1.40675	0.205838		-1.08181	0.770742		-1.1457	0.61255		1.02073	0.941698		1.1836	0.518973
ATL2	64225	atlastin GTPase 2		1.0979	0.553994		1.11253	0.498611		-1.06551	0.686543		-1.01277	0.93579		-1.09389	0.567901
ATL3	25923	atlastin GTPase 3		1.05706	0.66611		-1.05327	0.686983		-1.2087	0.140346		1.00299	0.981489		-1.03454	0.791128
ATM	472	ataxia telangiectasia mutated		1.0109	0.947287		-1.11234	0.517001		-1.10456	0.544615		-1.03694	0.824878		-1.01327	0.93573
ATMIN	23300	ATM interactor		-1.01309	0.925827		1.09707	0.507686		-1.05264	0.713317		-1.07552	0.602263		-1.04518	0.751303
ATN1	1822	atrophin 1		1.00475	0.980552		-1.07876	0.698136		1.02994	0.879562		-1.03987	0.840283		1.14837	0.475589
ATOH8	84913	atonal homolog 8 (Drosophila)		1.5321	0.157367		1.62614	0.420608		3.7082	0.0213607		1.21717	0.636202		1.08559	0.824951
ATOX1	475	antioxidant 1 copper chaperone		-1.19666	0.534179		-1.11742	0.692581		-1.3282	0.305404		-1.16263	0.601358		1.04674	0.873084
ATP10D	57205	ATPase, class V, type 10D		-1.04074	0.738414		-1.00793	0.947412		-1.10108	0.416824		-1.06651	0.590639		-1.02722	0.821335
ATP11A	23250	ATPase, class VI, type 11A		-1.09143	0.469229		-1.16982	0.198771		-1.02784	0.819396		-1.06679	0.593392		1.00879	0.941939
ATP11B	23200	ATPase, class VI, type 11B		1.01745	0.916037		1.03235	0.846545		-1.06582	0.698249		-1.05075	0.762848		-1.06968	0.680647
ATP11C	286410	ATPase, class VI, type 11C		1.02584	0.853252		1.06018	0.669645		-1.04794	0.732141		1.0011	0.993658		-1.11936	0.411499
ATP13A1	57130	ATPase type 13A1		-1.05926	0.782988		-1.18299	0.424401		1.17435	0.441083		1.12386	0.575591		1.25333	0.277867
ATP13A2	23400	ATPase type 13A2		-1.13213	0.693406		-1.32928	0.368921		1.04442	0.889939		-1.05642	0.860963		1.1688	0.618231
ATP13A3	79572	ATPase type 13A3		1.10385	0.513192		-1.08143	0.604661		-1.13678	0.396624		-1.0737	0.638136		-1.11423	0.473903
ATP1A1	476	ATPase, Na+/K+ transporting, alpha 1 polypeptide		-1.0775	0.585037		-1.10617	0.460441		-1.06597	0.640072		-1.00873	0.949267		1.04825	0.730245
ATP1A1-AS1	NA	NA		-1.45731	0.160597		1.16376	0.649845		1.13869	0.621404		-1.02785	0.909521		-1.12758	0.607036
ATP1B1	481	ATPase, Na+/K+ transporting, beta 1 polypeptide		-1.09061	0.509155		1.02821	0.831913		-1.06078	0.652852		-1.17059	0.232108		-1.14622	0.299881
ATP1B3	483	ATPase, Na+/K+ transporting, beta 3 polypeptide		-1.0712	0.529729		1.13245	0.254826		1.00861	0.937311		-1.03516	0.752448		-1.03224	0.771959
ATP2A1	487	ATPase, Ca++ transporting, cardiac muscle, fast twitch 1		-1.20168	0.624267		-1.31755	0.534875		1.00675	0.986376		1.25723	0.516565		1.69406	0.12772
ATP2A2	488	ATPase, Ca++ transporting, cardiac muscle, slow twitch 2		-1.03388	0.78476		-1.05024	0.687608		-1.05561	0.656914		-1.07297	0.563741		1.03385	0.784911
ATP2A3	489	ATPase, Ca++ transporting, ubiquitous		1.17072	0.725246		-1.42577	0.516977		-1.22622	0.649563		-1.11175	0.829756		1.1006	0.81984
ATP2B1	490	ATPase, Ca++ transporting, plasma membrane 1		-1.01281	0.950627		-1.00675	0.973968		-1.01495	0.942595		-1.06513	0.758976		-1.19285	0.390462
ATP2B4	493	ATPase, Ca++ transporting, plasma membrane 4		-1.03454	0.902167		-1.04275	0.879907		-1.13798	0.63976		-1.04748	0.866386		1.03138	0.910839
ATP2C1	27032	ATPase, Ca++ transporting, type 2C, member 1		-1.04093	0.709966		1.0799	0.476451		-1.02881	0.792372		-1.01506	0.889789		-1.07917	0.479184
ATP2C2	9914	ATPase, Ca++ transporting, type 2C, member 2		-1.20099	0.582678		-1.20904	0.580869		-1.06186	0.869445		-1.77762	0.0773993		-1.5415	0.177553
ATP5A1	498	ATP synthase, H+ transporting, mitochondrial F1 complex, alpha subunit 1, cardiac muscle		-1.10088	0.558059		-1.04656	0.781498		-1.04829	0.773698		1.00852	0.95876		1.04795	0.775379
ATP5B	506	ATP synthase, H+ transporting, mitochondrial F1 complex, beta polypeptide		-1.03406	0.78671		-1.02854	0.820192		-1.0449	0.722579		-1.015	0.904307		1.03964	0.753544
ATP5C1	509	ATP synthase, H+ transporting, mitochondrial F1 complex, gamma polypeptide 1		-1.05294	0.738778		1.14189	0.390141		-1.04942	0.754533		-1.04546	0.773687		-1.10207	0.529934
ATP5D	513	ATP synthase, H+ transporting, mitochondrial F1 complex, delta subunit		-2.57855	0.259734		-2.65638	0.260477		-1.40778	0.679068		1.1974	0.818363		2.00127	0.385323
ATP5F1	515	ATP synthase, H+ transporting, mitochondrial Fo complex, subunit B1		-1.0432	0.703588		1.09447	0.416691		1.03854	0.733375		-1.05474	0.632341		-1.07985	0.490335
ATP5G1	516	ATP synthase, H+ transporting, mitochondrial Fo complex, subunit C1 (subunit 9)		-1.19288	0.412338		1.01798	0.933697		-1.11943	0.596387		-1.06614	0.765364		1.20956	0.37757
ATP5G2	517	ATP synthase, H+ transporting, mitochondrial Fo complex, subunit C2 (subunit 9)		-1.14276	0.327498		-1.10661	0.457406		-1.01342	0.921777		-1.03312	0.811311		1.13641	0.347062
ATP5G3	518	ATP synthase, H+ transporting, mitochondrial Fo complex, subunit C3 (subunit 9)		-1.10578	0.52437		1.02632	0.868923		1.04006	0.802371		-1.06479	0.690987		-1.01583	0.920916
ATP5H	10476	ATP synthase, H+ transporting, mitochondrial Fo complex, subunit d		-1.15139	0.362817		1.26364	0.130029		1.02446	0.875605		-1.08838	0.585107		1.06284	0.694486
ATP5J	522	ATP synthase, H+ transporting, mitochondrial Fo complex, subunit F6		-1.17665	0.278093		1.06739	0.660261		-1.06846	0.652723		-1.15865	0.331111		1.04396	0.774682
ATP5J2	9551	ATP synthase, H+ transporting, mitochondrial Fo complex, subunit F2		-1.70786	0.140588		1.01014	0.973393		1.01403	0.965552		1.01912	0.951916		-1.11641	0.723792
ATP5L	10632	ATP synthase, H+ transporting, mitochondrial Fo complex, subunit G		-1.21057	0.212985		1.11437	0.477234		1.01581	0.917866		-1.20703	0.220854		-1.02929	0.850551
ATP5O	539	ATP synthase, H+ transporting, mitochondrial F1 complex, O subunit		-1.11411	0.448109		1.13955	0.357725		-1.16257	0.288859		-1.11489	0.445099		-1.04528	0.755509
ATP5S	27109	ATP synthase, H+ transporting, mitochondrial Fo complex, subunit s (factor B)		1.01745	0.91935		1.1151	0.523011		-1.07461	0.675824		-1.05126	0.776878		1.0813	0.650695
ATP5SL	55101	ATP5S-like		-1.07806	0.618472		-1.15667	0.338636		1.06335	0.683159		1.01432	0.924738		1.14634	0.362439
ATP6AP1	537	ATPase, H+ transporting, lysosomal accessory protein 1		-1.07692	0.61779		-1.14604	0.360401		1.05875	0.700017		-1.054	0.7227		1.06946	0.650264
ATP6AP1L	92270	ATPase, H+ transporting, lysosomal accessory protein 1-like		-1.07117	0.773653		1.022	0.932637		1.28807	0.295541		1.05846	0.799023		-1.19556	0.418823
ATP6AP2	10159	ATPase, H+ transporting, lysosomal accessory protein 2		-1.00278	0.980659		1.04798	0.682093		-1.03154	0.785998		-1.08952	0.454408		-1.10684	0.375333
ATP6V0A1	535	ATPase, H+ transporting, lysosomal V0 subunit a1		-1.05312	0.749195		-1.09281	0.58304		-1.05177	0.753875		1.01623	0.920461		1.03705	0.82182
ATP6V0A2	23545	ATPase, H+ transporting, lysosomal V0 subunit a2		1.0186	0.878413		-1.05378	0.663765		1.12246	0.338025		-1.03105	0.800126		1.10777	0.394101
ATP6V0B	533	ATPase, H+ transporting, lysosomal 21kDa, V0 subunit b		-1.02769	0.861882		-1.05617	0.728526		1.08012	0.622458		-1.01973	0.900673		1.17996	0.290302
ATP6V0C	527	ATPase, H+ transporting, lysosomal 16kDa, V0 subunit c		-2.00753	0.391247		-2.88869	0.207465		-1.74101	0.500805		1.02573	0.973017		1.86747	0.428534
ATP6V0D1	9114	ATPase, H+ transporting, lysosomal 38kDa, V0 subunit d1		-1.10524	0.625222		-1.1505	0.494764		1.03249	0.875402		1.01524	0.941151		1.10931	0.612905
ATP6V0E1	8992	ATPase, H+ transporting, lysosomal 9kDa, V0 subunit e1		-1.17275	0.315214		1.04875	0.762752		-1.05102	0.75151		-1.04023	0.803282		1.03931	0.807408
ATP6V0E2	155066	ATPase, H+ transporting V0 subunit e2		1.04236	0.861086		-1.16842	0.518148		1.01622	0.945556		-1.02841	0.90569		1.16318	0.522878
ATP6V0E2-AS1	401431	ATP6V0E2 antisense RNA 1		-1.13063	0.698167		1.02857	0.932981		-1.13792	0.66979		-1.10569	0.733342		-1.21249	0.481456
ATP6V1A	523	ATPase, H+ transporting, lysosomal 70kDa, V1 subunit A		1.06453	0.606254		-1.05008	0.686774		-1.14927	0.250254		-1.00556	0.963584		-1.00856	0.943902
ATP6V1B2	526	ATPase, H+ transporting, lysosomal 56/58kDa, V1 subunit B2		1.00887	0.932525		1.01667	0.87362		-1.00987	0.924568		-1.12765	0.251344		-1.0808	0.456793
ATP6V1C1	528	ATPase, H+ transporting, lysosomal 42kDa, V1 subunit C1		1.00074	0.995682		1.01917	0.889704		-1.0497	0.722798		1.03935	0.778655		-1.14131	0.334556
ATP6V1D	51382	ATPase, H+ transporting, lysosomal 34kDa, V1 subunit D		1.03523	0.774756		1.0992	0.433101		-1.01157	0.924029		-1.09845	0.439471		-1.13682	0.290126
ATP6V1E1	529	ATPase, H+ transporting, lysosomal 31kDa, V1 subunit E1		-1.05351	0.705625		1.04374	0.755416		1.01959	0.887701		-1.04377	0.756099		1.00312	0.981942
ATP6V1E2	90423	ATPase, H+ transporting, lysosomal 31kDa, V1 subunit E2		1.19749	0.490938		-1.14556	0.614059		1.32725	0.334257		1.23765	0.404928		1.03422	0.892317
ATP6V1F	9296	ATPase, H+ transporting, lysosomal 14kDa, V1 subunit F		-1.10468	0.533897		-1.0743	0.654459		1.14528	0.391075		1.0684	0.678261		-1.07714	0.63988
ATP6V1G1	9550	ATPase, H+ transporting, lysosomal 13kDa, V1 subunit G1		1.01679	0.900871		1.09204	0.508926		1.05131	0.707936		-1.1727	0.233162		-1.12344	0.382284
ATP6V1G2	534	ATPase, H+ transporting, lysosomal 13kDa, V1 subunit G2		-1.90465	0.0942128		1.34295	0.416413		-1.84129	0.0939313		1.37939	0.363582		-1.19808	0.588509
ATP6V1H	51606	ATPase, H+ transporting, lysosomal 50/57kDa, V1 subunit H		-1.01859	0.885879		1.07238	0.584363		1.02227	0.862615		-1.10648	0.431072		-1.13043	0.338563
ATP7A	538	ATPase, Cu++ transporting, alpha polypeptide		1.03503	0.832548		1.05801	0.728658		-1.03548	0.828748		1.06877	0.682169		-1.00781	0.961509
ATP7B	540	ATPase, Cu++ transporting, beta polypeptide		-1.02758	0.878773		-1.04105	0.825415		1.07901	0.66302		-1.13592	0.466073		-1.03797	0.831079
ATP8A1	10396	ATPase, aminophospholipid transporter (APLT), class I, type 8A, member 1		-1.18939	0.585423		-1.07798	0.815142		-1.40969	0.289802		-1.21392	0.536846		-1.08775	0.786579
ATP8A2	51761	ATPase, aminophospholipid transporter, class I, type 8A, member 2		1.16196	0.599118		1.06307	0.840179		-1.39079	0.264064		1.01687	0.955879		-1.06919	0.814292
ATP8B1	5205	ATPase, aminophospholipid transporter, class I, type 8B, member 1		-1.02665	0.816721		1.04741	0.68338		-1.15445	0.204916		-1.17496	0.155861		-1.21056	0.0918378
ATP8B2	57198	ATPase, aminophospholipid transporter, class I, type 8B, member 2		-1.0355	0.795693		-1.11433	0.423048		-1.01034	0.938533		-1.04895	0.721183		-1.00471	0.972007
ATP8B3	148229	ATPase, aminophospholipid transporter, class I, type 8B, member 3		-1.2872	0.597092		-1.45962	0.484831		-1.30212	0.579014		1.31195	0.516314		-1.64384	0.277178
ATP9A	10079	ATPase, class II, type 9A		-1.12018	0.504175		-1.04486	0.79482		1.14328	0.43015		1.1157	0.513276		1.00817	0.960769
ATP9B	374868	ATPase, class II, type 9B		1.01286	0.93426		1.00983	0.950119		1.15679	0.343801		-1.17008	0.306672		1.07165	0.650301
ATPAF1	64756	ATP synthase mitochondrial F1 complex assembly factor 1		1.01035	0.937826		1.12565	0.369274		1.05663	0.676179		-1.15101	0.288266		-1.07891	0.564922
ATPAF2	91647	ATP synthase mitochondrial F1 complex assembly factor 2		-1.07925	0.666601		-1.23443	0.242559		1.02995	0.867444		-1.106	0.566733		1.06031	0.736719
ATPIF1	93974	ATPase inhibitory factor 1		-1.25264	0.194922		1.11694	0.524412		1.04368	0.804822		-1.06209	0.727458		1.1093	0.548307
ATR	545	ataxia telangiectasia and Rad3 related		-1.01034	0.937054		1.01786	0.891538		-1.00084	0.994847		1.06396	0.633771		1.02927	0.823696
ATRAID	51374	all-trans retinoic acid-induced differentiation factor		-1.05117	0.658076		1.13615	0.256123		1.13496	0.256683		-1.15062	0.210041		1.0931	0.425471
ATRIP	84126	ATR interacting protein		-1.02926	0.845446		-1.21369	0.188487		1.00416	0.977033		1.09225	0.5484		-1.04144	0.782962
ATRN	8455	attractin		-1.03863	0.712078		-1.02458	0.812797		-1.02086	0.839814		-1.08641	0.418893		-1.04722	0.652252
ATRNL1	26033	attractin-like 1		1.10254	0.656153		-1.06098	0.779884		-1.13362	0.571337		-1.10917	0.637507		-1.15967	0.487382
ATRX	546	alpha thalassemia/mental retardation syndrome X-linked		1.04602	0.810195		-1.0284	0.881577		-1.18812	0.358826		-1.04672	0.807483		-1.1387	0.487151
ATXN1	6310	ataxin 1		-1.13618	0.407731		1.2946	0.091027		-1.15393	0.375918		1.00603	0.96814		1.05081	0.739573
ATXN10	25814	ataxin 10		-1.05577	0.655391		1.08858	0.48474		1.0517	0.677986		1.01927	0.875684		-1.00358	0.976618
ATXN1L	342371	ataxin 1-like		-1.06543	0.648187		-1.1625	0.277968		-1.01377	0.921434		-1.12658	0.390088		1.01414	0.919203
ATXN2	6311	ataxin 2		1.04127	0.760739		-1.03533	0.793375		1.00919	0.944699		1.01331	0.919049		-1.01637	0.900147
ATXN2L	11273	ataxin 2-like		-1.03654	0.786389		1.00746	0.955516		-1.00347	0.979174		1.0916	0.507608		1.1137	0.414525
ATXN3	4287	ataxin 3		1.01177	0.937561		1.09954	0.522662		-1.10455	0.503358		-1.01243	0.933555		1.11988	0.442142
ATXN7	6314	ataxin 7		1.03099	0.866259		-1.02191	0.904953		-1.17453	0.375653		-1.12187	0.523183		-1.0399	0.827418
ATXN7L1	222255	ataxin 7-like 1		-1.02579	0.893031		1.27892	0.21108		-1.22015	0.298819		-1.0139	0.938975		-1.13295	0.481438
ATXN7L2	127002	ataxin 7-like 2		1.01949	0.928569		1.03477	0.876875		1.02591	0.904603		1.07547	0.733651		1.01	0.962226
ATXN7L3	56970	ataxin 7-like 3		-1.02527	0.856709		-1.09681	0.503832		1.0691	0.627334		1.01143	0.934336		1.0839	0.55858
ATXN7L3B	552889	ataxin 7-like 3B		-1.11989	0.252995		-1.01729	0.861852		-1.06048	0.55249		-1.02585	0.795671		1.01949	0.844429
AUH	549	AU RNA binding protein/enoyl-CoA hydratase		1.20183	0.254827		-1.12232	0.489301		1.16666	0.35279		-1.15752	0.363103		-1.23901	0.17888
AUNIP	79000	aurora kinase A and ninein interacting protein		-1.17525	0.288995		1.2175	0.19539		-1.15087	0.358934		-1.02652	0.861171		-1.18531	0.25247
AUP1	550	ancient ubiquitous protein 1		-1.05339	0.713328		-1.1851	0.232102		1.07685	0.600781		1.01911	0.893644		1.03211	0.822854
AURKA	6790	aurora kinase A		-1.02919	0.875691		1.04472	0.811814		-1.11342	0.557795		-1.09378	0.625118		-1.08444	0.658619
AURKAIP1	54998	aurora kinase A interacting protein 1		-1.44917	0.513729		-1.4688	0.50598		1.02151	0.97071		1.11224	0.847452		1.30694	0.629009
AURKAPS1	6791	aurora kinase A pseudogene 1		-1.67743	0.27131		-1.03662	0.928956		-1.03201	0.942783		-1.94474	0.120595		1.19838	0.689365
AURKB	9212	aurora kinase B		-1.19945	0.238109		-1.08459	0.596193		1.14715	0.362441		-1.16429	0.321232		1.0031	0.983951
AUTS2	26053	autism susceptibility candidate 2		1.93456	0.237999		-2.21986	0.200207		-1.50773	0.511066		-1.36845	0.542248		-1.44101	0.53004
AVEN	57099	apoptosis, caspase activation inhibitor		1.16737	0.387268		1.05216	0.774342		-1.03195	0.859331		-1.0213	0.907013		-1.09814	0.600828
AVIL	10677	advillin		1.18626	0.727874		1.27842	0.589401		1.20991	0.707474		1.32423	0.428572		-1.08687	0.831489
AVL9	23080	AVL9 homolog (S. cerevisiase)		1.01278	0.923136		1.03054	0.820725		-1.01141	0.931817		-1.03494	0.793759		1.10389	0.447717
AVPI1	60370	arginine vasopressin-induced 1		-1.07021	0.792656		-1.13068	0.642259		-1.03612	0.891326		-1.29747	0.311449		-1.01703	0.947494
AXIN1	8312	axin 1		-1.05952	0.821455		-1.14121	0.608239		1.09814	0.71516		-1.04434	0.864772		1.14886	0.585395
AXIN2	8313	axin 2		1.15707	0.691439		-1.00343	0.992332		1.42252	0.273101		-1.01919	0.951295		-1.25908	0.479888
AXL	558	AXL receptor tyrosine kinase		-1.05421	0.614146		-1.15133	0.178625		-1.14161	0.205917		-1.05108	0.634393		1.0422	0.693018
AZI2	64343	5-azacytidine induced 2		1.03178	0.86145		1.22611	0.258564		-1.10515	0.579885		1.06357	0.730993		-1.03476	0.848439
AZIN1	51582	antizyme inhibitor 1		1.01926	0.883972		1.0257	0.846059		-1.12116	0.38161		1.02395	0.856255		-1.0802	0.55469
B2M	567	beta-2-microglobulin		-1.07505	0.531392		1.16089	0.196966		1.01129	0.922601		-1.14975	0.227614		-1.10015	0.408972
B3GALNT1	8706	beta-1,3-N-acetylgalactosaminyltransferase 1 (globoside blood group)		1.22687	0.254082		1.11134	0.549877		-1.07426	0.685608		1.05901	0.749444		1.02626	0.885199
B3GALNT2	148789	beta-1,3-N-acetylgalactosaminyltransferase 2		1.03512	0.761368		1.00174	0.987788		-1.08764	0.459717		-1.02368	0.836901		-1.00384	0.97294
B3GALT6	126792	UDP-Gal:betaGal beta 1,3-galactosyltransferase polypeptide 6		-1.00794	0.971274		-1.00362	0.987088		1.17523	0.459063		1.05046	0.824069		1.19177	0.427693
B3GALTL	145173	beta 1,3-galactosyltransferase-like		-1.01554	0.91582		-1.05096	0.72953		-1.02652	0.854172		-1.00716	0.961245		-1.03909	0.791742
B3GAT3	26229	beta-1,3-glucuronyltransferase 3 (glucuronosyltransferase I)		1.0508	0.856224		-1.15264	0.609171		1.22206	0.459317		1.02518	0.926706		1.21187	0.477797
B3GNT1	11041	UDP-GlcNAc:betaGal beta-1,3-N-acetylglucosaminyltransferase 1		1.00169	0.995279		-1.31019	0.333309		1.15227	0.605333		-1.25432	0.413404		1.2534	0.420114
B3GNT2	10678	UDP-GlcNAc:betaGal beta-1,3-N-acetylglucosaminyltransferase 2		-1.05821	0.717845		1.00647	0.96651		-1.07895	0.622145		-1.08076	0.616988		-1.13124	0.426321
B3GNT3	10331	UDP-GlcNAc:betaGal beta-1,3-N-acetylglucosaminyltransferase 3		-1.08409	0.83287		-1.18098	0.66541		1.05095	0.894735		1.23334	0.578902		1.5349	0.262339
B3GNT4	79369	UDP-GlcNAc:betaGal beta-1,3-N-acetylglucosaminyltransferase 4		-1.17898	0.718593		1.19808	0.741252		-1.17461	0.706285		1.13791	0.783983		-1.3895	0.465675
B3GNT5	84002	UDP-GlcNAc:betaGal beta-1,3-N-acetylglucosaminyltransferase 5		-1.0578	0.748394		1.00883	0.959856		-1.03975	0.823378		1.03571	0.841283		1.02843	0.872902
B3GNT9	84752	UDP-GlcNAc:betaGal beta-1,3-N-acetylglucosaminyltransferase 9		-1.11151	0.608994		-1.02092	0.9226		1.09759	0.659446		-1.20049	0.374854		1.00756	0.970392
B3GNTL1	146712	UDP-GlcNAc:betaGal beta-1,3-N-acetylglucosaminyltransferase-like 1		1.37669	0.270918		-1.10741	0.744862		-1.41083	0.240775		1.2769	0.394319		1.20157	0.511638
B4GALNT1	2583	beta-1,4-N-acetyl-galactosaminyl transferase 1		-1.02911	0.922335		-1.05054	0.867351		1.25609	0.427498		-1.03919	0.893293		1.48814	0.17059
B4GALNT3	283358	beta-1,4-N-acetyl-galactosaminyl transferase 3		-1.10224	0.688168		-1.18814	0.473287		1.26794	0.306367		-1.01031	0.96601		-1.00226	0.992296
B4GALNT4	338707	beta-1,4-N-acetyl-galactosaminyl transferase 4		-1.28329	0.504927		-1.27094	0.542654		1.12108	0.757914		1.14227	0.718873		1.15614	0.694136
B4GALT1	2683	UDP-Gal:betaGlcNAc beta 1,4- galactosyltransferase, polypeptide 1		-1.06063	0.744614		-1.12157	0.52615		-1.18392	0.351114		-1.13329	0.48875		1.00565	0.975105
B4GALT2	8704	UDP-Gal:betaGlcNAc beta 1,4- galactosyltransferase, polypeptide 2		1.0285	0.871857		-1.1581	0.401008		1.02362	0.892914		1.20473	0.286059		1.22824	0.238097
B4GALT3	8703	UDP-Gal:betaGlcNAc beta 1,4- galactosyltransferase, polypeptide 3		1.00781	0.960887		-1.00036	0.998157		1.02657	0.867684		1.01206	0.939376		-1.05432	0.73612
B4GALT4	8702	UDP-Gal:betaGlcNAc beta 1,4- galactosyltransferase, polypeptide 4		1.07206	0.655299		-1.10348	0.525333		-1.0028	0.985444		-1.02114	0.892088		-1.035	0.822741
B4GALT5	9334	UDP-Gal:betaGlcNAc beta 1,4- galactosyltransferase, polypeptide 5		-1.11172	0.536516		-1.04209	0.809297		-1.12638	0.485594		-1.02857	0.869276		1.01699	0.92166
B4GALT6	9331	UDP-Gal:betaGlcNAc beta 1,4- galactosyltransferase, polypeptide 6		1.06688	0.724312		1.09279	0.624376		-1.15029	0.435315		1.02297	0.900614		1.02098	0.909149
B4GALT7	11285	xylosylprotein beta 1,4-galactosyltransferase, polypeptide 7		-1.05303	0.835147		-1.11487	0.664731		1.18691	0.489685		1.00318	0.989763		1.1843	0.494023
B9D1	27077	B9 protein domain 1		-1.11274	0.57173		-1.07247	0.718394		1.04355	0.82063		-1.09859	0.619547		1.14466	0.467935
B9D2	80776	B9 protein domain 2		1.36114	0.364364		1.25162	0.545684		-1.1603	0.654171		1.38734	0.320117		1.44421	0.268496
BABAM1	29086	BRISC and BRCA1 A complex member 1		-1.05195	0.727783		-1.1507	0.337536		1.09774	0.519811		1.04743	0.749888		1.15292	0.327696
BACE1	23621	beta-site APP-cleaving enzyme 1		-1.06107	0.671584		-1.05408	0.701199		1.01241	0.927987		-1.13547	0.358268		-1.0583	0.682618
BACE1-AS	100379571	BACE1 antisense RNA		-1.26737	0.506674		-1.57247	0.10208		1.14939	0.603645		1.72991	0.0472955		1.05396	0.847352
BACE2	25825	beta-site APP-cleaving enzyme 2		-1.04418	0.783513		-1.07762	0.634023		-1.02928	0.853575		-1.08174	0.618793		-1.01933	0.903513
BACH1	571	BTB and CNC homology 1, basic leucine zipper transcription factor 1		1.00584	0.969025		-1.00709	0.962511		-1.05657	0.713973		-1.05307	0.73077		1.00925	0.950965
BACH2	60468	BTB and CNC homology 1, basic leucine zipper transcription factor 2		-1.02282	0.928237		1.02236	0.931343		-1.16869	0.543874		1.04209	0.870995		-1.2757	0.334947
BAD	572	BCL2-associated agonist of cell death		-1.36183	0.529432		-1.48271	0.427938		-1.17816	0.738313		-1.01197	0.980517		1.29246	0.594932
BAG1	573	BCL2-associated athanogene		1.03278	0.798763		1.09748	0.461427		1.05958	0.646462		-1.00278	0.982481		-1.08345	0.526717
BAG2	9532	BCL2-associated athanogene 2		1.01195	0.933694		1.11878	0.423051		1.01754	0.901091		-1.09068	0.545203		-1.24424	0.129198
BAG3	9531	BCL2-associated athanogene 3		1.04061	0.866864		-1.05038	0.835303		1.05864	0.809709		1.04686	0.847131		1.13871	0.585407
BAG4	9530	BCL2-associated athanogene 4		1.06019	0.656741		-1.10894	0.422706		-1.16569	0.235853		1.07532	0.576458		-1.18046	0.199235
BAG5	9529	BCL2-associated athanogene 5		-1.06034	0.584062		1.0051	0.961832		-1.11827	0.294924		1.01215	0.910021		-1.0801	0.469526
BAG6	7917	BCL2-associated athanogene 6		-1.02044	0.886283		-1.17447	0.257022		-1.01578	0.911702		1.04131	0.774579		1.17789	0.24674
BAHCC1	57597	BAH domain and coiled-coil containing 1		-1.00458	0.990634		-1.58822	0.384645		-1.09546	0.859566		-1.3647	0.544669		1.3054	0.606752
BAHD1	22893	bromo adjacent homology domain containing 1		-1.06815	0.731205		-1.17517	0.394011		-1.01831	0.923045		-1.09889	0.617225		1.06798	0.727439
BAI2	576	brain-specific angiogenesis inhibitor 2		1.02485	0.956094		-1.49914	0.396143		1.28848	0.571139		1.06195	0.889478		1.12849	0.774354
BAIAP2	10458	BAI1-associated protein 2		-1.0356	0.901085		-1.12818	0.667807		1.05484	0.849449		1.12757	0.668057		1.26921	0.394869
BAIAP2-AS1	440465	BAIAP2 antisense RNA 1 (head to head)		-1.14671	0.564443		-1.07712	0.756232		-1.0129	0.956485		1.06525	0.787003		-1.11108	0.653345
BAIAP2L1	55971	BAI1-associated protein 2-like 1		1.04038	0.71548		-1.08414	0.463413		-1.07576	0.509525		-1.05414	0.628251		-1.15282	0.189341
BAK1	578	BCL2-antagonist/killer 1		-1.03923	0.808415		-1.07347	0.654757		1.14868	0.37872		1.05428	0.738139		1.1603	0.346746
BAMBI	25805	BMP and activin membrane-bound inhibitor		-1.33064	0.463889		-1.50426	0.155905		-1.24275	0.437768		1.25377	0.387734		-1.15867	0.548652
BANF1	8815	barrier to autointegration factor 1		-1.12705	0.39851		-1.06928	0.635377		-1.03792	0.791855		-1.03688	0.79804		-1.08083	0.583055
BANK1	55024	B-cell scaffold protein with ankyrin repeats 1		-1.0555	0.843434		-1.34355	0.272096		-1.51732	0.163983		-1.20012	0.513788		-1.26786	0.385427
BANP	54971	BTG3 associated nuclear protein		-1.23168	0.372445		1.25408	0.363251		1.23773	0.355125		1.12907	0.596316		1.00083	0.997084
BAP1	8314	BRCA1 associated protein-1 (ubiquitin carboxy-terminal hydrolase)		-1.00698	0.966655		-1.16103	0.371972		1.12553	0.475884		-1.05735	0.737045		1.05553	0.744804
BARD1	580	BRCA1 associated RING domain 1		1.11336	0.402877		1.0925	0.487416		-1.18786	0.177998		-1.05168	0.691772		-1.15092	0.266352
BARX2	8538	BARX homeobox 2		1.06385	0.896248		2.02687	0.143876		-1.22532	0.644867		-1.08845	0.852756		-3.10411	0.0320002
BASP1	10409	brain abundant, membrane attached signal protein 1		-1.13073	0.363175		1.07706	0.585987		1.02102	0.878104		-1.05618	0.686501		-1.17938	0.222864
BATF2	116071	basic leucine zipper transcription factor, ATF-like 2		-1.61145	0.175718		-1.04639	0.894336		1.10438	0.736176		-1.08665	0.773819		1.45503	0.21515
BAX	581	BCL2-associated X protein		-1.01926	0.907022		-1.05988	0.722614		1.00429	0.978911		1.13769	0.428952		1.30287	0.104101
BAZ1A	11177	bromodomain adjacent to zinc finger domain, 1A		-1.02312	0.845076		1.0214	0.854834		1.09696	0.4251		1.08188	0.500127		-1.06878	0.567317
BAZ1B	9031	bromodomain adjacent to zinc finger domain, 1B		-1.03567	0.798735		-1.00021	0.998753		-1.1228	0.399841		-1.0589	0.67692		-1.10607	0.462622
BAZ2A	11176	bromodomain adjacent to zinc finger domain, 2A		-1.06235	0.562028		-1.16306	0.147164		-1.03072	0.770683		-1.05872	0.582433		1.03732	0.723825
BAZ2B	29994	bromodomain adjacent to zinc finger domain, 2B		1.01578	0.931176		-1.0326	0.860235		-1.01473	0.935905		-1.02343	0.897972		-1.11336	0.549957
BBC3	27113	BCL2 binding component 3		1.3382	0.524027		1.20215	0.753013		-1.18466	0.745371		1.43925	0.405524		1.44878	0.383654
BBIP1	92482	BBSome interacting protein 1		1.00847	0.966326		1.19713	0.367449		1.00397	0.984397		1.07285	0.72264		-1.0781	0.702366
BBS1	582	Bardet-Biedl syndrome 1		-1.06814	0.670735		-1.12448	0.465061		1.12467	0.463047		-1.07014	0.657929		1.00188	0.99011
BBS10	79738	Bardet-Biedl syndrome 10		1.12257	0.462622		1.36604	0.0499588		-1.00156	0.992159		-1.06275	0.696674		-1.15449	0.354851
BBS12	166379	Bardet-Biedl syndrome 12		1.06333	0.767383		-1.13332	0.509987		1.07484	0.696302		-1.02062	0.912606		-1.03719	0.844438
BBS2	583	Bardet-Biedl syndrome 2		1.01392	0.920646		1.0875	0.549534		1.04738	0.73906		1.02881	0.837368		-1.01587	0.909376
BBS4	585	Bardet-Biedl syndrome 4		1.05791	0.752861		1.13203	0.493409		1.10677	0.573228		-1.11312	0.546649		-1.03092	0.863308
BBS5	129880	Bardet-Biedl syndrome 5		-1.05791	0.717623		-1.00834	0.957128		1.18875	0.258655		1.14986	0.362674		1.06034	0.698432
BBS7	55212	Bardet-Biedl syndrome 7		1.10366	0.537968		-1.00152	0.99241		1.09656	0.560509		1.07115	0.666636		1.0129	0.935611
BBS9	27241	Bardet-Biedl syndrome 9		1.05347	0.755873		1.04419	0.796857		-1.26511	0.168361		1.04977	0.770979		-1.00653	0.968842
BBX	56987	bobby sox homolog (Drosophila)		-1.00416	0.980278		1.0438	0.79955		-1.14754	0.413616		-1.0879	0.615962		-1.08463	0.628201
BCAM	4059	basal cell adhesion molecule (Lutheran blood group)		-1.22189	0.608004		-1.26577	0.549014		-1.2147	0.619229		-1.03993	0.919509		1.06556	0.869433
BCAP29	55973	B-cell receptor-associated protein 29		1.08283	0.607849		1.01432	0.926843		-1.13042	0.428823		1.01757	0.910637		-1.06967	0.663208
BCAP31	10134	B-cell receptor-associated protein 31		-1.06165	0.680053		-1.0816	0.589074		1.06667	0.65594		1.00864	0.952731		1.09294	0.540395
BCAR1	9564	breast cancer anti-estrogen resistance 1		-1.25041	0.6885		-1.5914	0.411577		-1.24361	0.697168		1.00255	0.996112		1.39095	0.54703
BCAR3	8412	breast cancer anti-estrogen resistance 3		-1.04505	0.831981		-1.22197	0.333794		1.01175	0.954948		1.07817	0.716345		1.10618	0.626165
BCAS2	10286	breast carcinoma amplified sequence 2		-1.00647	0.965609		1.1709	0.291994		1.01408	0.925749		-1.03202	0.833948		-1.12595	0.428302
BCAS3	54828	breast carcinoma amplified sequence 3		-1.06457	0.747065		-1.11213	0.584693		-1.08719	0.669326		-1.14091	0.497391		1.08361	0.677463
BCAS4	55653	breast carcinoma amplified sequence 4		1.09089	0.662806		-1.13445	0.538891		-1.09177	0.662234		-1.10974	0.598869		-1.05716	0.777533
BCAT1	586	branched chain amino-acid transaminase 1, cytosolic		1.03559	0.876897		1.01326	0.953634		-1.23501	0.352169		1.00777	0.972682		-1.08981	0.703318
BCAT2	587	branched chain amino-acid transaminase 2, mitochondrial		1.01558	0.949015		-1.25886	0.346137		1.04475	0.856246		1.00628	0.979318		1.15585	0.548548
BCCIP	56647	BRCA2 and CDKN1A interacting protein		-1.06498	0.643978		1.14922	0.305207		1.01167	0.931827		1.02629	0.849125		-1.10689	0.4571
BCDIN3D	144233	BCDIN3 domain containing		-1.17558	0.455752		-1.18666	0.434321		1.16249	0.467557		-1.18869	0.397179		-1.14983	0.485766
BCDIN3D-AS1	100286844	BCDIN3D antisense RNA 1		1.0962	0.766894		1.03164	0.945715		-1.27807	0.536607		-1.41423	0.235242		1.32283	0.321621
BCKDHA	593	branched chain keto acid dehydrogenase E1, alpha polypeptide		-1.1601	0.481193		-1.16554	0.471336		1.1076	0.628761		-1.03467	0.872351		1.04852	0.821975
BCKDHB	594	branched chain keto acid dehydrogenase E1, beta polypeptide		1.08721	0.567102		1.21127	0.194775		-1.01786	0.904197		1.04707	0.756031		-1.1682	0.291777
BCKDK	10295	branched chain ketoacid dehydrogenase kinase		-1.04031	0.875568		-1.25308	0.37375		1.07895	0.763063		-1.02131	0.933298		1.23809	0.396806
BCL10	8915	B-cell CLL/lymphoma 10		-1.00544	0.968481		-1.04354	0.751765		-1.10742	0.449249		1.05833	0.671757		-1.01972	0.88233
BCL11A	53335	B-cell CLL/lymphoma 11A (zinc finger protein)		1.11209	0.810931		1.21255	0.626159		-1.26823	0.567286		1.24508	0.594135		1.16309	0.727895
BCL2	596	B-cell CLL/lymphoma 2		1.05995	0.786388		1.03319	0.88222		-1.24376	0.314909		-1.44591	0.0909835		-1.28746	0.236982
BCL2A1	597	BCL2-related protein A1		1.00017	0.999075		1.60546	0.255144		2.15095	0.0618738		-1.63338	0.586297		-1.72286	0.456823
BCL2L1	598	BCL2-like 1		-1.00397	0.979034		-1.3577	0.0433623		-1.12379	0.439442		-1.04929	0.750192		-1.01463	0.92338
BCL2L11	10018	BCL2-like 11 (apoptosis facilitator)		1.18147	0.294448		1.07394	0.655818		-1.12356	0.473578		-1.00119	0.994106		1.00688	0.96601
BCL2L12	83596	BCL2-like 12 (proline rich)		-1.15576	0.566961		1.01996	0.938163		1.24562	0.383629		-1.00361	0.988619		1.2679	0.346849
BCL2L13	23786	BCL2-like 13 (apoptosis facilitator)		-1.03348	0.786813		1.03373	0.78685		-1.00343	0.977649		-1.01116	0.927198		1.03321	0.786963
BCL2L2	599	BCL2-like 2		-1.05448	0.714975		-1.06596	0.661136		1.0462	0.754572		-1.09121	0.541377		1.04718	0.746117
BCL3	602	B-cell CLL/lymphoma 3		1.72969	0.376913		1.04054	0.950366		1.01299	0.986765		1.36228	0.600933		1.68149	0.382618
BCL6	604	B-cell CLL/lymphoma 6		1.28241	0.31576		-1.36499	0.212257		-1.08438	0.738324		-1.03234	0.893018		-1.01446	0.952016
BCL7A	605	B-cell CLL/lymphoma 7A		-1.0035	0.983786		1.06422	0.711975		1.06725	0.701066		-1.11312	0.529115		1.07165	0.685136
BCL7B	9275	B-cell CLL/lymphoma 7B		1.00399	0.980568		-1.07436	0.665771		1.11119	0.522056		-1.1218	0.483448		-1.09265	0.586966
BCL7C	9274	B-cell CLL/lymphoma 7C		-1.18574	0.515249		-1.19143	0.509097		1.04252	0.872195		-1.09787	0.720416		1.0828	0.760887
BCL9	607	B-cell CLL/lymphoma 9		1.01944	0.880845		-1.10232	0.445893		-1.06889	0.597011		-1.08126	0.541524		1.07832	0.554731
BCL9L	283149	B-cell CLL/lymphoma 9-like		1.01576	0.950746		-1.213	0.444896		-1.00386	0.987786		1.02127	0.933429		1.35673	0.227162
BCLAF1	9774	BCL2-associated transcription factor 1		1.03107	0.838406		1.0073	0.961374		-1.05177	0.736963		1.02181	0.885786		-1.05531	0.719871
BCO2	83875	beta-carotene oxygenase 2		-3.82835	0.0252381		-1.04419	0.919935		-1.27812	0.544003		1.61762	0.245164		-1.05001	0.909997
BCOR	54880	BCL6 corepressor		1.12237	0.479896		-1.01551	0.924939		1.07358	0.668163		-1.02508	0.88016		1.11062	0.52252
BCORL1	63035	BCL6 corepressor-like 1		-1.05442	0.796537		-1.20481	0.35516		-1.10829	0.605391		-1.0534	0.795232		1.01162	0.95416
BCR	613	breakpoint cluster region		-1.12537	0.512955		-1.16127	0.40979		1.07111	0.703265		-1.02177	0.904841		1.06942	0.708952
BCRP2	400892	breakpoint cluster region pseudogene 2		1.08465	0.766843		1.00299	0.99038		-1.17221	0.546094		1.07785	0.781144		-1.10646	0.713888
BCS1L	617	BC1 (ubiquinol-cytochrome c reductase) synthesis-like		-1.07475	0.591476		-1.05222	0.706263		-1.09486	0.498448		1.07657	0.582949		1.11396	0.419643
BDH1	622	3-hydroxybutyrate dehydrogenase, type 1		-1.05605	0.791814		-1.0929	0.671457		1.04311	0.837084		1.05956	0.780526		1.08003	0.709262
BDH2	56898	3-hydroxybutyrate dehydrogenase, type 2		-1.07508	0.644958		1.16001	0.342639		-1.00797	0.958943		-1.01067	0.946566		-1.06647	0.678768
BDKRB2	624	bradykinin receptor B2		1.20246	0.621811		1.16725	0.68712		-1.06254	0.872124		-1.1013	0.789462		1.06647	0.865123
BDNF	627	brain-derived neurotrophic factor		-1.02867	0.890837		1.01155	0.956106		-1.01564	0.941714		-1.56232	0.0308198		-1.31634	0.174368
BDNF-AS	497258	BDNF antisense RNA		1.50664	0.41533		1.29415	0.610515		1.33195	0.614318		-1.12365	0.805118		1.13308	0.790345
BDP1	55814	B double prime 1, subunit of RNA polymerase III transcription initiation factor IIIB		1.06001	0.766225		-1.04571	0.819903		-1.04862	0.808956		-1.04943	0.805519		-1.10555	0.607915
BECN1	8678	beclin 1, autophagy related		-1.07906	0.433233		-1.03276	0.739923		1.00968	0.921032		-1.04761	0.631527		-1.0035	0.97113
BEND3	57673	BEN domain containing 3		1.04076	0.880267		-1.23622	0.41594		1.09521	0.729758		1.02015	0.940529		1.22559	0.447881
BEND6	221336	BEN domain containing 6		1.18897	0.558434		-1.37952	0.273582		1.10523	0.73909		1.23374	0.457784		-1.01449	0.959381
BEND7	222389	BEN domain containing 7		-1.05538	0.825991		-1.05154	0.838505		-1.0004	0.998696		1.06451	0.793642		-1.03421	0.887157
BEST1	7439	bestrophin 1		1.13204	0.803589		-1.01291	0.979724		1.65327	0.351649		-1.18457	0.733269		-1.15522	0.763707
BET1	10282	Bet1 golgi vesicular membrane trafficking protein		1.07457	0.720885		1.18313	0.406434		-1.03269	0.87416		-1.22488	0.313593		-1.16131	0.456201
BET1L	51272	Bet1 golgi vesicular membrane trafficking protein-like		1.05757	0.689316		-1.11208	0.450048		1.05355	0.709058		-1.02258	0.873253		1.16099	0.284951
BEX1	55859	brain expressed, X-linked 1		-1.06125	0.768896		1.03656	0.862026		1.18106	0.41198		1.01174	0.95674		1.14103	0.528101
BEX2	84707	brain expressed X-linked 2		-1.32407	0.476744		-1.01221	0.975167		1.60812	0.227015		-1.12296	0.766861		-1.19775	0.638418
BEX4	56271	brain expressed, X-linked 4		-1.31293	0.513218		1.52815	0.288574		1.49397	0.340828		-1.38679	0.399091		-1.1039	0.785192
BFAR	51283	bifunctional apoptosis regulator		-1.07157	0.499407		-1.01669	0.871676		-1.04704	0.654002		-1.0019	0.985139		1.0173	0.866125
BFSP1	631	beaded filament structural protein 1, filensin		1.09128	0.762486		-1.14872	0.644655		1.53116	0.178963		-1.40109	0.245107		1.02358	0.937947
BGN	633	biglycan		-1.06454	0.735711		-1.35983	0.098746		-1.19128	0.344724		-1.00287	0.987715		1.05021	0.791754
BHLHA15	168620	basic helix-loop-helix family, member a15		-1.24348	0.741452		-2.12183	0.292648		-1.25626	0.755191		-1.29225	0.734969		1.47351	0.572771
BHLHB9	80823	basic helix-loop-helix domain containing, class B, 9		1.01429	0.936299		-1.01305	0.941974		-1.14393	0.443449		-1.13046	0.504075		-1.19602	0.317131
BHLHE40	8553	basic helix-loop-helix family, member e40		1.15732	0.670828		1.02862	0.934614		1.08865	0.805217		1.36303	0.370188		1.4694	0.268676
BHLHE41	79365	basic helix-loop-helix family, member e41		-1.20743	0.622004		-1.50489	0.25724		1.18128	0.655964		-1.04529	0.907547		1.14686	0.72648
BICC1	80114	bicaudal C homolog 1 (Drosophila)		-1.04697	0.817442		-1.10248	0.622012		-1.01555	0.937607		1.07266	0.725256		1.03753	0.853198
BICD1	636	bicaudal D homolog 1 (Drosophila)		1.01113	0.941328		-1.07244	0.640449		-1.04031	0.795955		-1.00817	0.956735		1.00579	0.968953
BICD2	23299	bicaudal D homolog 2 (Drosophila)		-1.05857	0.709161		-1.06938	0.657494		1.05475	0.723953		-1.03621	0.815202		1.04279	0.783172
BID	637	BH3 interacting domain death agonist		1.02636	0.911683		-1.08461	0.729762		1.10632	0.666536		1.04533	0.850225		1.08823	0.718418
BIK	638	BCL2-interacting killer (apoptosis-inducing)		-1.72983	0.360499		-1.71326	0.381996		1.23815	0.726737		1.4492	0.464483		-1.88938	0.209222
BIN1	274	bridging integrator 1		-1.07755	0.791028		-1.1488	0.6248		1.13864	0.644153		1.18652	0.542321		1.32218	0.319415
BIN3	55909	bridging integrator 3		1.03314	0.858412		-1.10268	0.598619		1.1502	0.436731		-1.02676	0.885217		1.1861	0.346933
BIRC2	329	baculoviral IAP repeat containing 2		1.03699	0.866472		1.21065	0.378246		-1.14219	0.538694		1.00025	0.999063		-1.06067	0.784189
BIRC3	330	baculoviral IAP repeat containing 3		1.05678	0.825917		1.05416	0.844415		-1.41096	0.169969		1.42564	0.146785		1.1772	0.501396
BIRC5	332	baculoviral IAP repeat containing 5		1.01219	0.915643		-1.01155	0.920255		-1.00173	0.987906		-1.12603	0.297598		-1.10167	0.395731
BIRC6	57448	baculoviral IAP repeat containing 6		1.03734	0.783647		-1.03485	0.797462		1.00727	0.956629		-1.05775	0.674094		-1.03771	0.781105
BIVM	54841	basic, immunoglobulin-like variable motif containing		1.11722	0.542288		1.30065	0.154018		-1.09628	0.613674		1.10763	0.568474		-1.10782	0.568844
BLCAP	10904	bladder cancer associated protein		-1.03023	0.809872		-1.06764	0.597431		-1.03563	0.776542		-1.07386	0.564042		1.00449	0.971058
BLM	641	Bloom syndrome, RecQ helicase-like		1.02533	0.866951		1.15003	0.349893		-1.10911	0.488912		1.08637	0.57939		-1.00833	0.955555
BLMH	642	bleomycin hydrolase		-1.04384	0.648866		-1.03097	0.745603		-1.00067	0.994247		1.03012	0.753349		1.0116	0.902722
BLOC1S1	2647	biogenesis of lysosomal organelles complex-1, subunit 1		-1.13873	0.601457		1.20836	0.422555		-1.00321	0.989551		1.00734	0.975047		-1.33536	0.216927
BLOC1S2	282991	biogenesis of lysosomal organelles complex-1, subunit 2		1.0565	0.735657		1.16535	0.347781		-1.00092	0.995495		-1.12915	0.456057		-1.23732	0.189717
BLOC1S3	388552	biogenesis of lysosomal organelles complex-1, subunit 3		-1.34903	0.153296		-1.19514	0.36664		1.07362	0.712149		1.32371	0.150096		1.28245	0.198297
BLOC1S4	55330	biogenesis of lysosomal organelles complex-1, subunit 4, cappuccino		1.20942	0.430712		1.25673	0.340106		1.13194	0.594257		-1.01193	0.961465		1.20144	0.455949
BLOC1S6	26258	biogenesis of lysosomal organelles complex-1, subunit 6, pallidin		1.18682	0.339946		1.07435	0.689399		-1.0215	0.905707		-1.02499	0.890868		-1.16187	0.402679
BLVRA	644	biliverdin reductase A		-1.02353	0.879787		1.0309	0.84315		-1.00614	0.968008		-1.03014	0.846267		1.04089	0.793488
BLVRB	645	biliverdin reductase B (flavin reductase (NADPH))		-1.18582	0.535769		-1.24247	0.437101		1.13104	0.652069		-1.08673	0.760053		1.24567	0.417616
BLZF1	8548	basic leucine zipper nuclear factor 1		1.0708	0.747896		1.05462	0.802857		1.01164	0.956653		-1.06103	0.780654		-1.1295	0.564815
BMF	90427	Bcl2 modifying factor		1.47601	0.148173		1.9232	0.0174157		1.78233	0.039782		1.21302	0.489092		1.89555	0.0241289
BMP1	649	bone morphogenetic protein 1		-1.04692	0.848115		-1.09459	0.70655		1.09742	0.696803		1.06259	0.799335		1.28279	0.29699
BMP2	650	bone morphogenetic protein 2		1.21814	0.5156		1.07987	0.777074		-1.0674	0.830424		1.04516	0.880965		1.22064	0.476461
BMP2K	55589	BMP2 inducible kinase		1.03681	0.805501		1.02578	0.861332		-1.13332	0.385795		-1.02664	0.857069		1.00947	0.94789
BMP4	652	bone morphogenetic protein 4		-1.19689	0.472299		-1.29572	0.278046		-1.01497	0.949495		-1.49701	0.0973093		-1.2636	0.347675
BMP8B	656	bone morphogenetic protein 8b		-1.24632	0.485833		1.04499	0.904355		-1.77219	0.0909038		1.45336	0.299885		1.27769	0.445998
BMPR1A	657	bone morphogenetic protein receptor, type IA		1.03286	0.803247		1.10496	0.44079		-1.16767	0.2293		-1.03922	0.766491		-1.06482	0.626175
BMPR1B	658	bone morphogenetic protein receptor, type IB		1.29401	0.277097		-1.19277	0.436492		-1.06127	0.795223		1.11345	0.646036		-1.0798	0.733537
BMPR2	659	bone morphogenetic protein receptor, type II (serine/threonine kinase)		1.07467	0.603035		-1.28389	0.0710676		-1.06632	0.642546		-1.01269	0.927396		-1.07907	0.580718
BMS1	9790	BMS1 ribosome biogenesis factor		-1.07093	0.479295		-1.01673	0.863747		-1.04882	0.621644		1.063	0.529146		-1.0334	0.734341
BMS1P20	NA	NA		1.02433	0.876156		1.01262	0.934955		-1.0244	0.87545		-1.06019	0.703296		-1.11077	0.490524
BMS1P4	729096	BMS1 pseudogene 4		1.10811	0.690489		1.07468	0.781108		-1.15494	0.578953		1.25288	0.379114		-1.05579	0.83033
BMS1P5	399761	BMS1 pseudogene 5		1.26	0.498037		1.01715	0.959745		-1.279	0.48357		1.13484	0.696198		-1.07518	0.820644
BNC1	646	basonuclin 1		-1.01876	0.864863		-1.08334	0.460874		1.00365	0.973261		-1.03732	0.736834		-1.07562	0.503523
BNC2	54796	basonuclin 2		1.00529	0.976737		-1.06991	0.711034		-1.2701	0.174984		-1.34154	0.10389		-1.36308	0.0884988
BNIP1	662	BCL2/adenovirus E1B 19kDa interacting protein 1		1.00714	0.968067		1.23188	0.251808		-1.00938	0.958612		-1.0629	0.72985		-1.0805	0.658387
BNIP2	663	BCL2/adenovirus E1B 19kDa interacting protein 2		1.09112	0.512656		1.0761	0.582908		-1.00995	0.940927		1.00584	0.965209		-1.0973	0.485095
BNIP3	664	BCL2/adenovirus E1B 19kDa interacting protein 3		-1.02931	0.857542		-1.25398	0.160092		-1.66059	0.00160688		-1.12189	0.473998		-1.11033	0.515737
BNIP3L	665	BCL2/adenovirus E1B 19kDa interacting protein 3-like		1.10498	0.479465		1.01867	0.895693		-1.38815	0.0203262		-1.10563	0.477214		-1.12322	0.410047
BNIPL	149428	BCL2/adenovirus E1B 19kD interacting protein like		-1.18189	0.748282		-1.06487	0.898669		-1.09985	0.829526		1.13052	0.756439		1.66012	0.26498
BOC	91653	BOC cell adhesion associated, oncogene regulated		-2.18463	0.0238059		1.04178	0.909383		1.21772	0.523146		-1.13839	0.673095		1.59685	0.112756
BOD1	91272	biorientation of chromosomes in cell division 1		-1.06713	0.671626		1.11745	0.472172		-1.02837	0.856227		-1.02377	0.87819		-1.07827	0.621766
BOD1L1	259282	biorientation of chromosomes in cell division 1-like 1		-1.01652	0.913267		-1.0304	0.842139		-1.00241	0.987241		1.00818	0.956813		-1.06833	0.659207
BOK	666	BCL2-related ovarian killer		-1.00348	0.988219		-1.25493	0.33541		-1.15355	0.54122		1.09396	0.700807		1.07221	0.764829
BOLA1	51027	bolA family member 1		-1.04208	0.929279		1.00757	0.987779		-1.19285	0.711363		1.05344	0.910169		1.34583	0.519701
BOLA3	388962	bolA family member 3		-1.1282	0.59449		1.19794	0.410206		-1.15882	0.493005		-1.3676	0.178125		-1.2324	0.357605
BOLA3-AS1	100507171	BOLA3 antisense RNA 1 (head to head)		1.07797	0.681344		1.09695	0.598186		-1.1018	0.569208		-1.16678	0.388477		-1.03757	0.835825
BOP1	23246	block of proliferation 1		-1.26522	0.560286		-1.39188	0.417457		1.04916	0.905577		1.09297	0.824141		1.44463	0.358435
BORA	79866	bora, aurora kinase A activator		1.04311	0.812609		1.0869	0.63591		-1.0748	0.679415		1.04473	0.803564		-1.09154	0.618028
BPGM	669	2,3-bisphosphoglycerate mutase		1.0447	0.771365		1.09591	0.542014		-1.03725	0.804736		-1.13778	0.393348		-1.0185	0.903402
BPHL	670	biphenyl hydrolase-like (serine hydrolase)		-1.13336	0.474911		1.04357	0.806246		1.10641	0.548253		-1.08262	0.636931		-1.22803	0.21584
BPNT1	10380	3'(2'), 5'-bisphosphate nucleotidase 1		1.00158	0.990715		-1.01118	0.934632		-1.00903	0.946492		-1.00896	0.94797		-1.06442	0.647966
BPTF	2186	bromodomain PHD finger transcription factor		1.00865	0.94668		1.00844	0.947976		-1.07559	0.570985		-1.02015	0.876702		-1.07684	0.564039
BRAF	673	v-raf murine sarcoma viral oncogene homolog B		-1.05869	0.818242		-1.05934	0.818139		-1.17075	0.529426		-1.09356	0.718304		-1.05264	0.834606
BRAP	8315	BRCA1 associated protein		-1.08881	0.553285		1.17814	0.255958		1.01302	0.928436		-1.07539	0.610607		-1.05586	0.70164
BRAT1	221927	BRCA1-associated ATM activator 1		-1.32356	0.617572		-1.63898	0.38688		1.02275	0.96877		1.0343	0.950656		1.4759	0.480005
BRCA1	672	breast cancer 1, early onset		1.06442	0.718736		1.10105	0.580014		1.00102	0.995274		1.05466	0.75894		-1.12861	0.485015
BRCA2	675	breast cancer 2, early onset		-1.03009	0.893448		1.04006	0.859766		-1.10917	0.640827		-1.0835	0.71715		-1.07953	0.729032
BRCC3	79184	BRCA1/BRCA2-containing complex, subunit 3		1.06593	0.671639		1.05512	0.720896		-1.09624	0.539505		1.03341	0.827641		-1.08854	0.573646
BRD1	23774	bromodomain containing 1		-1.05495	0.805643		-1.03521	0.873544		1.00245	0.991008		-1.02654	0.903128		1.03278	0.880612
BRD2	6046	bromodomain containing 2		-1.05526	0.652703		-1.096	0.443416		1.00705	0.953099		1.00634	0.957782		-1.00214	0.985669
BRD3	8019	bromodomain containing 3		1.00825	0.961984		-1.08113	0.653746		-1.12186	0.50208		-1.00924	0.956903		1.10161	0.568847
BRD4	23476	bromodomain containing 4		-1.04407	0.762496		-1.16057	0.303405		-1.00864	0.952304		1.04419	0.761012		1.06274	0.667635
BRD7	29117	bromodomain containing 7		-1.00212	0.985816		1.11012	0.381754		-1.01117	0.925744		-1.038	0.754644		-1.13274	0.295699
BRD8	10902	bromodomain containing 8		-1.01664	0.895163		1.04037	0.752033		-1.09454	0.467251		1.00412	0.97366		-1.01364	0.913349
BRD9	65980	bromodomain containing 9		-1.04703	0.746701		-1.00786	0.955951		1.04497	0.755636		1.07088	0.631209		1.05865	0.688797
BRE	9577	brain and reproductive organ-expressed (TNFRSF1A modulator)		-1.03501	0.796208		-1.02687	0.841777		-1.03711	0.78525		1.05525	0.68908		-1.05503	0.688142
BREA2	286076	breast cancer estrogen-induced apoptosis 2		-1.25803	0.635343		2.05798	0.217068		-1.81297	0.246233		1.20485	0.627331		1.12961	0.726649
BRF1	2972	BRF1, RNA polymerase III transcription initiation factor 90 kDa subunit		1.03247	0.902985		-1.18995	0.510032		1.13185	0.634232		1.00274	0.991571		-1.04283	0.871462
BRF2	55290	BRF2, RNA polymerase III transcription initiation factor 50 kDa subunit		-1.13292	0.541801		1.00026	0.998806		1.06115	0.755012		1.00046	0.998088		-1.06464	0.743084
BRI3	25798	brain protein I3		-1.26692	0.261231		-1.23849	0.314536		1.10969	0.603397		-1.02294	0.912885		1.08405	0.694565
BRI3BP	140707	BRI3 binding protein		-1.04405	0.853641		-1.19184	0.444208		-1.19039	0.442784		-1.13766	0.581175		1.05788	0.811481
BRICD5	283870	BRICHOS domain containing 5		1.22548	0.659008		-1.17385	0.71149		1.54301	0.260116		-1.14846	0.716053		1.60881	0.225778
BRIP1	83990	BRCA1 interacting protein C-terminal helicase 1		1.04717	0.804875		-1.00835	0.964393		1.0065	0.972296		1.01995	0.915725		-1.17084	0.396834
BRIX1	55299	BRX1, biogenesis of ribosomes, homolog (S. cerevisiae)		-1.0185	0.893245		1.08581	0.545384		-1.02526	0.854862		1.00978	0.943625		-1.0354	0.800272
BRK1	55845	BRICK1, SCAR/WAVE actin-nucleating complex subunit		-1.12011	0.327324		1.11735	0.33483		1.04349	0.71055		-1.12582	0.304518		-1.13886	0.260881
BRMS1	25855	breast cancer metastasis suppressor 1		1.00481	0.978408		-1.02084	0.907785		1.1487	0.431827		-1.05817	0.749743		1.05325	0.769741
BRMS1L	84312	breast cancer metastasis-suppressor 1-like		1.12658	0.426823		1.14362	0.365369		1.03031	0.839815		1.01965	0.89795		-1.08871	0.573889
BROX	148362	BRO1 domain and CAAX motif containing		1.04317	0.805404		1.13241	0.469705		-1.05841	0.741554		1.15317	0.406088		-1.04043	0.816641
BRPF1	7862	bromodomain and PHD finger containing, 1		1.04924	0.761924		-1.10495	0.529692		1.1456	0.391246		-1.08859	0.590229		1.07005	0.665953
BRPF3	27154	bromodomain and PHD finger containing, 3		-1.06527	0.772877		-1.04518	0.840712		1.05534	0.80611		-1.17216	0.467779		-1.05093	0.819914
BRSK1	84446	BR serine/threonine kinase 1		-1.49426	0.258283		1.27056	0.481971		1.31278	0.38498		-1.20595	0.539294		1.18107	0.569852
BRWD1	54014	bromodomain and WD repeat domain containing 1		1.01435	0.932686		-1.0432	0.801725		-1.05813	0.737608		-1.00848	0.959954		-1.04508	0.792534
BRWD3	254065	bromodomain and WD repeat domain containing 3		-1.02368	0.877623		1.05007	0.747185		-1.05443	0.725252		-1.03509	0.819165		-1.14467	0.368525
BSCL2	26580	Berardinelli-Seip congenital lipodystrophy 2 (seipin)		-2.23848	0.156665		1.96765	0.218776		-1.07118	0.88536		-2.11676	0.144866		-1.44535	0.476954
BSDC1	55108	BSD domain containing 1		1.01208	0.924599		1.12011	0.375189		1.10595	0.426634		-1.03711	0.772206		1.05515	0.66849
BSG	682	basigin (Ok blood group)		-1.04493	0.86612		-1.17626	0.534957		1.01555	0.95281		1.00104	0.996784		1.13597	0.623709
BSN	8927	bassoon presynaptic cytomatrix protein		1.28905	0.412138		-1.16304	0.670804		1.29008	0.410824		1.17128	0.589304		1.17514	0.571159
BSPRY	54836	B-box and SPRY domain containing		1.02382	0.944968		-1.19045	0.643975		-1.15607	0.712917		-1.54414	0.159731		-1.26322	0.447547
BST1	683	bone marrow stromal cell antigen 1		-1.10446	0.717463		1.10256	0.699325		1.15511	0.564038		1.53323	0.12357		1.17604	0.543485
BST2	684	bone marrow stromal cell antigen 2		-1.16436	0.565743		-1.1766	0.541039		1.26142	0.377033		-1.1901	0.507424		-1.0256	0.923652
BTAF1	9044	BTAF1 RNA polymerase II, B-TFIID transcription factor-associated, 170kDa		1.11026	0.553705		1.04107	0.81971		1.00344	0.984483		1.02257	0.89943		-1.06497	0.720878
BTBD1	53339	BTB (POZ) domain containing 1		1.1061	0.434249		1.1088	0.42259		-1.05696	0.667198		-1.02374	0.85547		-1.13629	0.3218
BTBD10	84280	BTB (POZ) domain containing 10		1.00409	0.976776		1.00914	0.948415		1.01255	0.928629		-1.06767	0.639579		-1.09836	0.500672
BTBD11	121551	BTB (POZ) domain containing 11		-1.09238	0.855049		-1.09934	0.846614		-1.35831	0.528285		-1.02427	0.9611		-1.11933	0.817352
BTBD19	149478	BTB (POZ) domain containing 19		-1.37318	0.277415		1.0517	0.862011		-1.07779	0.798964		1.2606	0.427126		-1.13692	0.642637
BTBD2	55643	BTB (POZ) domain containing 2		-1.11245	0.769023		-1.18155	0.651768		1.28011	0.500025		-1.02768	0.93974		1.37439	0.378485
BTBD3	22903	BTB (POZ) domain containing 3		1.0624	0.646862		1.03149	0.813286		-1.02278	0.862992		-1.08236	0.544253		-1.12054	0.382397
BTBD6	90135	BTB (POZ) domain containing 6		-1.01875	0.908179		-1.09024	0.594017		1.05917	0.720782		-1.04354	0.791388		1.07864	0.637291
BTBD7	55727	BTB (POZ) domain containing 7		-1.00652	0.957798		-1.14967	0.253461		1.03103	0.801876		1.0139	0.910485		1.06216	0.621682
BTBD8	284697	BTB (POZ) domain containing 8		-1.24227	0.558402		-1.57555	0.285526		-1.0414	0.910774		-1.03207	0.919475		-1.22329	0.498138
BTBD9	114781	BTB (POZ) domain containing 9		-1.0333	0.852241		-1.20986	0.288008		1.01483	0.933611		-1.29366	0.143307		1.02345	0.894168
BTC	685	betacellulin		1.06134	0.877275		-1.53372	0.281425		-1.05113	0.914084		-1.85787	0.0960403		1.09527	0.781996
BTD	686	biotinidase		-1.03615	0.834079		1.02331	0.891814		1.00795	0.962191		-1.01995	0.906946		1.07617	0.665714
BTF3	689	basic transcription factor 3		-1.10769	0.320777		1.0727	0.495365		1.05007	0.635016		-1.03175	0.76176		-1.05048	0.632612
BTF3L4	91408	basic transcription factor 3-like 4		1.03512	0.85336		1.23837	0.254225		-1.15881	0.432105		-1.10923	0.57918		-1.0797	0.681031
BTG1	694	B-cell translocation gene 1, anti-proliferative		1.06047	0.758744		1.15781	0.453491		-1.1833	0.39305		-1.08938	0.656181		1.12292	0.545881
BTG2	7832	BTG family, member 2		1.17209	0.349337		-1.12772	0.463394		-1.27613	0.129054		-1.29419	0.103622		-1.14958	0.378793
BTG3	10950	BTG family, member 3		1.00305	0.984358		1.08847	0.584162		1.08835	0.585744		-1.07838	0.625397		-1.15647	0.344922
BTN2A1	11120	butyrophilin, subfamily 2, member A1		-1.04059	0.828225		-1.0789	0.676692		1.01666	0.927223		-1.02124	0.907642		-1.07699	0.681436
BTN2A2	10385	butyrophilin, subfamily 2, member A2		1.02331	0.9081		1.042	0.836959		1.02853	0.885687		-1.06684	0.741808		-1.07502	0.710751
BTN2A3P	54718	butyrophilin, subfamily 2, member A3, pseudogene		-1.11287	0.672238		-1.15873	0.53371		1.15042	0.544949		-1.10747	0.659104		-1.22996	0.36574
BTN3A1	11119	butyrophilin, subfamily 3, member A1		-1.19522	0.36943		1.02129	0.915259		-1.09631	0.636881		1.10566	0.604169		1.02042	0.918033
BTN3A2	11118	butyrophilin, subfamily 3, member A2		-1.03053	0.909008		-1.03642	0.891684		1.05406	0.839931		1.16568	0.557676		1.08255	0.763296
BTN3A3	10384	butyrophilin, subfamily 3, member A3		1.02741	0.90929		1.09233	0.709451		-1.08068	0.735954		1.13555	0.588024		1.04918	0.842911
BTRC	8945	beta-transducin repeat containing E3 ubiquitin protein ligase		-1.20934	0.183197		-1.18716	0.223548		-1.09761	0.502886		-1.15367	0.311291		-1.00723	0.959233
BUB1	699	BUB1 mitotic checkpoint serine/threonine kinase		-1.04726	0.764582		1.11944	0.464242		-1.07223	0.64953		-1.02433	0.875715		-1.00895	0.953735
BUB1B	701	BUB1 mitotic checkpoint serine/threonine kinase B		1.03266	0.811676		1.01144	0.932343		-1.08012	0.562879		-1.00309	0.981672		-1.10189	0.470299
BUB3	9184	BUB3 mitotic checkpoint protein		1.03656	0.750604		1.03649	0.750711		-1.00311	0.97805		-1.11695	0.328119		-1.08476	0.471164
BUD13	84811	BUD13 homolog (S. cerevisiae)		1.06215	0.662363		1.04764	0.735888		-1.05304	0.707055		1.09365	0.514784		1.05769	0.681167
BUD31	8896	BUD31 homolog (S. cerevisiae)		-1.03665	0.763129		1.17415	0.178248		-1.04234	0.728806		-1.09797	0.435428		-1.03854	0.751652
BVES	11149	blood vessel epicardial substance		-1.1331	0.491058		-1.05183	0.7778		1.00438	0.980042		1.09877	0.59348		1.01313	0.940353
BVES-AS1	154442	BVES antisense RNA 1		1.58818	0.218221		-1.31937	0.493798		1.12865	0.742692		-1.31408	0.428819		-1.13939	0.703955
BYSL	705	bystin-like		-1.09345	0.486413		-1.07868	0.556132		1.11768	0.383297		1.12298	0.369724		1.08311	0.53538
BZRAP1	9256	benzodiazapine receptor (peripheral) associated protein 1		-2.46974	0.0329583		1.44542	0.347325		-1.76856	0.194036		1.36528	0.427849		1.22771	0.54749
BZW1	9689	basic leucine zipper and W2 domains 1		1.08144	0.585435		1.08644	0.563734		-1.02088	0.885576		1.09682	0.519866		-1.02523	0.862169
BZW2	28969	basic leucine zipper and W2 domains 2		-1.00309	0.981388		1.02671	0.841381		-1.07378	0.588836		1.05062	0.709708		1.00386	0.976787
C10orf10	11067	chromosome 10 open reading frame 10		-1.67962	0.409324		-2.25761	0.177411		1.04361	0.942831		-2.03569	0.259085		1.29808	0.701359
C10orf118	55088	chromosome 10 open reading frame 118		1.03065	0.898489		-1.07575	0.75812		1.08557	0.728751		1.09899	0.68967		-1.15035	0.550946
C10orf12	26148	chromosome 10 open reading frame 12		-1.04424	0.815935		-1.02386	0.89968		-1.13289	0.505031		-1.03425	0.85708		1.02715	0.884305
C10orf2	56652	chromosome 10 open reading frame 2		-1.03985	0.77299		-1.15381	0.289187		1.03048	0.824241		1.11125	0.439855		1.11033	0.441818
C10orf25	220979	chromosome 10 open reading frame 25		-1.07221	0.804031		1.22047	0.462716		-1.37355	0.224148		1.04119	0.886252		-1.60322	0.0804158
C10orf32	119032	chromosome 10 open reading frame 32		1.1133	0.626389		1.32703	0.204743		-1.08474	0.718024		-1.03339	0.881608		-1.19167	0.422162
C10orf35	219738	chromosome 10 open reading frame 35		-1.32096	0.200777		-1.12655	0.628905		-1.06527	0.76599		1.02937	0.887957		1.00341	0.986531
C10orf54	64115	chromosome 10 open reading frame 54		1.02679	0.915769		-1.29136	0.31308		-1.05126	0.842716		-1.02734	0.913889		1.19553	0.473759
C10orf55	414236	chromosome 10 open reading frame 55		-1.03113	0.938876		1.00356	0.992408		1.12973	0.756915		-1.15162	0.750124		1.21334	0.673394
C10orf76	79591	chromosome 10 open reading frame 76		-1.01414	0.898004		1.01615	0.885121		1.02652	0.811633		-1.00693	0.949487		-1.07453	0.508063
C10orf88	80007	chromosome 10 open reading frame 88		1.11975	0.616546		1.05908	0.798352		-1.1321	0.581204		-1.05918	0.796839		-1.07359	0.749388
C11orf1	64776	chromosome 11 open reading frame 1		-1.16651	0.428615		1.22219	0.297206		1.10143	0.608761		1.20358	0.340838		-1.30287	0.155477
C11orf24	53838	chromosome 11 open reading frame 24		-1.04865	0.786255		1.01242	0.94412		1.00051	0.997673		1.00819	0.962916		1.03521	0.842637
C11orf30	56946	chromosome 11 open reading frame 30		-1.00192	0.989535		-1.08489	0.576332		-1.06893	0.646834		-1.13187	0.395583		-1.09261	0.54136
C11orf31	280636	chromosome 11 open reading frame 31		1.0551	0.854204		-1.35865	0.299318		-1.28396	0.389361		1.35191	0.306014		1.05565	0.852798
C11orf45	219833	chromosome 11 open reading frame 45		1.08869	0.767319		1.06341	0.83112		-1.05549	0.840681		-1.42216	0.157883		-1.09085	0.720653
C11orf48	79081	chromosome 11 open reading frame 48		1.05573	0.871366		-1.07856	0.813542		1.33031	0.355152		1.23883	0.496544		1.2545	0.494416
C11orf49	79096	chromosome 11 open reading frame 49		-1.00674	0.967123		-1.03691	0.826133		1.06181	0.711475		1.12072	0.483209		1.16455	0.346498
C11orf54	28970	chromosome 11 open reading frame 54		1.10471	0.596892		1.17067	0.407079		-1.1388	0.496655		-1.19562	0.340878		-1.11684	0.553293
C11orf57	55216	chromosome 11 open reading frame 57		1.02551	0.859896		1.08521	0.566341		-1.09964	0.506759		1.03538	0.806985		-1.03595	0.803424
C11orf58	10944	chromosome 11 open reading frame 58		1.00453	0.977322		1.05964	0.71534		-1.1142	0.496323		-1.10512	0.529309		-1.12418	0.460745
C11orf63	79864	chromosome 11 open reading frame 63		-1.00188	0.994165		1.48115	0.162927		1.07347	0.793625		-1.13399	0.614926		-1.00943	0.969838
C11orf65	160140	chromosome 11 open reading frame 65		-1.03257	0.936239		-2.07365	0.0919659		-1.0001	0.999857		1.46609	0.314636		-1.21149	0.59037
C11orf68	83638	chromosome 11 open reading frame 68		1.27282	0.35832		-1.08495	0.758395		1.33646	0.267278		1.37904	0.220719		1.57524	0.0837399
C11orf70	85016	chromosome 11 open reading frame 70		-1.18869	0.410422		1.08139	0.707637		1.06782	0.76621		-1.05952	0.779946		-1.33679	0.150587
C11orf71	54494	chromosome 11 open reading frame 71		1.28085	0.276915		1.24032	0.435184		-1.02069	0.931731		1.06636	0.782941		1.24008	0.34496
C11orf73	51501	chromosome 11 open reading frame 73		-1.01071	0.943332		1.08939	0.566261		-1.07972	0.608421		-1.08778	0.57418		-1.07574	0.625219
C11orf74	119710	chromosome 11 open reading frame 74		-1.09769	0.680394		1.10841	0.64937		-1.06709	0.77423		-1.14638	0.545354		-1.17588	0.472965
C11orf80	79703	chromosome 11 open reading frame 80		1.02355	0.871		-1.10055	0.503696		-1.04913	0.738378		-1.03797	0.791534		-1.18583	0.222854
C11orf82	220042	chromosome 11 open reading frame 82		1.09556	0.532124		1.04054	0.785206		1.03323	0.822499		1.12698	0.413921		-1.08916	0.557266
C11orf83	790955	chromosome 11 open reading frame 83		-1.24854	0.515844		1.03358	0.925127		1.05091	0.885407		-1.0001	0.999904		-1.07904	0.822242
C11orf84	144097	chromosome 11 open reading frame 84		-1.09841	0.727178		-1.12029	0.66806		-1.01653	0.950513		-1.09427	0.734221		-1.09024	0.743985
C11orf91	100131378	chromosome 11 open reading frame 91		1.26749	0.594298		-1.02856	0.949715		1.62222	0.248293		1.00987	0.987033		-1.86476	0.252879
C11orf95	65998	chromosome 11 open reading frame 95		-1.0012	0.995408		-1.27387	0.225369		-1.04862	0.81079		-1.25091	0.257447		-1.14489	0.497623
C12orf10	60314	chromosome 12 open reading frame 10		-1.08302	0.604635		1.01808	0.908194		1.21691	0.201404		-1.02749	0.860464		1.08377	0.599236
C12orf29	91298	chromosome 12 open reading frame 29		1.06518	0.661064		1.07455	0.615286		-1.07998	0.592245		-1.04674	0.751725		-1.20424	0.194401
C12orf4	57102	chromosome 12 open reading frame 4		1.06466	0.709093		1.134	0.454108		1.04296	0.802134		1.06531	0.707112		-1.13815	0.439541
C12orf43	64897	chromosome 12 open reading frame 43		-1.01343	0.91806		-1.12582	0.361084		1.07997	0.549537		-1.04749	0.721447		-1.03886	0.767349
C12orf45	121053	chromosome 12 open reading frame 45		-1.39526	0.0604519		1.02366	0.894337		1.01476	0.932557		-1.12426	0.521638		-1.0002	0.999179
C12orf49	79794	chromosome 12 open reading frame 49		1.0376	0.759813		1.0003	0.998019		-1.01429	0.904804		-1.11343	0.373346		-1.06221	0.615568
C12orf5	57103	chromosome 12 open reading frame 5		-1.04494	0.733843		-1.04934	0.704531		-1.04338	0.737051		1.0861	0.519576		1.04622	0.72347
C12orf57	113246	chromosome 12 open reading frame 57		-1.26379	0.282286		-1.08906	0.698052		1.14306	0.531481		-1.24268	0.315093		1.15367	0.505762
C12orf60	144608	chromosome 12 open reading frame 60		1.09188	0.713084		-1.15176	0.546584		-1.4664	0.089603		1.145	0.575858		-1.24346	0.340839
C12orf65	91574	chromosome 12 open reading frame 65		1.02201	0.888934		-1.10575	0.512815		-1.19202	0.247602		-1.0519	0.73608		-1.16774	0.299039
C12orf66	144577	chromosome 12 open reading frame 66		1.0831	0.694598		-1.0732	0.734975		1.04688	0.821509		-1.04533	0.824926		-1.0119	0.952873
C12orf73	728568	chromosome 12 open reading frame 73		1.06249	0.718916		1.08963	0.61881		-1.02575	0.879928		-1.28778	0.126927		1.08145	0.642911
C12orf75	387882	chromosome 12 open reading frame 75		1.01627	0.89786		1.21783	0.115517		1.03508	0.782252		-1.06324	0.621806		-1.07661	0.552865
C12orf76	400073	chromosome 12 open reading frame 76		-1.28003	0.297069		1.46634	0.129693		1.10591	0.675498		-1.12865	0.559487		-1.1809	0.445513
C14orf1	11161	chromosome 14 open reading frame 1		-1.06381	0.823377		-1.0122	0.965097		1.00614	0.982295		1.00375	0.989235		1.01191	0.966131
C14orf119	55017	chromosome 14 open reading frame 119		-1.01339	0.918434		1.1362	0.32394		1.00696	0.956951		-1.00218	0.986567		-1.10445	0.443408
C14orf142	84520	chromosome 14 open reading frame 142		1.02413	0.895313		1.23989	0.240141		-1.01493	0.936716		-1.08451	0.65578		-1.00214	0.990492
C14orf159	80017	chromosome 14 open reading frame 159		-1.09662	0.703709		1.01498	0.951301		1.04728	0.847207		1.12554	0.625639		-1.05398	0.828306
C14orf166	51637	chromosome 14 open reading frame 166		1.008	0.946825		1.1309	0.301959		-1.09175	0.461401		1.00001	0.999951		-1.0341	0.779479
C14orf169	79697	chromosome 14 open reading frame 169		-1.18373	0.364588		-1.1889	0.348024		-1.01919	0.917091		-1.07618	0.69304		1.12238	0.532591
C14orf2	9556	chromosome 14 open reading frame 2		-1.24793	0.183312		1.04625	0.782216		1.02814	0.864675		-1.22544	0.216054		-1.04985	0.764091
C14orf28	122525	chromosome 14 open reading frame 28		-1.02832	0.903804		1.56402	0.0776163		-1.28302	0.340564		-1.06763	0.776126		1.00169	0.994017
C14orf79	122616	chromosome 14 open reading frame 79		-1.10146	0.599591		1.00149	0.993833		1.09711	0.615828		1.09727	0.607716		1.13092	0.492531
C14orf80	283643	chromosome 14 open reading frame 80		-1.54295	0.443579		-1.25984	0.689831		1.03526	0.952871		1.06856	0.904644		1.39001	0.553697
C14orf93	60686	chromosome 14 open reading frame 93		-1.0416	0.811244		-1.11385	0.547831		1.11508	0.52186		-1.03337	0.847018		1.10721	0.551915
C15orf37	283687	chromosome 15 open reading frame 37		1.04859	0.885409		1.26942	0.490941		1.49387	0.241634		-2.30143	0.016615		1.28211	0.43133
C15orf38	348110	chromosome 15 open reading frame 38		-1.08839	0.475678		-1.07134	0.566511		-1.1021	0.419706		1.04538	0.708398		1.01664	0.888774
C15orf39	56905	chromosome 15 open reading frame 39		1.02336	0.920245		-1.32104	0.227881		1.11809	0.627195		1.29706	0.262843		1.33579	0.211206
C15orf40	123207	chromosome 15 open reading frame 40		-1.06333	0.683048		-1.00912	0.95277		1.01018	0.94715		-1.08134	0.597397		-1.09249	0.542177
C15orf41	84529	chromosome 15 open reading frame 41		-1.07561	0.630821		1.14713	0.375929		-1.16117	0.325397		-1.11382	0.477862		-1.04793	0.755054
C15orf52	388115	chromosome 15 open reading frame 52		1.03224	0.923043		-1.44975	0.25722		-1.04158	0.899809		1.23444	0.516296		1.22755	0.527874
C15orf57	90416	chromosome 15 open reading frame 57		-1.18103	0.345696		-1.11999	0.509959		1.1101	0.530094		1.08292	0.643697		-1.06583	0.711133
C15orf61	145853	chromosome 15 open reading frame 61		1.00357	0.995141		1.58177	0.3798		1.15398	0.761639		-1.04986	0.915031		1.06479	0.884473
C15orf62	643338	chromosome 15 open reading frame 62		2.11451	0.017172		1.90223	0.164989		-1.21233	0.686431		3.01044	0.0577215		1.64931	0.304956
C15orf65	145788	chromosome 15 open reading frame 65		1.09512	0.798086		1.74209	0.225484		1.22287	0.620698		-1.15127	0.706277		-1.12793	0.732562
C16orf13	84326	chromosome 16 open reading frame 13		-1.05139	0.896122		-1.02002	0.958866		1.4983	0.292724		1.0967	0.808449		1.21884	0.602752
C16orf45	89927	chromosome 16 open reading frame 45		-1.13992	0.431698		-1.47551	0.0381386		1.12969	0.464418		-1.14195	0.418904		1.01856	0.9107
C16orf46	123775	chromosome 16 open reading frame 46		1.13796	0.605331		-1.36516	0.243231		1.27229	0.314079		1.15072	0.557825		-1.39596	0.164779
C16orf52	730094	chromosome 16 open reading frame 52		-1.07794	0.676912		-1.01919	0.915491		-1.10134	0.591356		1.04733	0.795797		-1.23631	0.232696
C16orf58	64755	chromosome 16 open reading frame 58		-1.01608	0.928429		-1.06052	0.74357		1.05738	0.755066		1.09227	0.619183		1.03578	0.842388
C16orf59	80178	chromosome 16 open reading frame 59		-1.07588	0.865665		-1.23637	0.638418		-1.00835	0.984202		1.0677	0.878766		1.2723	0.574329
C16orf62	57020	chromosome 16 open reading frame 62		-1.10538	0.296748		-1.00723	0.940174		-1.0759	0.44497		1.00924	0.923801		1.02549	0.792539
C16orf70	80262	chromosome 16 open reading frame 70		-1.06443	0.62852		-1.10833	0.420072		-1.00447	0.971849		-1.13185	0.332517		-1.04955	0.704699
C16orf72	29035	chromosome 16 open reading frame 72		-1.11754	0.458719		-1.02785	0.853973		-1.11029	0.481258		-1.00224	0.987938		-1.00154	0.991644
C16orf74	404550	chromosome 16 open reading frame 74		-1.13273	0.699079		-1.47868	0.242707		1.25292	0.491111		1.1779	0.615778		-1.03071	0.925386
C16orf80	29105	chromosome 16 open reading frame 80		-1.07881	0.54568		-1.0185	0.883859		1.02845	0.82227		-1.03542	0.783162		-1.09765	0.456242
C16orf86	388284	chromosome 16 open reading frame 86		1.46489	0.39704		-1.2979	0.722336		1.26894	0.621078		1.3465	0.436424		1.28586	0.52503
C16orf87	388272	chromosome 16 open reading frame 87		1.1685	0.434254		1.00498	0.980166		-1.08345	0.686373		-1.1409	0.498635		-1.18241	0.383995
C16orf91	283951	chromosome 16 open reading frame 91		-1.08748	0.735344		-1.05928	0.822241		1.17113	0.524886		1.04039	0.873463		1.04416	0.860632
C16orf93	90835	chromosome 16 open reading frame 93		-1.05908	0.850407		1.02738	0.933883		1.67795	0.0877666		-1.07021	0.812524		1.29901	0.351283
C16orf95	100506581	chromosome 16 open reading frame 95		-1.2544	0.542607		-1.30334	0.54234		1.10114	0.811534		1.00763	0.983388		1.13707	0.736356
C17orf100	388327	chromosome 17 open reading frame 100		-1.14811	0.659246		1.30917	0.461529		1.47412	0.265474		1.07503	0.810681		-1.11146	0.726206
C17orf103	256302	chromosome 17 open reading frame 103		1.10806	0.617162		-1.16948	0.458675		-1.12305	0.58175		-1.0157	0.937575		1.12226	0.561098
C17orf104	284071	chromosome 17 open reading frame 104		-1.12481	0.794493		-1.35131	0.557079		1.35255	0.559255		-1.8202	0.157726		-1.11014	0.776638
C17orf51	339263	chromosome 17 open reading frame 51		-1.08928	0.591588		-1.06743	0.683698		1.10468	0.53483		1.01842	0.908052		1.09087	0.579611
C17orf53	78995	chromosome 17 open reading frame 53		1.10396	0.53556		1.06475	0.69552		1.06656	0.681333		1.15583	0.357922		1.2114	0.221548
C17orf58	284018	chromosome 17 open reading frame 58		1.11768	0.481913		1.23725	0.190763		1.15738	0.362936		-1.09205	0.57611		-1.03123	0.844636
C17orf59	54785	chromosome 17 open reading frame 59		-1.04436	0.920906		-1.30843	0.536303		1.03054	0.943749		1.0075	0.985564		1.08002	0.856399
C17orf62	79415	chromosome 17 open reading frame 62		1.02355	0.921228		-1.24324	0.362236		1.21102	0.415275		1.12553	0.613092		1.19482	0.446316
C17orf67	339210	chromosome 17 open reading frame 67		-1.76631	0.130002		-1.34732	0.303338		-1.2115	0.488455		1.23766	0.489871		1.10758	0.742169
C17orf70	80233	chromosome 17 open reading frame 70		-1.01171	0.975391		-1.1797	0.664582		1.07536	0.847847		1.06759	0.861992		1.27981	0.511629
C17orf75	64149	chromosome 17 open reading frame 75		-1.08023	0.663601		1.1719	0.373247		-1.00005	0.999772		-1.01942	0.913361		-1.09188	0.617811
C17orf80	55028	chromosome 17 open reading frame 80		-1.05075	0.766377		-1.03805	0.821724		-1.08821	0.609382		-1.10579	0.542703		-1.09385	0.586354
C17orf85	55421	chromosome 17 open reading frame 85		-1.03095	0.782676		1.009	0.93533		1.01126	0.919053		-1.07768	0.498069		-1.0783	0.492899
C17orf89	284184	chromosome 17 open reading frame 89		-1.11721	0.807389		1.22243	0.682552		1.12606	0.795362		-1.42759	0.4342		1.12834	0.788594
C17orf96	100170841	chromosome 17 open reading frame 96		-1.0951	0.609019		-1.11006	0.548393		-1.02972	0.866759		1.11388	0.54232		-1.02795	0.876985
C17orf97	400566	chromosome 17 open reading frame 97		1.0557	0.885094		-1.14974	0.704213		1.13708	0.698857		1.40448	0.328536		1.14461	0.696237
C18orf21	83608	chromosome 18 open reading frame 21		1.03649	0.849271		1.14448	0.472894		-1.106	0.593698		1.06365	0.743443		-1.13966	0.482103
C18orf25	147339	chromosome 18 open reading frame 25		-1.04032	0.767077		-1.07356	0.594187		-1.09583	0.492653		-1.1126	0.421789		-1.06601	0.62901
C18orf54	162681	chromosome 18 open reading frame 54		1.06316	0.769998		1.11106	0.61641		-1.06024	0.780185		1.01527	0.942127		-1.11166	0.611334
C18orf8	29919	chromosome 18 open reading frame 8		-1.0603	0.720996		1.13514	0.441499		1.23957	0.191666		-1.1051	0.538758		-1.0022	0.989164
C19orf10	56005	chromosome 19 open reading frame 10		-1.09888	0.619354		-1.02309	0.904301		1.23518	0.265107		-1.00124	0.994798		1.08801	0.65647
C19orf12	83636	chromosome 19 open reading frame 12		1.00016	0.999034		-1.12443	0.366739		1.25003	0.0830698		1.0579	0.662555		-1.0703	0.599051
C19orf24	55009	chromosome 19 open reading frame 24		-1.18676	0.631106		-1.16751	0.667054		1.31622	0.439223		1.15464	0.686443		1.21791	0.576339
C19orf25	148223	chromosome 19 open reading frame 25		-1.20009	0.532104		-1.46328	0.20897		1.13423	0.668386		1.096	0.751912		1.20772	0.513846
C19orf26	255057	chromosome 19 open reading frame 26		1.19865	0.765118		-1.22348	0.744755		1.19494	0.771502		-1.00137	0.998942		1.3218	0.623949
C19orf33	64073	chromosome 19 open reading frame 33		-1.87887	0.0527229		-1.28727	0.430121		-1.04356	0.891153		-1.1326	0.702204		1.33963	0.365505
C19orf40	91442	chromosome 19 open reading frame 40		1.00635	0.971755		-1.03306	0.853821		1.0816	0.650356		1.04067	0.821255		-1.09033	0.621429
C19orf43	79002	chromosome 19 open reading frame 43		-1.42641	0.501976		-1.14841	0.794032		1.46678	0.467354		-1.26722	0.645426		1.06304	0.905132
C19orf44	84167	chromosome 19 open reading frame 44		1.05171	0.787017		1.10784	0.574328		1.12837	0.479913		1.10723	0.551327		1.06615	0.707339
C19orf47	126526	chromosome 19 open reading frame 47		-1.15038	0.601782		-1.16596	0.570446		1.01042	0.969108		1.25357	0.399803		1.10576	0.705996
C19orf48	84798	chromosome 19 open reading frame 48		-1.0756	0.725957		-1.05726	0.790703		1.18291	0.421564		1.0388	0.854618		1.14422	0.515993
C19orf52	90580	chromosome 19 open reading frame 52		-1.38037	0.190207		-1.01143	0.963841		1.50286	0.0971857		1.00935	0.969536		1.19748	0.455333
C19orf53	28974	chromosome 19 open reading frame 53		-1.09043	0.621054		1.02219	0.900382		1.18948	0.318398		-1.34501	0.0924349		1.00108	0.995156
C19orf54	284325	chromosome 19 open reading frame 54		-1.01188	0.947814		1.00252	0.989234		-1.0615	0.748405		-1.06621	0.720193		1.04137	0.819499
C19orf55	148137	chromosome 19 open reading frame 55		-1.01219	0.956508		1.03532	0.879663		-1.06139	0.788142		1.18888	0.429163		1.07917	0.722708
C19orf57	79173	chromosome 19 open reading frame 57		1.00916	0.976425		1.00189	0.994917		-1.33092	0.390992		-1.04035	0.893735		1.0241	0.931983
C19orf60	55049	chromosome 19 open reading frame 60		-2.50411	0.312628		-2.35935	0.351815		1.1168	0.915619		-1.21938	0.818922		1.45526	0.6593
C19orf66	55337	chromosome 19 open reading frame 66		-1.04362	0.833786		-1.2681	0.260521		1.05328	0.798656		-1.00905	0.964265		-1.0129	0.949087
C19orf68	374920	chromosome 19 open reading frame 68		-1.2127	0.460256		-1.11023	0.708451		1.06412	0.814759		1.04064	0.877374		-1.02178	0.932977
C19orf70	125988	chromosome 19 open reading frame 70		-1.54713	0.0837093		-1.15867	0.556926		-1.36255	0.20417		-1.12672	0.634442		1.21739	0.430497
C19orf82	284385	chromosome 19 open reading frame 82		-1.10564	0.660623		-1.12142	0.62063		-1.04214	0.859485		-1.27426	0.292122		-1.00295	0.989372
C1D	10438	C1D nuclear receptor corepressor		-1.10811	0.518511		1.08233	0.618673		-1.00246	0.987639		-1.19845	0.257219		-1.18318	0.290948
C1GALT1	56913	core 1 synthase, glycoprotein-N-acetylgalactosamine 3-beta-galactosyltransferase, 1		1.12077	0.530551		1.03371	0.855602		-1.09682	0.611851		-1.05054	0.786221		-1.22122	0.269981
C1GALT1C1	29071	C1GALT1-specific chaperone 1		-1.02911	0.908914		1.01277	0.959495		-1.04782	0.851289		1.00153	0.995142		-1.22378	0.425798
C1orf106	55765	chromosome 1 open reading frame 106		-1.2184	0.358734		-1.15299	0.506842		-1.11489	0.608693		-1.11146	0.619721		1.091	0.683221
C1orf109	54955	chromosome 1 open reading frame 109		-1.06682	0.676577		1.02023	0.89731		1.0368	0.815145		-1.05738	0.717195		1.00588	0.969495
C1orf112	55732	chromosome 1 open reading frame 112		-1.00306	0.982988		-1.02377	0.86988		-1.15179	0.319214		-1.06292	0.66792		-1.00059	0.996686
C1orf115	79762	chromosome 1 open reading frame 115		-1.27709	0.0928953		1.15695	0.350869		1.33524	0.053147		-1.13752	0.374336		-1.00234	0.986832
C1orf116	79098	chromosome 1 open reading frame 116		1.21895	0.563623		1.21654	0.567828		1.01443	0.966572		1.31011	0.431093		1.46986	0.262768
C1orf122	127687	chromosome 1 open reading frame 122		-1.40975	0.527682		-1.12666	0.826655		1.219	0.713981		-1.19353	0.738823		1.17281	0.762766
C1orf123	54987	chromosome 1 open reading frame 123		-1.10595	0.464744		1.06074	0.670923		1.10741	0.465075		-1.07928	0.579598		-1.10639	0.458941
C1orf131	128061	chromosome 1 open reading frame 131		-1.02356	0.882721		1.16985	0.31359		-1.02403	0.879056		-1.08926	0.595562		-1.24046	0.17497
C1orf159	54991	chromosome 1 open reading frame 159		-1.36341	0.54805		-1.24726	0.6764		-1.1844	0.741814		1.21722	0.699427		1.38013	0.527282
C1orf174	339448	chromosome 1 open reading frame 174		-1.28018	0.059051		-1.04407	0.741344		-1.02416	0.853719		-1.10782	0.421609		-1.03221	0.802802
C1orf198	84886	chromosome 1 open reading frame 198		-1.05246	0.701632		-1.16629	0.248429		1.05105	0.708333		-1.1959	0.180943		-1.055	0.686829
C1orf204	284677	chromosome 1 open reading frame 204		-1.56574	0.174933		1.08308	0.809271		1.19787	0.558306		1.18647	0.574229		-1.26282	0.464186
C1orf21	81563	chromosome 1 open reading frame 21		-1.03171	0.913647		1.02868	0.921526		-1.0447	0.873824		-1.29921	0.386013		1.17976	0.587796
C1orf210	149466	chromosome 1 open reading frame 210		-1.15521	0.561164		-1.16643	0.573375		1.0179	0.944704		-1.14051	0.576386		-1.25499	0.323421
C1orf213	148898	chromosome 1 open reading frame 213		-1.28389	0.500955		1.34941	0.376096		1.06308	0.845016		1.01539	0.961572		1.32131	0.396626
C1orf216	127703	chromosome 1 open reading frame 216		-1.05051	0.77832		-1.1661	0.379208		-1.02322	0.893856		-1.00771	0.96451		1.17307	0.356435
C1orf220	400798	chromosome 1 open reading frame 220		-1.17933	0.733444		1.01858	0.965595		1.03698	0.931745		-1.13571	0.735239		1.09425	0.836619
C1orf226	400793	chromosome 1 open reading frame 226		1.2027	0.555531		1.10833	0.786617		-1.43038	0.299352		-1.18189	0.587579		-1.10727	0.740216
C1orf233	643988	chromosome 1 open reading frame 233		-1.31329	0.626321		-1.46836	0.505274		1.12732	0.828245		1.26772	0.668563		1.67758	0.353613
C1orf27	54953	chromosome 1 open reading frame 27		1.05905	0.799438		1.1638	0.504184		1.03226	0.888811		1.06387	0.784204		-1.16163	0.505556
C1orf35	79169	chromosome 1 open reading frame 35		-1.42434	0.369063		-1.33953	0.463841		1.28529	0.521768		-1.1226	0.764911		1.04783	0.903453
C1orf43	25912	chromosome 1 open reading frame 43		1.02909	0.818561		1.01211	0.923555		-1.01233	0.922118		-1.11433	0.386385		-1.06998	0.587699
C1orf50	79078	chromosome 1 open reading frame 50		-1.11205	0.576259		-1.12109	0.560233		1.12383	0.54482		-1.15656	0.442661		-1.04542	0.811142
C1orf52	148423	chromosome 1 open reading frame 52		-1.0057	0.969128		1.03282	0.824378		1.15084	0.334869		-1.05563	0.710708		-1.07428	0.62095
C1orf56	54964	chromosome 1 open reading frame 56		-1.33531	0.341288		-1.14082	0.689699		-1.08134	0.800305		-1.04754	0.873944		1.41241	0.233036
C1orf74	148304	chromosome 1 open reading frame 74		-1.06546	0.708203		-1.20333	0.258304		-1.09969	0.54827		1.01194	0.939581		-1.04732	0.764408
C1orf85	112770	chromosome 1 open reading frame 85		-1.01818	0.926545		-1.29455	0.188248		1.02562	0.895685		1.11625	0.571915		1.10705	0.601511
C1orf86	199990	chromosome 1 open reading frame 86		-1.19833	0.580127		-1.40172	0.308708		-1.18108	0.60939		-1.0398	0.904433		1.26487	0.469432
C1QBP	708	complement component 1, q subcomponent binding protein		-1.05299	0.613768		1.15362	0.162741		1.13935	0.201463		1.0544	0.606302		1.0603	0.568467
C1QL1	10882	complement component 1, q subcomponent-like 1		-1.74836	0.498155		-1.0082	0.981806		-1.7881	0.469472		-2.03998	0.370167		-1.28656	0.755073
C1QTNF1	114897	C1q and tumor necrosis factor related protein 1		1.0861	0.808294		-1.4968	0.243291		-1.07047	0.841164		1.13183	0.715861		1.19072	0.606392
C1QTNF2	114898	C1q and tumor necrosis factor related protein 2		1.20852	0.662731		-2.05482	0.068228		-1.02182	0.944828		-3.20884	0.00152395		-1.52628	0.253154
C1QTNF6	114904	C1q and tumor necrosis factor related protein 6		-1.22495	0.608491		-1.16563	0.699797		1.1281	0.757392		-1.04729	0.906333		1.17685	0.681642
C1R	715	complement component 1, r subcomponent		-1.02058	0.911253		-1.26473	0.203224		1.16388	0.404734		1.02189	0.904876		1.10324	0.586852
C1RL	51279	complement component 1, r subcomponent-like		-1.01371	0.927414		-1.1941	0.250029		1.1052	0.509217		1.01644	0.91185		1.11023	0.476909
C1RL-AS1	283314	C1RL antisense RNA 1		-1.0637	0.713595		-1.1472	0.414681		1.07029	0.683849		-1.05073	0.761539		1.00601	0.970418
C1S	716	complement component 1, s subcomponent		1.09891	0.674847		1.14492	0.554775		-1.08543	0.71344		1.28862	0.25292		1.27802	0.267438
C20orf194	25943	chromosome 20 open reading frame 194		1.01735	0.89691		1.06902	0.618858		1.01805	0.892018		-1.07754	0.566181		-1.04856	0.713718
C20orf196	149840	chromosome 20 open reading frame 196		-1.13555	0.568039		-1.05488	0.810146		1.11261	0.625233		-1.14918	0.498357		-1.30078	0.18892
C20orf197	284756	chromosome 20 open reading frame 197		1.15953	0.661817		1.27072	0.480483		-1.09545	0.784758		1.55009	0.217612		-1.17152	0.649642
C20orf24	55969	chromosome 20 open reading frame 24		-1.14773	0.828471		10.1283	0.015416		1.85942	0.360282		1.37471	0.62726		-1.34551	0.65056
C20orf27	54976	chromosome 20 open reading frame 27		-1.2111	0.63525		-1.21042	0.639341		1.04587	0.91162		-1.05139	0.900574		1.25599	0.569117
C20orf96	140680	chromosome 20 open reading frame 96		-1.15329	0.410202		1.01082	0.954296		1.07198	0.68966		-1.23826	0.193067		-1.02298	0.88796
C21orf119	84996	chromosome 21 open reading frame 119		-1.01053	0.966324		-1.28701	0.354634		1.62799	0.060654		-1.0325	0.894489		1.10962	0.651164
C21orf2	755	chromosome 21 open reading frame 2		-1.13567	0.797321		1.1435	0.79821		1.02775	0.958521		1.08466	0.867676		-1.03512	0.944545
C21orf33	8209	chromosome 21 open reading frame 33		-1.11261	0.61885		-1.07813	0.72816		1.09803	0.662677		-1.0025	0.990756		1.17205	0.458632
C21orf58	54058	chromosome 21 open reading frame 58		1.06022	0.833756		-1.1176	0.694147		1.07347	0.795682		-1.15105	0.60863		1.0323	0.908016
C21orf59	56683	chromosome 21 open reading frame 59		-1.10479	0.475808		1.13172	0.378665		1.11721	0.427349		-1.06458	0.65422		-1.03539	0.80271
C21orf67	84536	chromosome 21 open reading frame 67		-1.08702	0.683134		-1.28713	0.269788		-1.0314	0.890156		-1.18839	0.41461		1.03657	0.862359
C21orf91	54149	chromosome 21 open reading frame 91		1.10963	0.577622		1.14761	0.460433		-1.04712	0.805175		1.00926	0.960459		-1.04322	0.819102
C22orf23	84645	chromosome 22 open reading frame 23		1.39663	0.347496		-1.64262	0.195727		1.09756	0.80643		-1.3371	0.358032		-1.27477	0.437309
C22orf29	79680	chromosome 22 open reading frame 29		1.00581	0.970641		-1.36578	0.0465087		-1.00972	0.950158		1.01304	0.933453		1.05127	0.747106
C22orf39	128977	chromosome 22 open reading frame 39		1.01223	0.93647		1.05523	0.734709		1.0081	0.958321		-1.08354	0.592475		-1.02389	0.874363
C22orf46	79640	chromosome 22 open reading frame 46		-1.04385	0.777477		1.04342	0.783533		-1.02355	0.8804		-1.01931	0.899017		-1.0752	0.628746
C2CD2	25966	C2 calcium-dependent domain containing 2		-1.09493	0.60996		-1.03377	0.850064		-1.03371	0.849907		-1.00359	0.983859		1.07251	0.693319
C2CD2L	9854	C2CD2-like		1.27929	0.245659		-1.29175	0.22408		-1.01723	0.934283		-1.01865	0.928108		-1.00274	0.989236
C2CD3	26005	C2 calcium-dependent domain containing 3		1.00983	0.946012		1.03683	0.804135		-1.12598	0.414781		-1.12889	0.402151		-1.11941	0.433999
C2CD4A	145741	C2 calcium-dependent domain containing 4A		1.26985	0.852198		2.79021	0.293083		2.99885	0.219945		3.52035	0.222451		1.36135	0.754362
C2CD5	9847	C2 calcium-dependent domain containing 5		1.05351	0.731659		1.13817	0.394995		-1.0869	0.583081		-1.00529	0.97225		-1.10889	0.4943
C2orf15	150590	chromosome 2 open reading frame 15		1.14887	0.61909		-1.61834	0.126365		-1.24056	0.437843		-1.15037	0.597179		-1.14836	0.590671
C2orf27A	29798	chromosome 2 open reading frame 27A		-1.21626	0.47643		-1.17268	0.541573		-1.01812	0.945747		-1.17084	0.563633		1.1581	0.575843
C2orf42	54980	chromosome 2 open reading frame 42		-1.25546	0.200782		1.09567	0.604538		1.32978	0.0995006		-1.08145	0.645352		-1.16071	0.382017
C2orf43	60526	chromosome 2 open reading frame 43		-1.01436	0.918427		1.11212	0.45006		-1.05052	0.723883		1.01791	0.898032		-1.17517	0.243732
C2orf44	80304	chromosome 2 open reading frame 44		-1.15913	0.328388		-1.14073	0.369142		1.01568	0.914896		-1.00652	0.964959		-1.05892	0.699258
C2orf47	79568	chromosome 2 open reading frame 47		-1.25348	0.158322		1.01421	0.928741		1.02339	0.882176		1.0936	0.581218		1.02362	0.884487
C2orf48	348738	chromosome 2 open reading frame 48		1.24273	0.641016		-1.39589	0.455854		1.08146	0.859833		-1.10649	0.815261		-1.26109	0.590874
C2orf49	79074	chromosome 2 open reading frame 49		1.03159	0.84261		-1.0204	0.895852		-1.03884	0.805		-1.02871	0.854009		-1.05425	0.730557
C2orf68	388969	chromosome 2 open reading frame 68		-1.00801	0.9588		1.0723	0.664361		-1.16028	0.346072		1.04904	0.755068		-1.03824	0.805724
C2orf69	205327	chromosome 2 open reading frame 69		-1.01333	0.934887		1.05444	0.741327		-1.14717	0.393068		-1.00661	0.967508		-1.14838	0.389409
C2orf72	257407	chromosome 2 open reading frame 72		-1.50558	0.3663		-1.98291	0.0948751		-2.12369	0.058308		-1.39205	0.39074		-1.01723	0.961672
C2orf74	339804	chromosome 2 open reading frame 74		-1.0042	0.981163		1.16455	0.400725		-1.06274	0.73572		1.02414	0.893237		-1.00534	0.975848
C2orf76	130355	chromosome 2 open reading frame 76		-1.15264	0.552729		-1.03821	0.872046		1.09317	0.707906		-1.15891	0.539243		-1.18688	0.461039
C2orf81	388963	chromosome 2 open reading frame 81		1.08348	0.841355		-1.65163	0.364649		-1.56428	0.338893		-1.03261	0.931875		1.89433	0.101262
C2orf88	84281	chromosome 2 open reading frame 88		-1.51094	0.31452		1.19765	0.648938		1.08633	0.82519		-1.93378	0.0885107		-1.11422	0.764469
C3	718	complement component 3		-1.02203	0.921239		-1.18044	0.452352		-1.05498	0.808132		1.09329	0.685821		1.17127	0.473374
C3orf14	57415	chromosome 3 open reading frame 14		-1.02307	0.886278		1.1035	0.532349		1.04921	0.760616		1.08325	0.622456		-1.21046	0.23414
C3orf17	25871	chromosome 3 open reading frame 17		1.09516	0.502565		1.0789	0.574737		-1.03963	0.773952		1.11405	0.423718		1.00376	0.977763
C3orf18	51161	chromosome 3 open reading frame 18		-1.20167	0.331584		-1.14783	0.505786		1.0447	0.814562		-1.0003	0.998625		1.07963	0.664196
C3orf20	84077	chromosome 3 open reading frame 20		-1.86526	0.241158		-2.5538	0.0862417		1.49384	0.364767		-1.02436	0.950791		-1.19892	0.609645
C3orf33	285315	chromosome 3 open reading frame 33		1.01865	0.938262		1.02125	0.930781		1.00941	0.969348		-1.10446	0.677		-1.07981	0.744135
C3orf38	285237	chromosome 3 open reading frame 38		1.06164	0.723471		1.09027	0.607068		-1.19044	0.301157		-1.10818	0.539499		-1.06989	0.685237
C3orf52	79669	chromosome 3 open reading frame 52		-1.16359	0.404208		-1.14875	0.445185		-1.01243	0.945568		-1.31115	0.139808		-1.00693	0.969514
C3orf58	205428	chromosome 3 open reading frame 58		1.01282	0.951188		-1.23177	0.290387		-1.06327	0.758524		1.03679	0.859809		-1.0447	0.83374
C3orf62	375341	chromosome 3 open reading frame 62		-1.15819	0.472725		-1.16879	0.43392		-1.0155	0.936901		-1.16065	0.445651		-1.35712	0.115722
C3orf67	200844	chromosome 3 open reading frame 67		1.11157	0.604322		1.2229	0.352927		1.05388	0.805677		-1.10729	0.617017		-1.07156	0.730729
C4orf27	54969	chromosome 4 open reading frame 27		1.06427	0.681256		1.26105	0.126173		-1.10518	0.513117		1.00914	0.952226		-1.14349	0.376214
C4orf29	80167	chromosome 4 open reading frame 29		1.23815	0.286499		-1.00406	0.98381		-1.13726	0.522237		1.05422	0.789467		-1.14445	0.491289
C4orf3	401152	chromosome 4 open reading frame 3		-1.02572	0.88058		1.01488	0.929766		-1.26195	0.167413		-1.06257	0.718845		-1.0722	0.680136
C4orf32	132720	chromosome 4 open reading frame 32		1.13356	0.576502		1.12247	0.609498		-1.03187	0.89099		-1.14279	0.553575		-1.08194	0.725307
C4orf33	132321	chromosome 4 open reading frame 33		1.10642	0.585777		1.17217	0.393947		-1.18571	0.364653		-1.07869	0.682277		-1.13256	0.499585
C4orf36	132989	chromosome 4 open reading frame 36		1.31045	0.265679		1.38678	0.241891		1.13174	0.70872		-1.03049	0.916321		1.0289	0.907864
C4orf46	201725	chromosome 4 open reading frame 46		1.04474	0.759607		1.01882	0.896064		-1.18303	0.240756		-1.11742	0.438033		-1.09255	0.534545
C5	727	complement component 5		1.19149	0.45414		1.16481	0.519326		1.30998	0.280627		-1.1493	0.540607		-1.20373	0.406895
C5AR1	728	complement component 5a receptor 1		-1.19166	0.68809		-1.17329	0.759503		1.2608	0.740169		1.14451	0.768549		1.25351	0.64239
C5orf15	56951	chromosome 5 open reading frame 15		1.09381	0.478919		1.07933	0.546326		-1.05956	0.64715		-1.1255	0.350464		-1.11305	0.397726
C5orf22	55322	chromosome 5 open reading frame 22		1.03542	0.800278		1.11996	0.410745		-1.05102	0.71863		-1.00244	0.985902		-1.06742	0.635243
C5orf24	134553	chromosome 5 open reading frame 24		1.12837	0.422222		1.10574	0.504577		-1.05016	0.745436		-1.10917	0.491071		-1.15181	0.346894
C5orf28	64417	chromosome 5 open reading frame 28		1.19782	0.358958		1.10158	0.625663		-1.09411	0.650814		-1.01649	0.933934		-1.03831	0.848103
C5orf30	90355	chromosome 5 open reading frame 30		-1.08673	0.570343		-1.06014	0.683972		-1.01882	0.898725		1.11029	0.47386		-1.11456	0.454055
C5orf34	375444	chromosome 5 open reading frame 34		1.03707	0.852173		1.10537	0.60828		1.08191	0.684341		-1.00698	0.971259		-1.14408	0.481849
C5orf38	153571	chromosome 5 open reading frame 38		-1.60258	0.496747		-1.06929	0.923144		1.57692	0.523171		1.2551	0.73387		1.46984	0.566276
C5orf42	65250	chromosome 5 open reading frame 42		1.00053	0.997859		1.09823	0.634329		-1.0308	0.877146		-1.05565	0.782074		-1.19013	0.372438
C5orf45	51149	chromosome 5 open reading frame 45		-1.07932	0.702669		1.01352	0.948339		1.0007	0.997215		-1.0116	0.952067		-1.08783	0.66007
C5orf51	285636	chromosome 5 open reading frame 51		-1.01985	0.913209		1.05816	0.754514		-1.16543	0.397049		-1.00435	0.980782		-1.06114	0.741378
C5orf55	116349	chromosome 5 open reading frame 55		-1.00518	0.982977		1.05757	0.832642		1.25307	0.39194		1.25965	0.349975		1.52279	0.0873158
C5orf56	441108	chromosome 5 open reading frame 56		1.17171	0.73065		1.74112	0.277171		1.53644	0.31115		-1.17846	0.670125		1.23191	0.577797
C5orf63	401207	chromosome 5 open reading frame 63		1.18968	0.371407		1.12827	0.540884		-1.02587	0.897058		1.07757	0.696374		-1.02448	0.898548
C5orf66	NA	NA		-1.03532	0.923337		1.69374	0.175896		1.55269	0.222514		-1.25315	0.603543		-1.2262	0.625697
C6orf1	221491	chromosome 6 open reading frame 1		-1.39921	0.338612		-1.01383	0.970231		1.0209	0.952166		1.14038	0.699271		1.32178	0.410231
C6orf106	64771	chromosome 6 open reading frame 106		-1.0623	0.535201		-1.02584	0.794606		-1.031	0.753912		-1.04097	0.679354		1.01208	0.901533
C6orf120	387263	chromosome 6 open reading frame 120		1.02559	0.82894		1.11862	0.339889		1.09623	0.436095		-1.03192	0.789711		-1.01115	0.924694
C6orf132	647024	chromosome 6 open reading frame 132		1.02817	0.874981		-1.12932	0.505136		-1.03831	0.833836		1.03908	0.826433		1.1817	0.33551
C6orf136	221545	chromosome 6 open reading frame 136		-1.36809	0.0813783		-1.07085	0.698733		1.08283	0.643461		-1.09651	0.595939		1.08389	0.639334
C6orf141	135398	chromosome 6 open reading frame 141		1.13845	0.683506		1.12719	0.687226		1.50025	0.167042		-1.12863	0.687483		-1.18256	0.583401
C6orf147	387097	chromosome 6 open reading frame 147		-1.15836	0.647786		-1.63509	0.151761		-1.07987	0.81688		1.52428	0.162822		1.88667	0.0380169
C6orf163	206412	chromosome 6 open reading frame 163		1.10882	0.807301		-1.95086	0.114976		1.9654	0.0719216		1.71041	0.180385		-1.28182	0.507218
C6orf164	63914	chromosome 6 open reading frame 164		-1.24915	0.521661		-2.68242	0.0238576		1.23526	0.603098		-1.22997	0.587444		1.06986	0.84377
C6orf203	51250	chromosome 6 open reading frame 203		-1.01671	0.92892		1.19554	0.341713		-1.10499	0.592316		-1.08625	0.656106		-1.02612	0.88909
C6orf211	79624	chromosome 6 open reading frame 211		1.01493	0.91394		1.08491	0.55149		-1.04033	0.772279		-1.05674	0.686803		-1.20838	0.16584
C6orf47	57827	chromosome 6 open reading frame 47		-1.1042	0.521738		-1.03433	0.828284		1.02259	0.884629		1.02381	0.87684		-1.03679	0.810372
C6orf48	50854	chromosome 6 open reading frame 48		-1.15482	0.668893		1.1145	0.747937		1.07782	0.824447		-1.10575	0.765088		-1.08584	0.806552
C6orf57	135154	chromosome 6 open reading frame 57		-1.1015	0.73352		1.12444	0.723855		1.22645	0.507028		-1.04077	0.886324		1.41505	0.210085
C6orf62	81688	chromosome 6 open reading frame 62		-1.00801	0.954762		1.0305	0.830679		-1.13125	0.380266		1.06338	0.661834		-1.07133	0.623555
C6orf89	221477	chromosome 6 open reading frame 89		-1.01456	0.887952		-1.01931	0.852702		-1.07294	0.493721		-1.07977	0.45536		-1.0334	0.748552
C7orf13	129790	chromosome 7 open reading frame 13		1.24662	0.417876		-1.01801	0.950005		1.05132	0.841945		-1.2557	0.329251		1.22155	0.414331
C7orf25	79020	chromosome 7 open reading frame 25		-1.03598	0.8045		-1.03357	0.816556		1.07525	0.608002		1.01246	0.929543		-1.03764	0.790129
C7orf26	79034	chromosome 7 open reading frame 26		1.01939	0.910527		-1.03178	0.853984		1.22044	0.233805		1.04149	0.808165		1.04413	0.796033
C7orf31	136895	chromosome 7 open reading frame 31		-1.05018	0.836224		-1.21966	0.402289		-1.13755	0.581801		1.03185	0.892108		1.0887	0.712197
C7orf43	55262	chromosome 7 open reading frame 43		1.03158	0.898246		1.15404	0.55707		1.30202	0.267173		1.10084	0.685105		1.05836	0.811093
C7orf49	78996	chromosome 7 open reading frame 49		-1.06186	0.627122		-1.08814	0.499024		1.06191	0.62666		-1.09329	0.469195		-1.05178	0.680265
C7orf50	84310	chromosome 7 open reading frame 50		-1.23001	0.631931		-1.16331	0.730377		-1.06952	0.876889		-1.0109	0.979931		1.13881	0.761583
C7orf57	136288	chromosome 7 open reading frame 57		1.0279	0.935126		1.62796	0.200963		-2.46559	0.0332731		1.03458	0.919327		1.06949	0.831808
C7orf60	154743	chromosome 7 open reading frame 60		1.14197	0.526982		-1.30413	0.199283		-1.08543	0.691585		-1.08326	0.69898		-1.19268	0.391523
C7orf63	79846	chromosome 7 open reading frame 63		1.09063	0.750694		1.20109	0.505333		1.09471	0.740545		1.23889	0.421846		-1.01253	0.961387
C7orf73	647087	chromosome 7 open reading frame 73		-1.06605	0.665131		1.08528	0.576317		-1.13994	0.372756		-1.02686	0.858104		-1.01606	0.914109
C8orf33	65265	chromosome 8 open reading frame 33		1.06342	0.639348		-1.04644	0.73001		1.06346	0.640024		-1.0821	0.548125		-1.05407	0.687718
C8orf37	157657	chromosome 8 open reading frame 37		1.13757	0.475885		1.19803	0.331714		-1.05835	0.763548		1.05634	0.763853		-1.13787	0.467142
C8orf44	56260	chromosome 8 open reading frame 44		1.24773	0.510513		1.42681	0.304873		1.29674	0.428008		1.05195	0.870215		-1.43657	0.232445
C8orf48	157773	chromosome 8 open reading frame 48		-1.50849	0.215337		1.39366	0.291537		1.51029	0.135797		-1.05432	0.858747		1.69712	0.0677957
C8orf58	541565	chromosome 8 open reading frame 58		-1.18144	0.360164		-1.23358	0.240232		-1.0093	0.959167		-1.20206	0.323619		1.1574	0.433628
C8orf59	401466	chromosome 8 open reading frame 59		-1.07149	0.751077		-1.02212	0.916993		-1.07152	0.740113		-1.16493	0.477382		-1.12725	0.571859
C8orf82	414919	chromosome 8 open reading frame 82		-1.45845	0.517324		-1.22043	0.745115		1.55418	0.46269		1.01267	0.980704		1.06744	0.90623
C8orf88	NA	NA		-1.05286	0.781129		1.11789	0.541089		-1.0286	0.875705		-1.04878	0.799001		-1.03313	0.857551
C9orf114	51490	chromosome 9 open reading frame 114		-1.00648	0.970355		-1.02434	0.88993		1.13462	0.463978		1.04101	0.817347		1.19808	0.299004
C9orf116	138162	chromosome 9 open reading frame 116		1.03725	0.930434		1.15335	0.749117		-1.01118	0.976682		1.15946	0.729935		-1.02428	0.95809
C9orf142	286257	chromosome 9 open reading frame 142		-1.0811	0.854736		-1.05495	0.902301		1.00471	0.991504		1.15403	0.735758		1.28982	0.548161
C9orf156	51531	chromosome 9 open reading frame 156		-1.16754	0.257397		-1.07525	0.601745		1.0057	0.966785		1.18074	0.232358		-1.03249	0.814486
C9orf16	79095	chromosome 9 open reading frame 16		-1.11485	0.833996		-1.44978	0.482763		1.15115	0.78763		-1.02074	0.968232		1.13999	0.797659
C9orf169	375791	chromosome 9 open reading frame 169		1.53006	0.421834		1.55967	0.440375		1.5475	0.420769		2.15958	0.15692		6.29383	0.00115566
C9orf3	84909	chromosome 9 open reading frame 3		1.14067	0.464457		1.23448	0.24293		1.37993	0.0749094		1.35045	0.0935688		1.2948	0.151197
C9orf37	85026	chromosome 9 open reading frame 37		1.15915	0.516152		1.10151	0.69068		1.26274	0.303933		1.12768	0.585146		1.07086	0.75402
C9orf40	55071	chromosome 9 open reading frame 40		1.00927	0.96067		1.2338	0.262248		1.28049	0.184586		-1.02037	0.912968		-1.05407	0.772662
C9orf41	138199	chromosome 9 open reading frame 41		-1.05018	0.795082		1.05577	0.768027		1.01422	0.938558		-1.01612	0.932351		-1.08951	0.649023
C9orf43	257169	chromosome 9 open reading frame 43		1.87452	0.106378		-1.08145	0.843834		-1.62962	0.212498		1.64996	0.186004		1.63002	0.214727
C9orf64	84267	chromosome 9 open reading frame 64		1.05999	0.593445		-1.03848	0.730243		-1.00692	0.949906		1.02803	0.801395		1.04001	0.719015
C9orf69	90120	chromosome 9 open reading frame 69		-1.10568	0.671279		-1.33819	0.229023		1.04013	0.867965		1.11908	0.633252		1.05072	0.833455
C9orf72	203228	chromosome 9 open reading frame 72		1.0314	0.875932		1.07066	0.728357		-1.15718	0.458481		1.03189	0.873001		-1.03266	0.869138
C9orf78	51759	chromosome 9 open reading frame 78		-1.01562	0.88954		1.01725	0.87804		1.12614	0.284175		-1.09922	0.398468		-1.11017	0.349609
C9orf84	158401	chromosome 9 open reading frame 84		-1.53279	0.462185		1.32425	0.629722		-1.6515	0.43288		-1.06691	0.910036		-1.94388	0.263695
C9orf85	138241	chromosome 9 open reading frame 85		-1.23791	0.314565		1.13847	0.546198		1.00812	0.970359		-1.18415	0.422779		-1.3231	0.179333
C9orf89	84270	chromosome 9 open reading frame 89		-1.13523	0.735891		-1.15612	0.701698		1.17495	0.663283		1.02593	0.944974		1.39614	0.369766
C9orf9	11092	chromosome 9 open reading frame 9		-1.36445	0.2448		-1.10041	0.752849		1.50331	0.196005		-1.14805	0.580126		1.06791	0.789154
C9orf91	203197	chromosome 9 open reading frame 91		1.00428	0.982947		1.21845	0.332307		-1.03043	0.883641		-1.02139	0.915485		1.04632	0.819703
CA11	770	carbonic anhydrase XI		1.05914	0.812747		-1.11756	0.662473		1.18206	0.486411		-1.11252	0.656202		-1.05481	0.824174
CA12	771	carbonic anhydrase XII		-1.00071	0.998166		1.00282	0.993892		1.05872	0.902976		1.15782	0.766631		1.37867	0.52731
CA13	377677	carbonic anhydrase XIII		1.11572	0.513453		1.08225	0.633938		-1.02828	0.866751		1.01331	0.937362		-1.0058	0.971966
CA2	760	carbonic anhydrase II		1.14162	0.526097		1.20824	0.328277		1.31183	0.15747		-1.02154	0.918539		1.14646	0.50953
CA3	761	carbonic anhydrase III, muscle specific		-2.17002	0.123768		-3.97475	0.111267		1.11751	0.806876		-1.47451	0.255597		-1.17495	0.655555
CA5B	11238	carbonic anhydrase VB, mitochondrial		1.06138	0.747936		1.24346	0.249044		-1.21447	0.299774		1.01345	0.941195		-1.03504	0.847088
CA5BP1	340591	carbonic anhydrase VB pseudogene 1		-1.15317	0.519199		-1.19467	0.429508		1.27987	0.265246		1.12064	0.596101		1.11436	0.606222
CA9	768	carbonic anhydrase IX		1.20343	0.766046		-2.12994	0.23471		-1.87225	0.313418		-2.20515	0.207185		-1.11893	0.856177
CAAP1	79886	caspase activity and apoptosis inhibitor 1		1.05394	0.732138		1.14266	0.388001		-1.09843	0.543491		-1.01286	0.933779		-1.22566	0.184835
CAB39	51719	calcium binding protein 39		1.04464	0.728154		1.20657	0.135099		1.13532	0.312362		1.22499	0.10629		1.11523	0.384616
CAB39L	81617	calcium binding protein 39-like		-1.04428	0.82727		1.10968	0.599633		-1.02956	0.883546		1.04401	0.828275		1.01958	0.921455
CABIN1	23523	calcineurin binding protein 1		-1.04137	0.78317		-1.21958	0.181802		1.00824	0.955449		-1.00942	0.949062		1.16158	0.306866
CABLES1	91768	Cdk5 and Abl enzyme substrate 1		-1.05894	0.795816		-1.36424	0.165373		1.05115	0.827775		-1.15486	0.52964		1.11057	0.633747
CABLES2	81928	Cdk5 and Abl enzyme substrate 2		-1.09624	0.608154		-1.02243	0.900821		1.0909	0.618115		-1.0704	0.700304		-1.11284	0.544943
CABYR	26256	calcium binding tyrosine-(Y)-phosphorylation regulated		-1.33987	0.201463		-1.11922	0.616978		-1.19083	0.395975		-1.24504	0.298469		1.05722	0.788082
CACFD1	11094	calcium channel flower domain containing 1		1.02053	0.944959		-1.12549	0.699135		1.15661	0.622473		-1.058	0.845703		-1.00018	0.999511
CACHD1	57685	cache domain containing 1		-1.10351	0.582464		-1.03451	0.85231		-1.05361	0.774408		-1.151	0.431865		-1.09023	0.626293
CACNA2D1	781	calcium channel, voltage-dependent, alpha 2/delta subunit 1		-1.00899	0.972651		-1.04508	0.864143		1.50034	0.135573		-1.0288	0.919309		1.29123	0.335366
CACNB1	782	calcium channel, voltage-dependent, beta 1 subunit		1.06831	0.754679		-1.06427	0.771849		1.16208	0.475991		1.04925	0.815523		1.1116	0.607047
CACNB2	783	calcium channel, voltage-dependent, beta 2 subunit		1.14136	0.714544		1.15354	0.721569		-1.66546	0.239836		1.02347	0.946338		-1.02665	0.935928
CACNB3	784	calcium channel, voltage-dependent, beta 3 subunit		-1.02319	0.91692		-1.17398	0.4747		-1.06592	0.770017		-1.09405	0.678644		1.0613	0.785011
CACNG6	59285	calcium channel, voltage-dependent, gamma subunit 6		-1.76023	0.238604		2.0365	0.122995		2.02459	0.23938		1.47771	0.413004		3.92547	0.010873
CACNG8	59283	calcium channel, voltage-dependent, gamma subunit 8		1.34995	0.425086		-1.01683	0.965323		1.67159	0.135009		1.13255	0.729153		1.30319	0.45628
CACTIN	58509	cactin, spliceosome C complex subunit		-1.34621	0.503175		-1.23829	0.631439		1.29249	0.563067		-1.01082	0.980614		1.26069	0.59641
CACUL1	143384	CDK2-associated, cullin domain 1		1.00101	0.99282		1.02548	0.822915		-1.09973	0.397166		1.02402	0.832618		-1.00241	0.982879
CACYBP	27101	calcyclin binding protein		-1.02921	0.809948		1.16484	0.201699		-1.07288	0.55602		-1.04838	0.693521		-1.13419	0.293315
CAD	790	carbamoyl-phosphate synthetase 2, aspartate transcarbamylase, and dihydroorotase		-1.02493	0.867537		-1.24352	0.142642		1.04358	0.772285		1.05346	0.724334		1.16585	0.298247
CADM3	57863	cell adhesion molecule 3		-1.05152	0.846206		-1.2853	0.334326		-1.14061	0.611427		-1.16445	0.557595		-1.10278	0.70629
CADM4	199731	cell adhesion molecule 4		-1.03786	0.876634		-1.17548	0.509847		1.00648	0.978285		-1.0781	0.74966		-1.15039	0.547758
CADPS2	93664	Ca++-dependent secretion activator 2		1.00992	0.982976		-1.51078	0.301288		1.18639	0.663268		-1.29826	0.55644		1.22467	0.623346
CALCOCO1	57658	calcium binding and coiled-coil domain 1		1.00157	0.990353		-1.02106	0.875271		1.00852	0.948583		1.05255	0.689192		-1.03256	0.801636
CALCOCO2	10241	calcium binding and coiled-coil domain 2		-1.02702	0.864202		1.11333	0.492349		-1.09517	0.560777		-1.0245	0.876516		-1.07242	0.653106
CALCRL	10203	calcitonin receptor-like		-1.20312	0.492863		1.22489	0.487108		-1.07801	0.779245		-1.19045	0.516517		-1.00207	0.993892
CALD1	800	caldesmon 1		1.02061	0.864995		1.03939	0.747646		-1.07225	0.561299		-1.01988	0.869903		-1.16324	0.207736
CALHM2	51063	calcium homeostasis modulator 2		-1.06189	0.844811		-1.2779	0.433726		-1.0187	0.951055		1.20234	0.535273		1.43171	0.227284
CALM1	801	calmodulin 1 (phosphorylase kinase, delta)		1.03361	0.832278		1.1217	0.46167		1.06863	0.670397		-1.00118	0.993996		1.01628	0.917683
CALM2	805	calmodulin 2 (phosphorylase kinase, delta)		-1.02977	0.846813		1.14504	0.372426		-1.12991	0.420826		-1.052	0.738422		-1.1789	0.278535
CALM3	808	calmodulin 3 (phosphorylase kinase, delta)		-1.07519	0.666782		-1.04775	0.781938		1.0472	0.783922		-1.09205	0.600499		1.00872	0.958861
CALML4	91860	calmodulin-like 4		-1.29488	0.209718		-1.03992	0.838703		-1.08147	0.682198		1.05875	0.770579		-1.10956	0.595423
CALR	811	calreticulin		-1.04707	0.799595		-1.13549	0.483272		-1.03109	0.865736		1.05192	0.779985		1.15351	0.430889
CALU	813	calumenin		1.00391	0.978179		1.02673	0.853528		-1.07555	0.610114		-1.07418	0.616724		-1.07284	0.622848
CAMK1	8536	calcium/calmodulin-dependent protein kinase I		-1.1229	0.519901		1.04028	0.829734		1.17274	0.374146		1.04673	0.797864		1.18602	0.335921
CAMK1D	57118	calcium/calmodulin-dependent protein kinase ID		-1.09227	0.691877		-1.13375	0.587531		-1.24793	0.338109		-1.24068	0.358153		-1.20066	0.41708
CAMK2B	816	calcium/calmodulin-dependent protein kinase II beta		-1.09905	0.867375		1.18598	0.758687		1.71033	0.327855		1.09685	0.867258		1.31178	0.629661
CAMK2D	817	calcium/calmodulin-dependent protein kinase II delta		-1.00026	0.998618		1.15041	0.349805		-1.08323	0.592666		-1.0518	0.733917		-1.14695	0.354263
CAMK2G	818	calcium/calmodulin-dependent protein kinase II gamma		1.07215	0.603531		-1.11197	0.428653		1.06753	0.619333		-1.13226	0.347507		-1.08541	0.5376
CAMK2N1	55450	calcium/calmodulin-dependent protein kinase II inhibitor 1		1.07144	0.767838		-1.07511	0.75509		-1.35649	0.191638		1.12028	0.62931		1.02719	0.909232
CAMKK1	84254	calcium/calmodulin-dependent protein kinase kinase 1, alpha		1.13542	0.721084		-1.46201	0.279091		1.06314	0.860046		1.07168	0.843025		1.21315	0.586516
CAMKK2	10645	calcium/calmodulin-dependent protein kinase kinase 2, beta		-1.06577	0.676698		-1.05254	0.73795		-1.05003	0.748638		1.05386	0.731204		1.10182	0.52534
CAMKMT	79823	calmodulin-lysine N-methyltransferase		-1.11802	0.536911		1.14672	0.465038		1.10399	0.58619		1.1569	0.441791		1.15001	0.451713
CAMLG	819	calcium modulating ligand		-1.02008	0.84729		1.14364	0.195136		-1.05423	0.608237		-1.0022	0.982855		1.01143	0.910985
CAMSAP1	157922	calmodulin regulated spectrin-associated protein 1		-1.0415	0.73669		-1.1285	0.316628		1.09158	0.464133		-1.09094	0.468219		-1.01762	0.883729
CAMSAP2	23271	calmodulin regulated spectrin-associated protein family, member 2		1.05011	0.775326		1.0205	0.905951		-1.05674	0.747942		-1.01259	0.941796		-1.12985	0.475621
CAMSAP3	57662	calmodulin regulated spectrin-associated protein family, member 3		1.10993	0.814529		1.09543	0.840499		1.08444	0.853513		1.01533	0.971214		1.52359	0.329942
CAMTA1	23261	calmodulin binding transcription activator 1		-1.08022	0.652837		1.01082	0.948884		1.17968	0.326236		-1.17458	0.345329		-1.15795	0.3854
CAMTA2	23125	calmodulin binding transcription activator 2		-1.02129	0.903105		-1.0294	0.869695		-1.09534	0.600711		1.10429	0.564536		1.12985	0.476713
CAND1	55832	cullin-associated and neddylation-dissociated 1		1.03682	0.766048		1.03834	0.756781		-1.09176	0.46966		1.06211	0.620109		-1.05741	0.645895
CAND2	23066	cullin-associated and neddylation-dissociated 2 (putative)		1.04344	0.890779		-1.04476	0.893742		1.06196	0.843868		1.46204	0.224772		1.19019	0.579567
CANT1	124583	calcium activated nucleotidase 1		-1.03161	0.842819		-1.1159	0.4844		1.033	0.835118		-1.01591	0.91975		1.06483	0.688304
CANX	821	calnexin		1.00933	0.956582		-1.05441	0.756305		-1.14247	0.435147		-1.03964	0.819676		-1.02803	0.871203
CAP1	10487	CAP, adenylate cyclase-associated protein 1 (yeast)		-1.02969	0.859801		1.0067	0.967842		-1.04303	0.799059		1.01761	0.916088		-1.06497	0.704095
CAP2	10486	CAP, adenylate cyclase-associated protein, 2 (yeast)		-1.0058	0.970676		1.27556	0.123192		-1.00694	0.964755		-1.18031	0.290197		-1.19537	0.255544
CAPG	822	capping protein (actin filament), gelsolin-like		-1.09346	0.591062		-1.04944	0.772855		1.11397	0.51591		-1.10743	0.538802		1.04295	0.799687
CAPN1	823	calpain 1, (mu/I) large subunit		-1.00248	0.99248		-1.21595	0.459219		-1.00405	0.987711		1.04354	0.871201		1.19412	0.499698
CAPN10	11132	calpain 10		-1.035	0.920063		1.02452	0.944751		1.02392	0.945139		1.24207	0.520967		1.0539	0.875911
CAPN10-AS1	101752400	CAPN10 antisense RNA 1 (head to head)		-1.05176	0.841233		1.24322	0.384287		-1.11738	0.631318		1.28423	0.269464		1.0168	0.942769
CAPN12	147968	calpain 12		-1.16591	0.625762		-1.19356	0.665448		1.19468	0.617386		1.73866	0.0799604		1.03849	0.89785
CAPN15	6650	calpain 15		-1.97959	0.337552		-1.64039	0.497777		-1.20857	0.789514		1.19247	0.796574		1.6081	0.490328
CAPN2	824	calpain 2, (m/II) large subunit		-1.06069	0.672285		-1.03495	0.805124		-1.03542	0.802533		1.04606	0.746506		-1.01655	0.906198
CAPN3	825	calpain 3, (p94)		-1.09093	0.860163		-1.02649	0.956984		-1.37662	0.47569		1.22057	0.635301		1.26456	0.555657
CAPN5	726	calpain 5		1.11225	0.582114		-1.22056	0.307253		1.24956	0.22636		1.03904	0.839946		1.24623	0.245617
CAPN6	827	calpain 6		-1.01655	0.944697		-1.4389	0.130609		1.10721	0.664913		-1.0287	0.90669		-1.14536	0.563438
CAPN7	23473	calpain 7		1.04123	0.759253		1.09919	0.471817		-1.0757	0.578388		-1.04541	0.735556		-1.0969	0.480545
CAPNS1	826	calpain, small subunit 1		-1.03415	0.7765		-1.07629	0.534442		-1.01141	0.923471		1.03844	0.750097		1.1081	0.385396
CAPRIN1	4076	cell cycle associated protein 1		-1.01367	0.904571		1.0123	0.914063		-1.06798	0.56146		-1.01669	0.883771		-1.01398	0.902387
CAPRIN2	65981	caprin family member 2		-1.02058	0.896542		-1.05302	0.733977		1.1453	0.372566		1.15414	0.353093		1.01802	0.907725
CAPS	828	calcyphosine		-1.00292	0.997062		-1.67182	0.42846		-2.15653	0.16969		1.19348	0.725779		1.04464	0.926154
CAPS2	84698	calcyphosine 2		-1.0469	0.877011		1.05264	0.865242		-1.08637	0.783057		1.03607	0.903427		1.0094	0.973878
CAPZA1	829	capping protein (actin filament) muscle Z-line, alpha 1		-1.00627	0.955323		1.07412	0.521237		-1.02427	0.829624		1.03798	0.738507		-1.07953	0.492915
CAPZA2	830	capping protein (actin filament) muscle Z-line, alpha 2		1.01398	0.918972		1.13185	0.363894		-1.06503	0.643985		-1.00477	0.972176		-1.12413	0.390737
CAPZB	832	capping protein (actin filament) muscle Z-line, beta		-1.06285	0.538352		-1.05329	0.600141		-1.00134	0.989219		-1.00608	0.951213		1.01496	0.880801
CARD10	29775	caspase recruitment domain family, member 10		-1.04657	0.895921		-1.0339	0.923647		1.19597	0.605965		1.2198	0.566201		1.50286	0.240204
CARD11	84433	caspase recruitment domain family, member 11		-1.15124	0.593551		-1.26585	0.386279		1.06849	0.801159		1.0208	0.937569		1.18641	0.513976
CARD16	114769	caspase recruitment domain family, member 16		-1.73875	0.183756		1.21968	0.591315		1.14037	0.707252		-1.79724	0.12786		-1.3695	0.44362
CARD6	84674	caspase recruitment domain family, member 6		-1.10232	0.551991		-1.03646	0.828734		-1.1365	0.429845		-1.05698	0.735648		-1.06076	0.719115
CARD8	22900	caspase recruitment domain family, member 8		-1.07468	0.709511		1.03436	0.863238		-1.05267	0.789054		-1.01549	0.935584		-1.06664	0.733821
CARF	79800	calcium responsive transcription factor		1.06163	0.74278		-1.06133	0.745361		-1.04599	0.800728		1.09944	0.584937		-1.14089	0.441315
CARHSP1	23589	calcium regulated heat stable protein 1, 24kDa		-1.19383	0.509735		-1.29524	0.336214		-1.18523	0.525516		-1.02062	0.939297		1.0792	0.776446
CARKD	55739	carbohydrate kinase domain containing		-1.03663	0.813512		1.02131	0.891413		1.15994	0.330679		1.05386	0.728819		1.08925	0.569713
CARM1	10498	coactivator-associated arginine methyltransferase 1		-1.02172	0.90958		-1.16021	0.4347		-1.00638	0.973089		-1.02543	0.894447		1.19275	0.351466
CARS	833	cysteinyl-tRNA synthetase		-1.04603	0.804537		1.08964	0.638237		1.09988	0.604465		1.02885	0.875742		-1.06183	0.741244
CARS2	79587	cysteinyl-tRNA synthetase 2, mitochondrial (putative)		-1.05201	0.774396		-1.22589	0.25086		1.07492	0.680857		-1.13679	0.466659		-1.01451	0.934939
CASC1	55259	cancer susceptibility candidate 1		-1.02494	0.957054		1.82994	0.193005		-1.41414	0.49772		1.54365	0.322923		1.09476	0.830534
CASC10	399726	cancer susceptibility candidate 10		1.42129	0.355979		-1.13214	0.779005		-1.12768	0.755431		1.01532	0.964138		-1.50872	0.256843
CASC2	255082	cancer susceptibility candidate 2 (non-protein coding)		1.68585	0.0747398		1.08708	0.788082		1.08302	0.796548		-1.07899	0.790011		1.02578	0.92664
CASC3	22794	cancer susceptibility candidate 3		1.02069	0.865673		-1.0181	0.882419		-1.02055	0.866648		-1.02558	0.834672		1.04881	0.693152
CASC4	113201	cancer susceptibility candidate 4		1.09201	0.527655		1.06653	0.644442		1.00474	0.972923		-1.00585	0.96654		-1.00057	0.996703
CASC5	57082	cancer susceptibility candidate 5		1.00112	0.99493		-1.03967	0.824367		-1.18084	0.341312		-1.07835	0.666498		-1.06031	0.737333
CASD1	64921	CAS1 domain containing 1		1.08657	0.643383		1.07325	0.694443		-1.08656	0.645666		-1.02522	0.889624		-1.24624	0.216946
CASK	8573	calcium/calmodulin-dependent serine protein kinase (MAGUK family)		-1.03349	0.777235		-1.02951	0.803038		-1.02108	0.857971		-1.00151	0.989685		-1.028	0.812359
CASKIN2	57513	CASK interacting protein 2		1.00753	0.980054		-1.12719	0.693596		1.03285	0.914107		1.00717	0.980746		1.16725	0.601527
CASP1	834	caspase 1, apoptosis-related cysteine peptidase		-1.04632	0.845979		1.25907	0.323251		1.20609	0.420423		1.18409	0.468983		-1.11468	0.642117
CASP10	843	caspase 10, apoptosis-related cysteine peptidase		1.04577	0.770428		1.16723	0.341237		-1.03506	0.820233		-1.07642	0.625052		1.07535	0.624492
CASP2	835	caspase 2, apoptosis-related cysteine peptidase		-1.05169	0.712662		-1.15598	0.28544		-1.1015	0.476569		-1.05195	0.710129		-1.07553	0.593061
CASP3	836	caspase 3, apoptosis-related cysteine peptidase		1.0806	0.499146		1.0246	0.829948		-1.03239	0.77875		-1.02109	0.855928		-1.1722	0.166794
CASP4	837	caspase 4, apoptosis-related cysteine peptidase		-1.09074	0.490122		1.14378	0.28706		1.14357	0.289308		1.20233	0.143594		1.03216	0.800634
CASP6	839	caspase 6, apoptosis-related cysteine peptidase		-1.03951	0.802802		1.0773	0.630031		1.02034	0.894329		-1.01057	0.945375		-1.08915	0.576874
CASP7	840	caspase 7, apoptosis-related cysteine peptidase		-1.04104	0.755132		1.00758	0.952655		1.07586	0.56408		-1.03266	0.802142		-1.14788	0.282496
CASP8	841	caspase 8, apoptosis-related cysteine peptidase		-1.04311	0.802254		1.03638	0.831421		1.02266	0.8932		1.08868	0.612737		1.0587	0.734237
CASP8AP2	9994	caspase 8 associated protein 2		-1.00401	0.981536		-1.05191	0.770199		-1.10942	0.549606		-1.06928	0.697511		-1.25239	0.190821
CASP9	842	caspase 9, apoptosis-related cysteine peptidase		-1.00252	0.987289		1.25467	0.189462		-1.00347	0.983227		1.10593	0.51402		1.02311	0.88069
CAST	831	calpastatin		1.04923	0.720369		1.06206	0.654164		-1.12993	0.363648		-1.00768	0.954527		-1.09587	0.495136
CASZ1	54897	castor zinc finger 1		-1.01426	0.968291		-1.17467	0.677256		1.2045	0.600005		-1.13349	0.715048		1.09873	0.782044
CAT	847	catalase		-1.02852	0.853919		1.04457	0.775504		1.00948	0.950563		1.05976	0.702567		-1.01583	0.918
CATSPER1	117144	cation channel, sperm associated 1		-1.40079	0.37775		-1.28133	0.494274		1.89815	0.0584102		-1.05995	0.869879		1.96198	0.0653973
CATSPER2	117155	cation channel, sperm associated 2		-1.33709	0.334794		-1.09044	0.770878		1.10533	0.738546		-1.0163	0.954493		-1.45488	0.187539
CATSPER2P1	440278	cation channel, sperm associated 2 pseudogene 1		-1.16494	0.65255		1.20366	0.567082		-1.19238	0.601249		1.24937	0.489425		-1.75567	0.0760365
CATSPER3	347732	cation channel, sperm associated 3		-1.90821	0.115006		2.12774	0.0393269		-1.02881	0.933428		1.5912	0.164993		-1.05454	0.862959
CATSPERB	79820	catsper channel auxiliary subunit beta		1.15033	0.781458		-5.43653	0.00396577		-2.93037	0.0646529		1.15465	0.73956		1.06742	0.878939
CAV1	857	caveolin 1, caveolae protein, 22kDa		-1.10367	0.790644		-1.08141	0.833275		-1.39066	0.375819		-1.19824	0.626618		-1.34849	0.422416
CAV2	858	caveolin 2		-1.03643	0.813324		-1.0219	0.886368		-1.11122	0.486526		-1.13891	0.391842		-1.18071	0.274219
CBFA2T2	9139	core-binding factor, runt domain, alpha subunit 2; translocated to, 2		-1.05658	0.728089		1.01003	0.949841		1.0619	0.700659		-1.05408	0.733992		-1.01457	0.925414
CBFB	865	core-binding factor, beta subunit		1.03536	0.786497		-1.06181	0.63825		-1.0423	0.745588		-1.12862	0.345913		-1.11949	0.378381
CBL	867	Cbl proto-oncogene, E3 ubiquitin protein ligase		1.02509	0.874777		-1.03811	0.812095		-1.05926	0.714209		-1.12753	0.444683		-1.03448	0.828834
CBLB	868	Cbl proto-oncogene B, E3 ubiquitin protein ligase		1.02774	0.885155		1.12618	0.542717		-1.00135	0.994312		-1.07394	0.693531		1.09681	0.60678
CBLC	23624	Cbl proto-oncogene C, E3 ubiquitin protein ligase		-1.03075	0.924248		-1.08346	0.8055		1.19914	0.570868		1.14218	0.674519		1.43534	0.252051
CBLL1	79872	Cbl proto-oncogene-like 1, E3 ubiquitin protein ligase		-1.0439	0.698688		1.01366	0.901713		-1.07356	0.520075		-1.00311	0.977647		-1.02447	0.825367
CBR1	873	carbonyl reductase 1		-1.10245	0.769993		-1.02123	0.949593		1.32557	0.397662		-1.09443	0.785755		1.14064	0.692335
CBR3	874	carbonyl reductase 3		-1.05505	0.887195		-1.04416	0.910249		1.62901	0.178582		1.09429	0.812375		1.15295	0.723794
CBR3-AS1	100506428	CBR3 antisense RNA 1		1.00498	0.990524		1.69133	0.290153		-1.44219	0.394084		1.14413	0.725889		-1.2487	0.561599
CBR4	84869	carbonyl reductase 4		-1.01522	0.918186		1.221	0.181904		-1.04104	0.787863		-1.01994	0.893281		-1.03768	0.800362
CBS	875	cystathionine-beta-synthase		-1.12509	0.719408		-1.04416	0.896077		1.05995	0.859857		1.08653	0.800285		1.10004	0.771033
CBWD1	55871	COBW domain containing 1		-1.11602	0.561938		1.07771	0.685298		-1.23199	0.261329		1.09323	0.643602		-1.16403	0.420844
CBWD2	150472	COBW domain containing 2		1.20767	0.229865		-1.0104	0.948615		-1.02857	0.861568		-1.1243	0.476578		-1.14637	0.392107
CBWD3	445571	COBW domain containing 3		1.04398	0.881332		-1.10467	0.724646		1.02812	0.92217		-1.65235	0.0727706		-1.40227	0.221209
CBWD5	220869	COBW domain containing 5		1.09435	0.674193		-1.06861	0.754921		-1.03471	0.873624		1.03532	0.871274		-1.04989	0.818166
CBWD6	644019	COBW domain containing 6		1.08443	0.783357		1.28219	0.392316		-1.43967	0.209922		1.33516	0.325615		1.14854	0.628034
CBX1	10951	chromobox homolog 1		-1.03991	0.746559		1.0239	0.845196		-1.03649	0.766822		-1.04698	0.704453		-1.07079	0.57212
CBX2	84733	chromobox homolog 2		-1.11696	0.690674		-1.44185	0.18704		1.00178	0.99478		-1.12577	0.664254		1.18834	0.527554
CBX3	11335	chromobox homolog 3		1.12732	0.574884		1.0987	0.659041		-1.27308	0.258816		1.08904	0.689296		-1.13374	0.556248
CBX3P2	645158	chromobox homolog 3 pseudogene 2		-1.29159	0.39184		1.39984	0.316177		-1.48518	0.279544		1.7762	0.083136		-1.24243	0.489809
CBX4	8535	chromobox homolog 4		-1.06386	0.882009		-1.21961	0.640944		1.03493	0.935302		-1.00228	0.995831		1.11716	0.78773
CBX5	23468	chromobox homolog 5		1.03412	0.818675		1.0032	0.982603		-1.17903	0.260955		-1.07759	0.609697		-1.03451	0.816583
CBX6	23466	chromobox homolog 6		1.04938	0.841461		-1.21504	0.417644		1.04041	0.868444		1.0065	0.978485		1.18809	0.473718
CBX7	23492	chromobox homolog 7		1.05668	0.795125		1.1043	0.667237		1.02777	0.899095		-1.04485	0.830295		1.03111	0.879985
CBX8	57332	chromobox homolog 8		1.02175	0.947636		-1.04556	0.889013		-1.08547	0.790937		-1.05749	0.860934		-1.00489	0.987803
CBY1	25776	chibby homolog 1 (Drosophila)		-1.0454	0.749973		-1.00816	0.95394		-1.03673	0.798389		1.06399	0.656996		-1.04641	0.743415
CC2D1A	54862	coiled-coil and C2 domain containing 1A		-1.04641	0.841184		-1.21852	0.39283		1.16993	0.489492		1.10708	0.652301		1.2196	0.37814
CC2D1B	200014	coiled-coil and C2 domain containing 1B		-1.03625	0.793235		-1.01197	0.930763		1.09079	0.517281		1.00328	0.980696		-1.02456	0.857045
CC2D2A	57545	coiled-coil and C2 domain containing 2A		-1.03223	0.821217		1.01112	0.936533		-1.03097	0.823943		-1.03819	0.791536		1.01	0.943555
CCAR1	55749	cell division cycle and apoptosis regulator 1		1.00114	0.994189		-1.04005	0.801078		1.00682	0.965212		1.09021	0.579481		-1.13573	0.413463
CCAR2	57805	cell cycle and apoptosis regulator 2		1.03328	0.827587		-1.16099	0.32284		1.0476	0.755917		1.00454	0.975972		1.08896	0.570877
CCAT1	100507056	colon cancer associated transcript 1 (non-protein coding)		-1.24609	0.303959		-1.23996	0.306761		1.09611	0.666612		1.05619	0.806262		-1.12085	0.593757
CCBE1	147372	collagen and calcium binding EGF domains 1		-1.01774	0.9131		-1.06831	0.682877		-1.28498	0.121873		-1.21754	0.223529		-1.30228	0.102214
CCBL1	883	cysteine conjugate-beta lyase, cytoplasmic		-1.11441	0.709256		1.05196	0.865447		1.01255	0.966137		1.03569	0.902859		-1.02923	0.920276
CCBL2	56267	cysteine conjugate-beta lyase 2		1.03188	0.819489		1.20371	0.17714		1.01585	0.9089		1.13224	0.369365		-1.05228	0.711859
CCDC101	112869	coiled-coil domain containing 101		-1.21712	0.281929		1.007	0.969995		1.1808	0.357361		1.01061	0.952975		-1.10242	0.582129
CCDC102A	92922	coiled-coil domain containing 102A		-1.41635	0.400233		-1.11951	0.792733		1.45629	0.350065		-1.0951	0.819652		1.48347	0.320066
CCDC102B	79839	coiled-coil domain containing 102B		-1.02319	0.950361		2.2499	0.0532783		1.34712	0.470183		-1.05332	0.883903		-1.45981	0.28018
CCDC103	388389	coiled-coil domain containing 103		-1.26465	0.311682		1.03206	0.889752		1.134	0.564733		1.28499	0.249018		1.24079	0.336392
CCDC104	112942	coiled-coil domain containing 104		-1.19116	0.2228		1.12713	0.398897		1.01848	0.897564		1.00262	0.98535		-1.02447	0.864838
CCDC106	29903	coiled-coil domain containing 106		-1.10553	0.744136		-1.24685	0.47976		1.02306	0.940989		1.15596	0.635637		1.16702	0.612987
CCDC107	203260	coiled-coil domain containing 107		-1.35816	0.15627		1.1367	0.542847		1.17154	0.410409		-1.31216	0.177679		-1.04769	0.825012
CCDC109B	55013	coiled-coil domain containing 109B		-1.00426	0.973468		1.01477	0.908422		-1.03594	0.780701		-1.05849	0.658902		-1.0929	0.489141
CCDC11	220136	coiled-coil domain containing 11		-1.01122	0.980389		-1.20194	0.680949		1.66112	0.265235		1.62772	0.166712		-1.79807	0.0917305
CCDC112	153733	coiled-coil domain containing 112		1.01952	0.926731		1.20049	0.393572		-1.09952	0.656578		-1.07661	0.723964		-1.19153	0.397558
CCDC113	29070	coiled-coil domain containing 113		-1.08619	0.640189		-1.0372	0.83808		1.19038	0.333279		1.0349	0.845226		1.16415	0.382001
CCDC115	84317	coiled-coil domain containing 115		-1.05176	0.742785		-1.14541	0.365599		1.06142	0.680722		-1.12896	0.430148		-1.0223	0.885343
CCDC117	150275	coiled-coil domain containing 117		-1.05164	0.749513		-1.08583	0.593975		-1.08519	0.595466		-1.13774	0.407667		-1.13864	0.404593
CCDC12	151903	coiled-coil domain containing 12		-1.02448	0.895097		-1.01899	0.919388		-1.01601	0.930557		-1.13163	0.503308		1.06456	0.733338
CCDC120	90060	coiled-coil domain containing 120		-1.09082	0.703944		-1.05526	0.812447		-1.09237	0.692246		-1.01673	0.941183		1.14484	0.547419
CCDC121	79635	coiled-coil domain containing 121		1.18862	0.547681		-1.38775	0.24223		-1.10017	0.708327		-1.55533	0.0959056		-1.56418	0.0924453
CCDC122	160857	coiled-coil domain containing 122		1.0492	0.832664		1.3608	0.183324		-1.13134	0.611232		1.12201	0.610461		-1.07175	0.754758
CCDC124	115098	coiled-coil domain containing 124		-1.70206	0.378514		-1.73288	0.371423		-1.15257	0.812696		1.03643	0.950982		1.39105	0.574466
CCDC125	202243	coiled-coil domain containing 125		-1.02377	0.87245		1.17429	0.27577		-1.23878	0.146214		-1.05262	0.725644		-1.00616	0.966308
CCDC126	90693	coiled-coil domain containing 126		-1.01831	0.934029		1.02753	0.900143		-1.12839	0.568668		-1.02521	0.907629		-1.16774	0.467423
CCDC127	133957	coiled-coil domain containing 127		1.03212	0.804821		-1.08914	0.50051		1.02053	0.869916		-1.0736	0.569338		-1.11526	0.380077
CCDC130	81576	coiled-coil domain containing 130		-1.0358	0.878771		1.13151	0.601143		-1.00776	0.973134		1.09561	0.684012		1.03394	0.880937
CCDC132	55610	coiled-coil domain containing 132		1.08433	0.635982		1.10068	0.575794		1.05597	0.749375		-1.00135	0.99371		-1.11559	0.517604
CCDC134	79879	coiled-coil domain containing 134		-1.12501	0.538242		-1.09424	0.631466		-1.00407	0.98121		-1.15487	0.425638		1.02492	0.892156
CCDC136	64753	coiled-coil domain containing 136		-1.01698	0.944004		1.35723	0.229179		1.16684	0.526595		-1.42421	0.114363		-1.11903	0.611679
CCDC137	339230	coiled-coil domain containing 137		1.00672	0.974671		-1.12516	0.579236		1.21293	0.36081		1.08296	0.705459		-1.04048	0.850511
CCDC138	165055	coiled-coil domain containing 138		1.05821	0.741706		1.01607	0.925886		-1.08616	0.62883		-1.00659	0.969599		-1.24213	0.203379
CCDC14	64770	coiled-coil domain containing 14		1.19826	0.297942		1.19455	0.307217		1.10126	0.579582		1.0707	0.694073		-1.09561	0.598159
CCDC142	84865	coiled-coil domain containing 142		-1.02103	0.908434		1.01256	0.944018		1.06439	0.721902		-1.03917	0.827348		-1.11126	0.54626
CCDC144B	284047	coiled-coil domain containing 144B (pseudogene)		1.33038	0.328892		1.03682	0.901332		-1.31404	0.352032		1.02096	0.943771		-1.11538	0.705588
CCDC146	57639	coiled-coil domain containing 146		1.48425	0.206561		1.19621	0.590324		1.12888	0.707648		-1.07208	0.800302		-1.20357	0.491758
CCDC147	159686	coiled-coil domain containing 147		1.06505	0.830908		1.25955	0.42707		1.07389	0.818235		1.35499	0.265211		1.18927	0.529835
CCDC148	130940	coiled-coil domain containing 148		1.3691	0.406158		-1.95392	0.111314		1.48341	0.387474		-1.00492	0.989712		-1.34957	0.383599
CCDC149	91050	coiled-coil domain containing 149		-1.56313	0.0661498		1.02081	0.931976		1.12879	0.641159		-1.0201	0.930807		1.24938	0.336577
CCDC15	80071	coiled-coil domain containing 15		1.09173	0.711499		1.06262	0.798155		1.04084	0.865695		1.00743	0.975031		-1.18907	0.461079
CCDC150	284992	coiled-coil domain containing 150		1.17743	0.508625		-1.02104	0.932681		1.1797	0.496028		1.23322	0.392338		-1.12169	0.635088
CCDC152	100129792	coiled-coil domain containing 152		1.14657	0.653946		1.04834	0.876911		-1.03607	0.908905		1.15499	0.639614		-1.14503	0.655186
CCDC157	550631	coiled-coil domain containing 157		-1.08248	0.818243		1.12362	0.760589		2.12396	0.03756		-1.01909	0.955587		1.1419	0.686013
CCDC159	126075	coiled-coil domain containing 159		-1.49144	0.117746		-1.34612	0.227839		1.10995	0.673899		-1.09851	0.686951		1.09571	0.694082
CCDC163P	126661	coiled-coil domain containing 163, pseudogene		-1.0288	0.930728		-1.03212	0.924977		-1.12345	0.725401		-1.08141	0.814037		-1.01512	0.963179
CCDC167	154467	coiled-coil domain containing 167		-1.11666	0.67387		1.14919	0.592782		-1.12363	0.646482		-1.07337	0.787202		1.00297	0.99101
CCDC168	643677	coiled-coil domain containing 168		1.22863	0.594692		-2.73364	0.0266704		-1.54627	0.284709		-1.05184	0.903935		1.02517	0.947738
CCDC169	728591	coiled-coil domain containing 169		1.15153	0.752935		-1.29427	0.612968		1.12315	0.816874		1.2076	0.69316		1.01853	0.960203
CCDC17	149483	coiled-coil domain containing 17		-1.00822	0.98664		-1.35713	0.593852		1.57483	0.315655		-1.28024	0.532881		1.48857	0.317426
CCDC170	80129	coiled-coil domain containing 170		1.41049	0.3419		1.70071	0.160891		-1.39819	0.456921		1.39835	0.347728		-1.00471	0.988589
CCDC171	203238	coiled-coil domain containing 171		-1.1708	0.54116		1.18844	0.510777		1.22712	0.429974		-1.04596	0.859055		-1.00131	0.99582
CCDC174	51244	coiled-coil domain containing 174		1.0819	0.707111		1.19943	0.387834		1.00564	0.978625		-1.00523	0.979752		-1.08778	0.681093
CCDC176	80127	coiled-coil domain containing 176		1.50139	0.0700708		1.3795	0.145129		1.14779	0.5254		1.2374	0.321296		-1.22199	0.353828
CCDC18	343099	coiled-coil domain containing 18		1.01499	0.93367		-1.02629	0.883823		-1.08162	0.656739		1.01505	0.933029		-1.20518	0.288856
CCDC181	57821	coiled-coil domain containing 181		1.24167	0.474101		1.03112	0.9206		-1.19974	0.550785		1.2167	0.523335		-1.01121	0.97028
CCDC183-AS1	NA	NA		-1.28991	0.37177		-1.30815	0.405797		-1.00446	0.98737		1.06055	0.835375		1.06378	0.821257
CCDC19	25790	coiled-coil domain containing 19		-1.34202	0.57632		-1.57378	0.278609		-1.17901	0.676265		-1.07016	0.882588		-1.17144	0.775453
CCDC22	28952	coiled-coil domain containing 22		-1.00407	0.983454		-1.14421	0.499893		1.20849	0.333521		1.11717	0.569673		1.18672	0.376953
CCDC23	374969	coiled-coil domain containing 23		-1.30295	0.148039		1.05821	0.760103		1.06188	0.743865		-1.31796	0.127803		1.04821	0.791993
CCDC24	149473	coiled-coil domain containing 24		-1.1112	0.712967		-1.12554	0.698408		1.15207	0.632633		1.13472	0.652617		1.34788	0.284706
CCDC25	55246	coiled-coil domain containing 25		1.0232	0.859859		1.1256	0.363754		-1.05946	0.657857		-1.02216	0.866379		-1.0751	0.57666
CCDC28A	25901	coiled-coil domain containing 28A		1.04085	0.809445		1.27666	0.154109		-1.04469	0.800261		-1.00656	0.9689		-1.12713	0.468827
CCDC28B	79140	coiled-coil domain containing 28B		-1.21672	0.550326		-1.12456	0.724563		-1.12771	0.709673		1.20677	0.562735		1.19448	0.588072
CCDC30	728621	coiled-coil domain containing 30		1.14256	0.748536		-2.13491	0.124784		-1.6545	0.298727		1.44208	0.343936		-1.22916	0.583998
CCDC34	91057	coiled-coil domain containing 34		1.01909	0.906416		1.0681	0.681339		-1.09231	0.581154		-1.03493	0.830507		-1.13016	0.44473
CCDC40	55036	coiled-coil domain containing 40		1.07329	0.799281		-1.00716	0.980048		1.34457	0.271667		1.00586	0.982606		1.31137	0.31432
CCDC43	124808	coiled-coil domain containing 43		-1.0684	0.629777		1.06576	0.641881		-1.07815	0.5825		-1.02662	0.848122		-1.1244	0.390349
CCDC47	57003	coiled-coil domain containing 47		1.02542	0.832355		-1.01916	0.872795		-1.09374	0.449766		-1.06286	0.607605		-1.09807	0.43013
CCDC50	152137	coiled-coil domain containing 50		-1.00957	0.95165		1.06981	0.667928		-1.03369	0.833435		-1.03918	0.806705		-1.14889	0.375354
CCDC51	79714	coiled-coil domain containing 51		-1.02453	0.886163		-1.00152	0.992861		1.04996	0.771169		1.08271	0.637747		1.07631	0.662132
CCDC53	51019	coiled-coil domain containing 53		-1.14794	0.396661		1.29265	0.112771		-1.10028	0.555817		-1.0341	0.835442		1.00616	0.969406
CCDC57	284001	coiled-coil domain containing 57		-1.18301	0.408188		-1.03439	0.869535		1.14779	0.496898		1.00535	0.979021		1.0675	0.743875
CCDC58	131076	coiled-coil domain containing 58		-1.21265	0.494464		-1.02678	0.923721		-1.36166	0.262224		1.01222	0.966428		1.04602	0.87556
CCDC59	29080	coiled-coil domain containing 59		-1.01436	0.937381		1.19856	0.321542		1.02425	0.896019		1.01557	0.932394		-1.07291	0.697158
CCDC6	8030	coiled-coil domain containing 6		-1.0077	0.951243		1.03638	0.776029		-1.13558	0.311919		-1.01952	0.87741		-1.03656	0.774017
CCDC61	729440	coiled-coil domain containing 61		-1.43951	0.221032		-1.15585	0.668591		1.39791	0.270923		1.09834	0.736038		1.3383	0.292113
CCDC64	92558	coiled-coil domain containing 64		1.11337	0.685477		-1.20283	0.497472		1.17912	0.517227		-1.02709	0.915983		1.14042	0.606967
CCDC64B	146439	coiled-coil domain containing 64B		-1.66632	0.437681		-1.05314	0.93728		1.34555	0.665912		1.03954	0.950822		1.3372	0.644532
CCDC65	85478	coiled-coil domain containing 65		1.9135	0.122408		-1.47114	0.33639		-1.02911	0.937804		-1.52733	0.287328		1.26935	0.563616
CCDC66	285331	coiled-coil domain containing 66		-1.0124	0.94712		1.1292	0.511994		-1.00359	0.984523		1.09917	0.606163		-1.0894	0.638298
CCDC68	80323	coiled-coil domain containing 68		1.27419	0.223533		1.13365	0.531234		-1.05079	0.803142		1.07512	0.716258		-1.13975	0.507614
CCDC69	26112	coiled-coil domain containing 69		-1.01615	0.903384		1.05456	0.691578		1.06123	0.652008		-1.05637	0.674861		-1.0881	0.519935
CCDC7	221016	coiled-coil domain containing 7		-1.08245	0.783735		1.25039	0.450519		-1.09327	0.766534		-1.06606	0.821978		-1.10796	0.709863
CCDC71	64925	coiled-coil domain containing 71		-1.08814	0.633998		-1.10477	0.584074		1.08363	0.650426		1.09507	0.608167		1.16705	0.379397
CCDC71L	168455	coiled-coil domain containing 71-like		1.06719	0.74281		1.25398	0.253739		1.2791	0.211025		1.21621	0.313291		1.52074	0.0281845
CCDC74A	90557	coiled-coil domain containing 74A		1.34276	0.373122		1.7206	0.158738		-1.34586	0.360759		-1.40263	0.300364		-1.42435	0.293823
CCDC77	84318	coiled-coil domain containing 77		-1.0444	0.803482		1.1058	0.559666		-1.03418	0.843015		1.11926	0.512402		1.08644	0.632087
CCDC78	124093	coiled-coil domain containing 78		1.01636	0.970584		-1.02655	0.963395		1.09855	0.841195		1.01264	0.977936		-1.11594	0.803399
CCDC8	83987	coiled-coil domain containing 8		1.06922	0.813923		-1.17891	0.560353		-1.07548	0.795376		-1.10862	0.713684		1.07101	0.806954
CCDC80	151887	coiled-coil domain containing 80		-1.071	0.700213		-1.19805	0.309164		-1.08275	0.65396		-1.05124	0.782438		1.13515	0.483938
CCDC81	60494	coiled-coil domain containing 81		-1.12603	0.776245		-1.09571	0.833924		-1.26736	0.597319		1.36588	0.392641		1.04831	0.894491
CCDC82	79780	coiled-coil domain containing 82		1.1252	0.51495		1.12748	0.507368		1.01885	0.917793		1.12145	0.526423		-1.13846	0.470878
CCDC84	338657	coiled-coil domain containing 84		-1.11873	0.566204		-1.06243	0.750236		-1.16654	0.413034		-1.03454	0.856373		-1.30294	0.156813
CCDC85B	11007	coiled-coil domain containing 85B		-5.90047	0.146084		-6.73821	0.122786		-1.56058	0.693555		-1.13911	0.909292		2.45161	0.410339
CCDC85C	317762	coiled-coil domain containing 85C		-1.05663	0.707491		-1.28861	0.0864381		-1.14746	0.347159		-1.19121	0.232668		-1.10248	0.505113
CCDC86	79080	coiled-coil domain containing 86		-1.01413	0.933733		-1.08962	0.612925		1.12743	0.475998		1.1281	0.475961		1.03775	0.826165
CCDC88A	55704	coiled-coil domain containing 88A		1.09867	0.598475		1.02343	0.897087		-1.10616	0.572748		1.02505	0.88979		-1.08527	0.646092
CCDC88B	283234	coiled-coil domain containing 88B		1.05404	0.901522		-1.75522	0.22126		-1.24559	0.552856		-1.35623	0.373472		1.3068	0.46513
CCDC88C	440193	coiled-coil domain containing 88C		-1.02254	0.920296		-1.07121	0.759353		-1.15679	0.507401		-1.09338	0.681804		1.04022	0.855765
CCDC9	26093	coiled-coil domain containing 9		-1.01946	0.950726		-1.20822	0.553334		1.04361	0.892573		1.05248	0.868355		1.08845	0.783175
CCDC90B	60492	coiled-coil domain containing 90B		-1.07609	0.624273		1.25708	0.128368		-1.00883	0.953311		1.02437	0.872273		-1.09898	0.52655
CCDC91	55297	coiled-coil domain containing 91		1.19353	0.349248		1.19255	0.353675		-1.08982	0.652839		-1.09245	0.640651		-1.11821	0.55406
CCDC92	80212	coiled-coil domain containing 92		-1.07601	0.763822		-1.27181	0.338017		1.13481	0.611093		1.12789	0.620288		-1.09181	0.713727
CCDC93	54520	coiled-coil domain containing 93		1.00175	0.988224		-1.02804	0.814677		-1.04169	0.728937		-1.08083	0.508625		-1.1308	0.294316
CCDC94	55702	coiled-coil domain containing 94		-1.1652	0.563309		-1.10864	0.701612		1.20194	0.490283		1.00094	0.997134		1.02257	0.932216
CCDC96	257236	coiled-coil domain containing 96		-1.48175	0.401991		-1.07734	0.852763		1.22668	0.606808		1.14291	0.744072		1.56407	0.265067
CCDC97	90324	coiled-coil domain containing 97		-1.09	0.638246		1.06658	0.730842		-1.01478	0.936546		1.08586	0.653759		1.10459	0.585436
CCHCR1	54535	coiled-coil alpha-helical rod protein 1		-1.04283	0.839222		-1.03086	0.885269		1.19292	0.398477		-1.04134	0.844409		1.00144	0.994399
CCL20	6364	chemokine (C-C motif) ligand 20		1.17221	0.710643		1.41147	0.432299		-1.25771	0.641219		2.0105	0.147559		1.33228	0.512284
CCL28	56477	chemokine (C-C motif) ligand 28		-1.52586	0.182759		-1.04582	0.882478		-1.6246	0.140423		-1.79977	0.0608034		-1.39623	0.252633
CCL5	6352	chemokine (C-C motif) ligand 5		1.0388	0.905739		1.85456	0.033248		1.19051	0.535858		1.63219	0.0717582		-1.15633	0.592853
CCM2	83605	cerebral cavernous malformation 2		1.07527	0.728306		-1.16601	0.466826		1.10035	0.646793		1.05474	0.798543		1.04796	0.822378
CCNA1	8900	cyclin A1		1.21419	0.480613		-1.24536	0.411007		-1.06597	0.827585		-1.12725	0.644514		-1.25228	0.376925
CCNA2	890	cyclin A2		-1.00098	0.993283		1.04003	0.736079		-1.08135	0.500758		-1.02807	0.81293		-1.0773	0.524761
CCNB1	891	cyclin B1		-1.03761	0.812727		1.17217	0.307682		1.01659	0.915606		-1.0678	0.673162		-1.0889	0.584193
CCNB1IP1	57820	cyclin B1 interacting protein 1, E3 ubiquitin protein ligase		1.07374	0.752277		1.09921	0.675047		1.01248	0.956274		-1.11452	0.630702		-1.00134	0.99527
CCNB2	9133	cyclin B2		-1.07194	0.616496		1.13713	0.35535		-1.00502	0.971167		-1.14966	0.313186		-1.10932	0.453249
CCNB3	85417	cyclin B3		-1.47033	0.264119		-1.13848	0.680416		2.25066	0.0162169		-1.05816	0.879143		-1.01061	0.975097
CCNC	892	cyclin C		1.05599	0.755568		1.03533	0.842593		-1.11696	0.527726		-1.03553	0.842117		-1.12075	0.514697
CCND1	595	cyclin D1		-1.02455	0.931583		-1.29278	0.363658		-1.01851	0.948162		-1.02481	0.930954		1.12416	0.678813
CCND2	894	cyclin D2		-1.0742	0.604571		-1.01283	0.926453		-1.25292	0.10221		1.04967	0.725677		1.00113	0.993508
CCND3	896	cyclin D3		-1.06528	0.777941		-1.19237	0.433481		1.21414	0.385117		-1.0795	0.732421		1.09719	0.678536
CCNDBP1	23582	cyclin D-type binding-protein 1		-1.022	0.882816		1.00224	0.98787		-1.01212	0.934993		1.05373	0.721108		1.01144	0.937945
CCNE1	898	cyclin E1		-1.0538	0.851095		-1.04583	0.869487		1.24945	0.426288		1.0687	0.810906		1.22064	0.476674
CCNE2	9134	cyclin E2		1.10173	0.559242		-1.01079	0.947931		1.01271	0.939703		-1.04774	0.78029		-1.21315	0.244713
CCNF	899	cyclin F		-1.08891	0.687327		-1.15918	0.480721		-1.04213	0.841777		-1.01175	0.955352		1.16262	0.470649
CCNG1	900	cyclin G1		1.00343	0.979892		1.09909	0.486713		-1.1504	0.302226		1.04857	0.726942		-1.02141	0.876003
CCNG2	901	cyclin G2		1.04235	0.839439		1.1812	0.419997		-1.14393	0.5051		1.02012	0.92108		1.06539	0.75414
CCNH	902	cyclin H		-1.01171	0.932844		1.12156	0.405189		-1.02961	0.832644		-1.04219	0.766003		-1.14619	0.32335
CCNI	10983	cyclin I		-1.00367	0.979142		-1.01474	0.916928		-1.09517	0.516773		-1.00813	0.953928		1.00465	0.973534
CCNI2	645121	cyclin I family, member 2		2.03318	0.0481896		-1.48654	0.322033		-1.3216	0.436984		1.50111	0.246954		-1.1077	0.776256
CCNJ	54619	cyclin J		1.00841	0.959065		1.0155	0.92275		1.02052	0.898988		1.00161	0.992012		-1.10607	0.527428
CCNJL	79616	cyclin J-like		1.01813	0.893413		-1.03671	0.7898		1.03215	0.812085		-1.10049	0.471707		1.00199	0.988104
CCNK	8812	cyclin K		-1.00016	0.998931		-1.01107	0.925293		-1.14349	0.254197		1.01166	0.921127		-1.01319	0.910477
CCNL1	57018	cyclin L1		1.21352	0.228143		1.37574	0.0477855		1.06231	0.707284		1.11309	0.504113		-1.01421	0.929512
CCNL2	81669	cyclin L2		1.08664	0.674083		1.02018	0.919805		1.20978	0.335284		1.0634	0.755388		-1.06007	0.767339
CCNO	10309	cyclin O		-1.03579	0.932457		-1.10609	0.810456		1.22124	0.620006		1.18996	0.66393		1.53321	0.28714
CCNT1	904	cyclin T1		1.00865	0.949275		1.04418	0.748621		-1.15612	0.282528		1.02035	0.880877		-1.02745	0.839672
CCNT2	905	cyclin T2		1.11	0.463132		1.08129	0.582935		1.01159	0.935347		1.04169	0.772917		-1.11138	0.452968
CCNT2-AS1	NA	NA		-1.75885	0.100574		-1.36378	0.327091		-1.25707	0.442455		1.02769	0.933242		-1.02518	0.937243
CCNY	219771	cyclin Y		-1.07277	0.479531		1.08054	0.434897		-1.12869	0.223391		-1.01848	0.854419		1.04265	0.673472
CCNYL1	151195	cyclin Y-like 1		-1.06235	0.614828		1.0557	0.648861		1.05433	0.655522		1.0659	0.597556		1.08859	0.482986
CCP110	9738	centriolar coiled coil protein 110kDa		1.13622	0.549994		1.11772	0.602678		1.06678	0.762308		1.12811	0.572042		-1.14068	0.535414
CCPG1	9236	cell cycle progression 1		1.00607	0.977824		-1.18238	0.449073		-1.09039	0.699758		-1.08503	0.706609		-1.1214	0.586572
CCRN4L	25819	CCR4 carbon catabolite repression 4-like (S. cerevisiae)		-1.06813	0.734867		-1.13641	0.515415		-1.23515	0.283194		-1.30673	0.171133		-1.18532	0.379544
CCS	9973	copper chaperone for superoxide dismutase		-1.08878	0.700806		1.00244	0.991296		1.03307	0.878324		1.23149	0.332015		1.0224	0.916962
CCSAP	126731	centriole, cilia and spindle-associated protein		1.0724	0.667185		1.06478	0.692467		-1.00168	0.991527		1.00656	0.967204		-1.04874	0.763419
CCSER2	54462	coiled-coil serine-rich protein 2		1.01396	0.944369		1.16187	0.453659		-1.13639	0.521149		1.0009	0.99639		-1.05455	0.788248
CCT2	10576	chaperonin containing TCP1, subunit 2 (beta)		-1.05832	0.687242		1.04182	0.770776		-1.01101	0.93792		1.03651	0.799112		-1.02046	0.885708
CCT3	7203	chaperonin containing TCP1, subunit 3 (gamma)		-1.07425	0.67328		-1.02901	0.866282		-1.02988	0.86224		1.02564	0.881541		1.03615	0.834543
CCT4	10575	chaperonin containing TCP1, subunit 4 (delta)		-1.03786	0.764774		1.07595	0.555087		-1.04257	0.736431		1.05535	0.664979		1.00512	0.967295
CCT5	22948	chaperonin containing TCP1, subunit 5 (epsilon)		-1.08786	0.582353		-1.00722	0.962539		-1.0065	0.966202		1.05387	0.731939		1.0353	0.8209
CCT6A	908	chaperonin containing TCP1, subunit 6A (zeta 1)		-1.05583	0.631653		1.05787	0.619391		-1.03016	0.793006		1.02496	0.827961		-1.05745	0.62233
CCT6B	10693	chaperonin containing TCP1, subunit 6B (zeta 2)		1.02037	0.960969		1.21022	0.639055		1.20289	0.646074		-1.35479	0.465645		-1.41984	0.370254
CCT6P1	643253	chaperonin containing TCP1, subunit 6 (zeta) pseudogene 1		-1.10075	0.638445		-1.28703	0.211957		1.00223	0.991317		-1.27837	0.226341		-1.2692	0.226298
CCT6P3	643180	chaperonin containing TCP1, subunit 6 (zeta) pseudogene 3		1.01301	0.955681		1.04091	0.861701		-1.15194	0.546148		-1.30576	0.217443		-1.02389	0.911678
CCT7	10574	chaperonin containing TCP1, subunit 7 (eta)		-1.05135	0.708136		-1.03359	0.804943		-1.01154	0.931571		1.09392	0.502458		1.05605	0.683602
CCT8	10694	chaperonin containing TCP1, subunit 8 (theta)		1.02068	0.882102		1.12123	0.4068		-1.05032	0.72178		1.06924	0.627792		-1.04097	0.771211
CCZ1	51622	CCZ1 vacuolar protein trafficking and biogenesis associated homolog (S. cerevisiae)		-1.19954	0.252318		1.06386	0.68677		-1.15728	0.339654		-1.08917	0.586583		1.05243	0.743059
CCZ1B	221960	CCZ1 vacuolar protein trafficking and biogenesis associated homolog B (S. cerevisiae)		-1.17955	0.49981		1.20703	0.422456		-1.11965	0.62487		-1.13421	0.604357		-1.33909	0.224309
CD101	9398	CD101 molecule		-1.15173	0.78644		-1.71573	0.100775		1.12788	0.719015		1.04202	0.917656		1.74728	0.221782
CD109	135228	CD109 molecule		1.08797	0.506575		1.04486	0.729371		-1.01327	0.917215		-1.05874	0.653218		-1.06392	0.625062
CD14	929	CD14 molecule		-1.00381	0.994155		-2.29965	0.219026		1.00535	0.995937		1.02397	0.970396		1.6446	0.448292
CD151	977	CD151 molecule (Raph blood group)		-1.11105	0.570785		-1.24852	0.235021		1.05713	0.76498		-1.09133	0.638136		1.04624	0.807588
CD164	8763	CD164 molecule, sialomucin		1.02962	0.82164		1.01121	0.931365		-1.0963	0.477371		-1.05383	0.685602		-1.10024	0.460502
CD1D	912	CD1d molecule		-1.18688	0.559458		1.19208	0.569706		1.33203	0.314275		-1.00343	0.990836		-1.04773	0.873649
CD200	4345	CD200 molecule		1.06472	0.764913		1.34293	0.1894		-1.14583	0.537722		-1.36221	0.141339		-1.3732	0.125936
CD24	100133941	CD24 molecule		-1.04637	0.861054		1.15299	0.582652		-1.23129	0.421884		-1.13778	0.61811		-1.21123	0.46002
CD274	29126	CD274 molecule		-1.03042	0.872003		-1.17229	0.37621		1.01979	0.912737		1.10144	0.595051		-1.16247	0.400379
CD276	80381	CD276 molecule		-1.04115	0.905785		-1.22739	0.547807		-1.00128	0.996898		1.04369	0.89978		1.31319	0.424389
CD27-AS1	678655	CD27 antisense RNA 1		-1.02617	0.89304		1.0453	0.82652		1.21012	0.335974		1.46471	0.0431143		1.19199	0.347029
CD2AP	23607	CD2-associated protein		1.10509	0.511179		1.0241	0.875708		-1.10217	0.523152		1.03281	0.831906		-1.14871	0.360995
CD2BP2	10421	CD2 (cytoplasmic tail) binding protein 2		-1.04735	0.74961		-1.12019	0.432589		-1.02262	0.876436		1.07443	0.618783		1.07805	0.602368
CD320	51293	CD320 molecule		-1.06833	0.826027		-1.20824	0.53301		-1.00296	0.99205		-1.07484	0.809811		1.24605	0.463157
CD3EAP	10849	CD3e molecule, epsilon associated protein		-1.04371	0.817673		-1.23988	0.244297		1.01819	0.922349		-1.01827	0.923391		-1.00348	0.985197
CD40	958	CD40 molecule, TNF receptor superfamily member 5		-1.06392	0.774741		-1.10345	0.656449		1.07876	0.723364		-1.04229	0.840815		1.06397	0.767217
CD44	960	CD44 molecule (Indian blood group)		-1.07445	0.688137		-1.08732	0.639629		-1.14295	0.454647		1.19368	0.323034		1.17218	0.375183
CD46	4179	CD46 molecule, complement regulatory protein		1.04521	0.761668		1.1688	0.285394		-1.06858	0.648893		1.04332	0.771005		-1.04105	0.782501
CD47	961	CD47 molecule		-1.00533	0.967374		1.0656	0.624615		-1.01848	0.88738		1.06681	0.618845		-1.01796	0.890971
CD55	1604	CD55 molecule, decay accelerating factor for complement (Cromer blood group)		-1.01781	0.936464		1.34137	0.191965		1.05157	0.82437		1.02414	0.914198		-1.02902	0.896569
CD58	965	CD58 molecule		-1.11836	0.537412		-1.04552	0.800102		1.0138	0.93758		1.18191	0.353229		-1.15852	0.410637
CD59	966	CD59 molecule, complement regulatory protein		-1.02998	0.857193		1.00263	0.9872		-1.02888	0.862148		1.12225	0.482417		1.05845	0.729464
CD63	967	CD63 molecule		-1.08635	0.547773		-1.06598	0.643157		1.06767	0.634164		-1.08488	0.554073		1.01726	0.901125
CD68	968	CD68 molecule		1.05493	0.796281		-1.19599	0.391442		-1.05124	0.808214		1.10632	0.625335		1.35517	0.138463
CD72	971	CD72 molecule		1.08995	0.845994		1.61671	0.27897		1.54596	0.239609		1.32131	0.386136		1.38702	0.313942
CD74	972	CD74 molecule, major histocompatibility complex, class II invariant chain		-1.06443	0.751365		-1.15997	0.457201		1.01114	0.954903		1.10844	0.602085		1.04743	0.813354
CD81	975	CD81 molecule		-1.0344	0.834685		-1.21081	0.238997		1.04918	0.766353		1.04212	0.79898		1.21391	0.231457
CD82	3732	CD82 molecule		1.02044	0.936437		-1.17797	0.521704		-1.06908	0.791108		-1.00878	0.972394		1.04595	0.859041
CD83	9308	CD83 molecule		-1.47401	0.131011		1.25081	0.359472		-1.01236	0.959271		-1.12822	0.622516		-1.0406	0.87223
CD9	928	CD9 molecule		-1.15346	0.578369		-1.12182	0.654925		1.07558	0.776317		-1.1274	0.640147		1.01782	0.945154
CD97	976	CD97 molecule		-1.11353	0.678506		-1.20896	0.467233		1.04489	0.864356		-1.02624	0.919711		1.06656	0.802529
CD99L2	83692	CD99 molecule-like 2		-1.02767	0.897419		-1.17452	0.449758		1.0223	0.916983		1.07344	0.737777		1.09339	0.673386
CDADC1	81602	cytidine and dCMP deaminase domain containing 1		1.12875	0.614489		1.2288	0.392663		-1.05826	0.813813		-1.01209	0.959468		-1.1291	0.606754
CDAN1	146059	codanin 1		-1.06672	0.716706		1.08562	0.646826		1.24399	0.209953		-1.12173	0.509086		-1.03143	0.858561
CDC123	8872	cell division cycle 123		-1.06771	0.696735		1.13522	0.449366		1.02933	0.862942		1.05937	0.731802		-1.06613	0.70424
CDC14A	8556	cell division cycle 14A		1.12661	0.493454		1.15623	0.387621		1.11578	0.513874		1.17028	0.351016		1.15752	0.370865
CDC14B	8555	cell division cycle 14B		1.04255	0.78193		1.19509	0.239654		-1.06002	0.698259		-1.03712	0.808614		-1.15618	0.332739
CDC16	8881	cell division cycle 16		-1.07628	0.562926		1.17266	0.210838		-1.01404	0.912711		1.02751	0.830908		-1.00508	0.968112
CDC20	991	cell division cycle 20		-1.01312	0.93124		-1.02847	0.85296		1.04494	0.770351		-1.00842	0.955613		1.04071	0.791165
CDC23	8697	cell division cycle 23		-1.00294	0.984055		1.03293	0.825565		-1.1121	0.469371		-1.11025	0.476191		-1.12213	0.431658
CDC25A	993	cell division cycle 25A		1.00078	0.995265		-1.147	0.296544		-1.08862	0.522343		-1.06339	0.641487		-1.10066	0.465005
CDC25B	994	cell division cycle 25B		-1.04768	0.79025		1.09039	0.622171		1.11024	0.549501		1.30393	0.129368		1.36528	0.0752421
CDC25C	995	cell division cycle 25C		1.03293	0.845519		1.19293	0.293105		-1.05365	0.75132		-1.0812	0.634045		-1.05239	0.75545
CDC26	246184	cell division cycle 26		-1.24192	0.279721		1.10915	0.596666		-1.13637	0.511445		-1.00749	0.969898		1.11094	0.596446
CDC27	996	cell division cycle 27		1.10898	0.486449		1.03078	0.838441		-1.11662	0.457195		-1.02576	0.864023		-1.03177	0.833029
CDC34	997	cell division cycle 34		-1.14403	0.676295		1.0538	0.871813		-1.01976	0.951367		1.17699	0.610976		1.43417	0.260569
CDC37	11140	cell division cycle 37		-1.07578	0.752194		-1.01584	0.945974		1.26411	0.311929		1.009	0.969042		1.14111	0.567393
CDC37L1	55664	cell division cycle 37-like 1		1.0644	0.689429		1.07103	0.661388		-1.00932	0.952848		-1.01502	0.92296		-1.02784	0.857879
CDC40	51362	cell division cycle 40		1.07254	0.605929		-1.01851	0.892507		-1.1558	0.285058		-1.06221	0.656128		-1.18058	0.219193
CDC42	998	cell division cycle 42		-1.08415	0.536437		-1.00354	0.978362		-1.12901	0.352511		-1.05936	0.659056		-1.07887	0.561226
CDC42BPA	8476	CDC42 binding protein kinase alpha (DMPK-like)		1.02032	0.910245		1.0408	0.823277		-1.03805	0.83478		-1.00815	0.963703		-1.11676	0.535472
CDC42BPB	9578	CDC42 binding protein kinase beta (DMPK-like)		-1.08177	0.47406		-1.12949	0.269374		1.00669	0.951521		-1.03582	0.748012		1.01825	0.868621
CDC42BPG	55561	CDC42 binding protein kinase gamma (DMPK-like)		-1.18524	0.620113		-1.55967	0.203432		1.00631	0.985438		-1.28116	0.460799		1.00223	0.994663
CDC42EP1	11135	CDC42 effector protein (Rho GTPase binding) 1		-1.0569	0.85322		-1.09442	0.765125		1.1483	0.645873		1.23998	0.471321		1.16529	0.607406
CDC42EP2	10435	CDC42 effector protein (Rho GTPase binding) 2		1.8	0.00507847		1.10506	0.632031		1.18754	0.41018		1.50017	0.0543499		2.00596	0.00101355
CDC42EP3	10602	CDC42 effector protein (Rho GTPase binding) 3		1.09406	0.467489		1.11907	0.363795		-1.0847	0.511328		-1.03439	0.783606		-1.07669	0.547559
CDC42EP4	23580	CDC42 effector protein (Rho GTPase binding) 4		-1.19461	0.483278		-1.03799	0.88271		-1.01582	0.950106		1.01832	0.942401		1.14197	0.598208
CDC42EP5	148170	CDC42 effector protein (Rho GTPase binding) 5		-2.1651	0.294642		1.06254	0.937435		1.01101	0.98682		-2.15747	0.268213		2.56844	0.182513
CDC42SE1	56882	CDC42 small effector 1		-1.04519	0.704871		-1.04954	0.676733		-1.01061	0.927488		1.01198	0.918438		1.05518	0.643904
CDC42SE2	56990	CDC42 small effector 2		1.05561	0.618948		1.1223	0.289422		-1.18041	0.127911		-1.01673	0.879523		-1.0932	0.413186
CDC45	8318	cell division cycle 45		-1.01903	0.906605		-1.05087	0.75817		1.08072	0.632233		-1.20217	0.25419		-1.10744	0.525776
CDC5L	988	cell division cycle 5-like		1.01213	0.931038		1.14769	0.323724		-1.11479	0.435734		1.00908	0.948324		-1.05015	0.725007
CDC6	990	cell division cycle 6		1.04047	0.806314		1.01508	0.926398		-1.08623	0.610543		-1.18538	0.294368		-1.11021	0.518337
CDC7	8317	cell division cycle 7		1.10915	0.481013		1.13816	0.38057		-1.12242	0.432841		1.1014	0.510585		-1.15313	0.330357
CDC73	79577	cell division cycle 73		1.0088	0.957056		1.06042	0.719111		-1.08118	0.632134		-1.06819	0.685527		-1.14201	0.413194
CDCA2	157313	cell division cycle associated 2		-1.00176	0.990727		-1.136	0.392998		-1.23766	0.149634		-1.02658	0.860843		-1.06175	0.688274
CDCA3	83461	cell division cycle associated 3		-1.02779	0.873947		1.15158	0.41406		1.02055	0.904988		-1.09646	0.590273		-1.15583	0.398132
CDCA4	55038	cell division cycle associated 4		-1.07465	0.730945		-1.11563	0.602562		-1.02973	0.888749		-1.106	0.630958		-1.00503	0.980897
CDCA5	113130	cell division cycle associated 5		-1.03006	0.811758		-1.12211	0.354923		1.02526	0.840635		-1.03924	0.757617		1.02452	0.845617
CDCA7	83879	cell division cycle associated 7		1.0414	0.81816		1.19875	0.307368		-1.16082	0.40299		-1.04783	0.791291		-1.12136	0.516386
CDCA7L	55536	cell division cycle associated 7-like		-1.01921	0.890914		1.12606	0.395545		-1.24223	0.121564		1.02467	0.860973		-1.05622	0.693837
CDCA8	55143	cell division cycle associated 8		-1.00568	0.96878		-1.09241	0.539043		-1.01896	0.895054		-1.11248	0.459535		-1.06871	0.644847
CDCP1	64866	CUB domain containing protein 1		-1.04562	0.664577		-1.08464	0.429934		-1.02916	0.779409		1.03561	0.733426		1.11026	0.307642
CDH1	999	cadherin 1, type 1, E-cadherin (epithelial)		-1.00331	0.981916		-1.04924	0.74197		-1.24011	0.140868		-1.17622	0.265932		-1.24112	0.138789
CDH11	1009	cadherin 11, type 2, OB-cadherin (osteoblast)		-1.08149	0.790628		-1.33052	0.333262		-1.121	0.697474		-1.14374	0.6527		-1.03287	0.913857
CDH13	1012	cadherin 13		1.07901	0.677021		-1.20431	0.3181		-1.07155	0.710201		-1.18659	0.36276		1.09194	0.632045
CDH2	1000	cadherin 2, type 1, N-cadherin (neuronal)		-1.00751	0.944031		-1.06454	0.557049		-1.00996	0.925975		-1.02685	0.804164		1.00795	0.940754
CDH24	64403	cadherin 24, type 2		-1.0736	0.746159		-1.09372	0.684132		-1.00597	0.978044		-1.07112	0.752533		1.08884	0.695513
CDH3	1001	cadherin 3, type 1, P-cadherin (placental)		-1.01674	0.908329		-1.18765	0.235529		-1.01543	0.915529		-1.02194	0.880277		1.02796	0.848063
CDH4	1002	cadherin 4, type 1, R-cadherin (retinal)		-1.11387	0.751611		-1.20829	0.572954		-1.03982	0.908543		-1.26556	0.513776		-1.30678	0.445159
CDH6	1004	cadherin 6, type 2, K-cadherin (fetal kidney)		-1.01242	0.960204		-1.08647	0.744116		1.48159	0.115771		1.92731	0.0106081		1.79137	0.020289
CDIP1	29965	cell death-inducing p53 target 1		-1.03889	0.836045		-1.48195	0.0346577		1.10475	0.570412		-1.01252	0.945602		1.0982	0.603658
CDIPT	10423	CDP-diacylglycerol--inositol 3-phosphatidyltransferase		-1.05445	0.82067		-1.13984	0.578426		1.11542	0.639021		1.1295	0.601517		1.163	0.516836
CDK1	983	cyclin-dependent kinase 1		1.0901	0.625805		1.03618	0.840458		-1.15211	0.422816		-1.0706	0.700055		-1.17659	0.357907
CDK10	8558	cyclin-dependent kinase 10		1.05178	0.819112		1.01274	0.95546		1.14756	0.534803		1.03724	0.86823		1.01608	0.942025
CDK11A	728642	cyclin-dependent kinase 11A		-1.06147	0.788613		1.05742	0.80706		1.19847	0.407351		-1.0868	0.695256		1.17525	0.447792
CDK11B	984	cyclin-dependent kinase 11B		1.00467	0.978748		-1.00675	0.969805		1.16015	0.393935		1.03005	0.86499		1.02792	0.873586
CDK12	51755	cyclin-dependent kinase 12		-1.00857	0.942441		-1.07267	0.55214		-1.09943	0.422785		-1.02076	0.862353		-1.00669	0.954968
CDK13	8621	cyclin-dependent kinase 13		1.00048	0.996955		1.05514	0.66781		-1.02643	0.834667		-1.05104	0.690763		1.0149	0.905393
CDK14	5218	cyclin-dependent kinase 14		-1.01251	0.930325		1.03061	0.833165		-1.24985	0.118818		-1.27549	0.0885024		-1.3108	0.0568752
CDK16	5127	cyclin-dependent kinase 16		-1.04579	0.703555		-1.13522	0.283986		1.024	0.840131		1.05488	0.649683		1.04705	0.695312
CDK17	5128	cyclin-dependent kinase 17		1.07757	0.644904		1.15327	0.37907		-1.03875	0.815121		-1.0084	0.958816		-1.05692	0.731784
CDK18	5129	cyclin-dependent kinase 18		-1.08806	0.79974		-1.12854	0.735469		1.00983	0.97621		-1.07608	0.821519		1.09268	0.785424
CDK19	23097	cyclin-dependent kinase 19		1.007	0.969097		1.28758	0.162881		-1.09271	0.624053		-1.0138	0.938958		-1.03329	0.85418
CDK2	1017	cyclin-dependent kinase 2		1.01427	0.895032		-1.06104	0.580925		-1.08903	0.426081		-1.05726	0.605101		-1.05296	0.631554
CDK20	23552	cyclin-dependent kinase 20		-1.19915	0.356989		1.25768	0.252873		1.06842	0.731107		1.16515	0.417579		1.25298	0.21776
CDK2AP1	8099	cyclin-dependent kinase 2 associated protein 1		-1.05126	0.688318		1.06364	0.618739		-1.03494	0.781145		-1.06261	0.626152		-1.03981	0.754552
CDK2AP2	10263	cyclin-dependent kinase 2 associated protein 2		-1.13048	0.677837		-1.12635	0.690113		-1.06302	0.835687		-1.05726	0.849646		1.2349	0.472954
CDK4	1019	cyclin-dependent kinase 4		1.0404	0.750727		-1.12179	0.357871		-1.00947	0.939711		-1.03955	0.756176		-1.02222	0.860197
CDK5	1020	cyclin-dependent kinase 5		1.24987	0.310277		-1.11717	0.618525		-1.00516	0.981181		1.07468	0.742512		1.01515	0.945625
CDK5R1	8851	cyclin-dependent kinase 5, regulatory subunit 1 (p35)		-1.26286	0.31651		-1.20027	0.38418		1.33659	0.178961		-1.17195	0.483678		1.00702	0.974781
CDK5RAP1	51654	CDK5 regulatory subunit associated protein 1		-1.06238	0.560443		-1.03643	0.73181		1.03676	0.727391		-1.00603	0.954145		1.05694	0.594041
CDK5RAP2	55755	CDK5 regulatory subunit associated protein 2		-1.04734	0.770159		-1.00565	0.971671		-1.06658	0.68386		-1.03662	0.820059		-1.0264	0.868931
CDK5RAP3	80279	CDK5 regulatory subunit associated protein 3		1.02148	0.895703		1.00271	0.986756		1.14769	0.395437		1.06367	0.702773		1.11565	0.498181
CDK6	1021	cyclin-dependent kinase 6		1.00461	0.972951		-1.00899	0.947467		-1.23551	0.119849		1.00116	0.993216		-1.16076	0.271868
CDK7	1022	cyclin-dependent kinase 7		-1.03528	0.779738		1.1893	0.162476		-1.0303	0.810032		1.06652	0.604153		-1.05257	0.678932
CDK8	1024	cyclin-dependent kinase 8		-1.01746	0.902228		-1.05128	0.723544		-1.00474	0.973331		1.02588	0.855792		-1.06063	0.673718
CDK9	1025	cyclin-dependent kinase 9		-1.04514	0.832722		-1.16811	0.460632		1.063	0.76911		1.02896	0.891114		1.10853	0.620814
CDKAL1	54901	CDK5 regulatory subunit associated protein 1-like 1		-1.03423	0.856937		-1.01076	0.954235		-1.15595	0.440008		-1.01139	0.951653		-1.16575	0.407891
CDKL1	8814	cyclin-dependent kinase-like 1 (CDC2-related kinase)		-1.03673	0.838767		-1.06884	0.702911		-1.11726	0.524454		1.13437	0.486771		1.24964	0.191053
CDKL2	8999	cyclin-dependent kinase-like 2 (CDC2-related kinase)		1.00338	0.99044		-1.08773	0.766437		-1.22343	0.468296		1.12373	0.652435		-1.23941	0.397573
CDKL3	51265	cyclin-dependent kinase-like 3		1.17751	0.569087		1.0851	0.778862		-1.05584	0.852169		-1.1076	0.712601		1.07273	0.79924
CDKL4	344387	cyclin-dependent kinase-like 4		1.92715	0.147719		-6.00948	0.00354524		-1.44485	0.358336		1.38542	0.438106		-4.08776	0.00454118
CDKL5	6792	cyclin-dependent kinase-like 5		1.12805	0.691686		-1.08614	0.79542		-1.05143	0.873512		-1.25199	0.450221		1.13278	0.670252
CDKN1A	1026	cyclin-dependent kinase inhibitor 1A (p21, Cip1)		1.50562	0.0098253		1.55867	0.00526928		1.62364	0.00244374		1.2687	0.132309		1.34483	0.0607617
CDKN1B	1027	cyclin-dependent kinase inhibitor 1B (p27, Kip1)		1.51241	0.0146739		1.23096	0.221586		-1.08468	0.627003		-1.07459	0.665504		1.04857	0.77536
CDKN2A	1029	cyclin-dependent kinase inhibitor 2A		-2.02588	0.289345		-1.65863	0.449275		1.38726	0.619642		-1.45088	0.55826		1.10182	0.877494
CDKN2AIP	55602	CDKN2A interacting protein		1.17537	0.291773		1.12732	0.429014		-1.05719	0.71408		-1.13327	0.400851		-1.04906	0.745624
CDKN2AIPNL	91368	CDKN2A interacting protein N-terminal like		-1.04253	0.685292		-1.0141	0.891352		1.02159	0.835746		-1.0698	0.512648		1.00073	0.994336
CDKN2B	1030	cyclin-dependent kinase inhibitor 2B (p15, inhibits CDK4)		-1.08109	0.699582		1.22954	0.313887		-1.06278	0.764222		-1.03263	0.873002		-1.17946	0.411123
CDKN2B-AS1	100048912	CDKN2B antisense RNA 1		1.2747	0.227809		-1.04606	0.824616		-1.29326	0.20045		1.24575	0.245169		-1.14757	0.441174
CDKN2C	1031	cyclin-dependent kinase inhibitor 2C (p18, inhibits CDK4)		-1.05	0.811108		-1.08572	0.688691		1.00075	0.996981		-1.27731	0.225921		-1.04784	0.818797
CDKN2D	1032	cyclin-dependent kinase inhibitor 2D (p19, inhibits CDK4)		-1.15965	0.559269		-1.08138	0.760509		1.04603	0.849901		-1.12166	0.636156		-1.08479	0.736101
CDKN3	1033	cyclin-dependent kinase inhibitor 3		-1.0515	0.746825		1.16932	0.31258		-1.15514	0.352321		-1.1788	0.286445		-1.20862	0.219
CDNF	441549	cerebral dopamine neurotrophic factor		1.5826	0.112551		-1.62176	0.0955733		-1.12344	0.708681		1.13294	0.654375		-1.17369	0.524202
CDON	50937	cell adhesion associated, oncogene regulated		-1.10562	0.541495		1.12075	0.492704		-1.06986	0.665112		1.01402	0.930884		-1.01624	0.92066
CDPF1	150383	cysteine-rich, DPF motif domain containing 1		-1.08954	0.642133		1.12451	0.580271		1.23616	0.261421		1.08557	0.638751		-1.06617	0.70934
CDR2	1039	cerebellar degeneration-related protein 2, 62kDa		-1.02334	0.869885		-1.14955	0.322814		-1.14088	0.347281		-1.15833	0.294053		-1.15859	0.292753
CDR2L	30850	cerebellar degeneration-related protein 2-like		-1.21944	0.554392		1.05469	0.873925		1.27568	0.465425		-1.07053	0.836711		1.15715	0.658795
CDS1	1040	CDP-diacylglycerol synthase (phosphatidate cytidylyltransferase) 1		1.08365	0.610238		1.23736	0.178339		-1.1407	0.403927		-1.01685	0.914806		-1.09257	0.569622
CDS2	8760	CDP-diacylglycerol synthase (phosphatidate cytidylyltransferase) 2		-1.03271	0.758221		-1.16071	0.153427		-1.15795	0.158306		-1.04982	0.641212		1.01225	0.906892
CDT1	81620	chromatin licensing and DNA replication factor 1		-1.22853	0.658402		-1.58549	0.327591		-1.02093	0.964307		1.16574	0.738472		1.24884	0.627054
CDV3	55573	CDV3 homolog (mouse)		-1.03698	0.79272		-1.05448	0.701171		-1.15643	0.293722		-1.04943	0.727086		-1.14029	0.341945
CDYL	9425	chromodomain protein, Y-like		-1.02584	0.812403		1.00015	0.998909		-1.0642	0.565282		-1.10141	0.366334		-1.08945	0.419893
CEACAM19	56971	carcinoembryonic antigen-related cell adhesion molecule 19		1.07417	0.791034		-1.15121	0.593792		-1.06197	0.818817		1.4827	0.125748		1.0831	0.75177
CEBPA	1050	CCAAT/enhancer binding protein (C/EBP), alpha		1.22747	0.513503		-1.19763	0.641267		1.54138	0.298328		-1.43937	0.286461		-1.02902	0.935145
CEBPA-AS1	80054	CEBPA antisense RNA 1 (head to head)		1.15669	0.741421		-1.34914	0.529423		1.43858	0.41847		-1.26717	0.614682		-2.66227	0.0430503
CEBPB	1051	CCAAT/enhancer binding protein (C/EBP), beta		-1.04059	0.881856		-1.0137	0.962539		1.28547	0.383447		-1.16481	0.563724		1.35436	0.249074
CEBPD	1052	CCAAT/enhancer binding protein (C/EBP), delta		-2.20898	0.337468		-2.0437	0.405434		1.12759	0.897495		1.04581	0.949394		2.11907	0.336699
CEBPG	1054	CCAAT/enhancer binding protein (C/EBP), gamma		1.01486	0.955911		1.4527	0.166706		-1.0888	0.751432		-1.14512	0.611386		-1.09811	0.725399
CEBPZ	10153	CCAAT/enhancer binding protein (C/EBP), zeta		1.01584	0.908185		1.05047	0.717381		-1.04031	0.771737		1.2236	0.139477		1.01712	0.900854
CEBPZOS	NA	NA		1.01503	0.929886		1.13482	0.45606		-1.14232	0.432342		1.12046	0.500957		-1.05984	0.730088
CECR5	27440	cat eye syndrome chromosome region, candidate 5		1.00422	0.982893		-1.16596	0.438624		1.10361	0.614692		1.00909	0.963226		1.10785	0.601367
CECR6	27439	cat eye syndrome chromosome region, candidate 6		-1.10201	0.801882		-2.57862	0.0213182		-1.83081	0.118527		2.94295	0.0411094		-1.14617	0.728068
CECR7	100130418	cat eye syndrome chromosome region, candidate 7 (non-protein coding)		1.21107	0.307712		1.00077	0.996811		-1.02951	0.874255		-1.082	0.658933		-1.13962	0.460639
CELF1	10658	CUGBP, Elav-like family member 1		-1.02017	0.838278		-1.08348	0.412405		-1.09231	0.366721		-1.11635	0.259455		-1.01389	0.887348
CELF2	10659	CUGBP, Elav-like family member 2		1.07393	0.603476		1.00916	0.946991		-1.31313	0.0487222		-1.14218	0.336649		-1.28393	0.0697143
CELSR1	9620	cadherin, EGF LAG seven-pass G-type receptor 1		-1.10183	0.624128		-1.08601	0.677763		1.15741	0.460148		-1.00165	0.993332		1.16817	0.428406
CELSR2	1952	cadherin, EGF LAG seven-pass G-type receptor 2		-1.03524	0.896912		-1.40926	0.204713		-1.08898	0.750213		-1.26445	0.378808		1.03935	0.884737
CELSR3	1951	cadherin, EGF LAG seven-pass G-type receptor 3		-1.03682	0.84864		-1.37351	0.105359		1.02248	0.906043		-1.05044	0.792811		1.12072	0.537262
CENPA	1058	centromere protein A		-1.07142	0.714153		1.05866	0.764078		-1.0357	0.84885		-1.14881	0.452369		-1.04959	0.794278
CENPB	1059	centromere protein B, 80kDa		-1.11429	0.632569		-1.14275	0.556455		1.14287	0.555274		1.02121	0.926028		1.1709	0.485322
CENPBD1	92806	CENPB DNA-binding domains containing 1		1.00837	0.953719		-1.11816	0.444198		-1.05034	0.72952		1.14112	0.347394		-1.01727	0.901601
CENPBD1P1	NA	NA		1.07112	0.660683		-1.11592	0.488113		-1.01291	0.933562		1.00285	0.985292		1.14237	0.389187
CENPC	1060	centromere protein C		1.01843	0.916126		1.15142	0.418327		-1.03284	0.851956		1.03262	0.854318		-1.20259	0.284431
CENPE	1062	centromere protein E, 312kDa		1.02124	0.935798		1.05142	0.848044		-1.21756	0.4512		-1.03426	0.897161		-1.32536	0.280285
CENPF	1063	centromere protein F, 350/400kDa		-1.04636	0.784523		1.06836	0.69064		-1.20755	0.255182		-1.02863	0.864546		-1.16424	0.358195
CENPH	64946	centromere protein H		1.04098	0.740971		1.1238	0.335908		-1.0571	0.648268		-1.08381	0.509967		-1.11713	0.362502
CENPI	2491	centromere protein I		1.02288	0.883944		1.08831	0.586125		-1.20836	0.215788		-1.06588	0.678924		-1.13663	0.405638
CENPJ	55835	centromere protein J		1.11795	0.387699		1.08789	0.511175		-1.02026	0.875316		1.06968	0.601637		-1.06967	0.599354
CENPK	64105	centromere protein K		1.01147	0.959909		1.16016	0.513399		-1.08313	0.725658		-1.10605	0.657404		-1.33466	0.203408
CENPL	91687	centromere protein L		1.02668	0.87816		-1.03991	0.819662		-1.16403	0.373769		-1.1766	0.339026		-1.14732	0.416513
CENPM	79019	centromere protein M		-1.22705	0.3034		-1.07276	0.726943		1.18837	0.391761		-1.17069	0.431033		1.00685	0.972505
CENPN	55839	centromere protein N		-1.03888	0.724897		-1.00438	0.967734		1.02264	0.835824		-1.03595	0.745361		-1.12253	0.286166
CENPO	79172	centromere protein O		-1.05991	0.618145		-1.13582	0.275425		-1.00277	0.980956		-1.076	0.528678		-1.01495	0.898028
CENPP	401541	centromere protein P		-1.02622	0.866892		1.12092	0.467167		1.03669	0.815569		-1.08319	0.609202		-1.13717	0.404856
CENPQ	55166	centromere protein Q		1.0014	0.993568		1.12931	0.484523		-1.09727	0.594671		-1.05753	0.748789		-1.2177	0.255254
CENPT	80152	centromere protein T		1.04485	0.822501		1.02384	0.906004		1.07152	0.722835		1.01442	0.941196		1.04679	0.813462
CENPU	NA	NA		1.09172	0.576852		1.09988	0.545497		-1.06267	0.701268		1.01579	0.920954		-1.19684	0.253125
CENPV	201161	centromere protein V		-1.09373	0.621016		-1.07926	0.667937		1.03783	0.833205		1.0151	0.934599		1.0405	0.827776
CENPW	387103	centromere protein W		-1.36903	0.154292		1.35373	0.160754		-1.11066	0.622488		-1.07475	0.742663		-1.04726	0.831985
CEP104	9731	centrosomal protein 104kDa		-1.1145	0.419616		-1.09096	0.518004		-1.05404	0.694408		-1.04016	0.768392		1.00311	0.981395
CEP112	201134	centrosomal protein 112kDa		-1.00214	0.991219		1.12478	0.549849		-1.03555	0.859088		1.1363	0.501363		-1.16685	0.410711
CEP120	153241	centrosomal protein 120kDa		1.08152	0.70033		1.17466	0.432128		-1.02741	0.894913		1.03821	0.853822		-1.10572	0.620575
CEP128	145508	centrosomal protein 128kDa		1.10637	0.567807		1.05647	0.758485		-1.01711	0.924023		1.05761	0.752018		-1.14038	0.45585
CEP131	NA	NA		-1.2293	0.621631		-1.39393	0.437237		1.29309	0.540548		1.09861	0.819762		1.20175	0.655887
CEP135	9662	centrosomal protein 135kDa		1.10217	0.680241		1.00292	0.990126		-1.01822	0.939169		1.18467	0.472449		-1.10454	0.671146
CEP152	22995	centrosomal protein 152kDa		1.14684	0.50629		1.03785	0.856252		-1.04088	0.845069		1.02585	0.900444		-1.23758	0.293354
CEP162	NA	NA		1.0151	0.927024		1.13553	0.423476		1.04551	0.777198		1.03159	0.845354		-1.17394	0.3082
CEP164	22897	centrosomal protein 164kDa		-1.01327	0.927481		-1.14224	0.361669		1.08805	0.556867		1.04811	0.744092		1.03911	0.788874
CEP170	9859	centrosomal protein 170kDa		-1.0032	0.980018		-1.1204	0.369464		-1.04747	0.714546		1.05808	0.657077		-1.05567	0.668955
CEP170B	283638	centrosomal protein 170B		-1.14	0.753555		-1.35815	0.467703		-1.06751	0.87525		1.12352	0.777827		1.27186	0.560844
CEP19	84984	centrosomal protein 19kDa		-1.0057	0.97638		-1.41865	0.0836048		1.18958	0.354669		1.01756	0.921782		-1.29374	0.142744
CEP192	55125	centrosomal protein 192kDa		1.11898	0.405147		1.09518	0.499884		-1.08976	0.52126		1.01815	0.894044		-1.04494	0.7436
CEP250	11190	centrosomal protein 250kDa		-1.09906	0.362073		-1.05084	0.63371		1.10442	0.335126		1.03903	0.710135		1.10174	0.34591
CEP290	80184	centrosomal protein 290kDa		1.0104	0.959731		1.09349	0.664898		-1.10095	0.640618		1.0172	0.933708		-1.19831	0.375788
CEP350	9857	centrosomal protein 350kDa		-1.01584	0.927777		-1.03985	0.821854		-1.06131	0.731272		-1.01661	0.924157		-1.10956	0.546947
CEP41	95681	centrosomal protein 41kDa		-1.07413	0.547175		1.043	0.723466		-1.0811	0.511343		-1.01905	0.873642		-1.05571	0.647007
CEP44	80817	centrosomal protein 44kDa		1.06186	0.782209		1.02081	0.924716		-1.06445	0.773827		-1.02738	0.900236		-1.12927	0.571022
CEP55	55165	centrosomal protein 55kDa		1.05098	0.703913		1.18949	0.185272		-1.06534	0.627681		1.02223	0.866336		-1.09146	0.502293
[truncated: 11,314 more rows]
