# Supplementary material for: Transcriptional profiling of human bronchial epithelial cell BEAS-2B exposed to diesel and biomass ultrafine particles
Source: BMC Genomics. 2018 Apr 27;19:302. doi: 10.1186/s12864-018-4679-9 (PMC5923024; doi:10.1186/s12864-018-4679-9)
Supplement: Supplementary file 6 — Table S3. FC and p-value of the genes differentially expressed after exposure to UFP from biomass combustion (as compared to controls) at the different time points. (XLS 3855 kb) [file 12864_2018_4679_MOESM6_ESM.xls]

## Sheet: S.TAB_3_genes.de._BvsC
Table S3
Genes modulation and related statistical significance after exposure to UFP from biomass combustion.
Only genes passing the filtering criteria (at least 1 cpm in 3 samples) are shown.
GeneSymbol	EntrezID	GeneDescription		1h			4h			8h			16h			20h
				FC	p-value		FC	p-value		FC	p-value		FC	p-value		FC	p-value
A1BG-AS1	503538	A1BG antisense RNA 1		-1.03329	0.88754		1.51373	0.0856697		-1.10127	0.683531		-1.05099	0.825343		1.14957	0.539615
A4GALT	53947	alpha 1,4-galactosyltransferase		1.12638	0.733272		2.00895	0.0490456		-1.02338	0.945444		-1.12991	0.717822		-1.05861	0.870628
AAAS	8086	achalasia, adrenocortical insufficiency, alacrimia		1.11522	0.436312		1.03275	0.818068		1.00914	0.948033		1.06613	0.648707		1.06164	0.672571
AACS	65985	acetoacetyl-CoA synthetase		-1.01948	0.905014		1.13617	0.428055		-1.09845	0.558829		-1.15191	0.381388		-1.01247	0.939332
AADAT	51166	aminoadipate aminotransferase		1.08751	0.638293		1.03178	0.859242		1.18861	0.326519		-1.09771	0.595818		-1.01654	0.92589
AAED1	195827	AhpC/TSA antioxidant enzyme domain containing 1		-1.03299	0.846981		-1.16948	0.344241		-1.08734	0.6133		1.03871	0.81673		1.0781	0.653377
AAGAB	79719	alpha- and gamma-adaptin binding protein		-1.0168	0.895374		-1.1296	0.336161		-1.04702	0.717051		1.03758	0.770857		1.0796	0.545816
AAK1	22848	AP2 associated kinase 1		-1.02343	0.91135		-1.20515	0.37142		-1.02959	0.888714		1.06593	0.758433		1.02542	0.903723
AAMDC	28971	adipogenesis associated, Mth938 domain containing		1.14547	0.583538		1.31849	0.272716		1.14818	0.573374		1.24392	0.370336		-1.06302	0.809938
AAMP	14	angio-associated, migratory cell protein		1.07764	0.660732		1.19902	0.286838		-1.00187	0.991219		-1.08465	0.633295		-1.0076	0.964617
AAR2	25980	AAR2 splicing factor homolog (S. cerevisiae)		1.05365	0.636677		1.03487	0.756673		1.03784	0.736548		-1.00592	0.957545		1.08876	0.444569
AARS	16	alanyl-tRNA synthetase		-1.02558	0.883887		-1.1415	0.444928		-1.0232	0.894751		1.0964	0.594556		1.02629	0.88067
AARS2	57505	alanyl-tRNA synthetase 2, mitochondrial		-1.15531	0.388153		1.33507	0.0869885		-1.05512	0.747492		-1.17999	0.320156		-1.11128	0.528811
AASDH	132949	aminoadipate-semialdehyde dehydrogenase		1.09547	0.631751		-1.04469	0.81958		1.17589	0.394197		1.327	0.136233		1.17925	0.38355
AASDHPPT	60496	aminoadipate-semialdehyde dehydrogenase-phosphopantetheinyl transferase		1.06836	0.635017		-1.12929	0.383118		1.06073	0.672021		1.06248	0.663138		1.06998	0.62737
AASS	10157	aminoadipate-semialdehyde synthase		1.11418	0.42457		-1.19675	0.189064		1.07375	0.601119		1.10676	0.453708		-1.04915	0.724014
AATF	26574	apoptosis antagonizing transcription factor		-1.06257	0.567363		-1.00335	0.974822		1.01047	0.921934		1.05167	0.63518		1.0439	0.686388
ABAT	18	4-aminobutyrate aminotransferase		1.19017	0.521151		-1.08523	0.767773		1.0117	0.965471		-1.06796	0.806527		1.34828	0.272647
ABCA1	19	ATP-binding cassette, sub-family A (ABC1), member 1		1.10785	0.689064		-1.00692	0.978262		-1.07557	0.774582		1.50657	0.101497		2.01812	0.00677423
ABCA10	10349	ATP-binding cassette, sub-family A (ABC1), member 10		1.81639	0.164885		-1.16374	0.700361		-1.47561	0.308272		1.4966	0.342288		1.14752	0.706868
ABCA11P	79963	ATP-binding cassette, sub-family A (ABC1), member 11, pseudogene		1.12949	0.584427		-1.09647	0.690308		1.07131	0.768252		1.25773	0.299828		-1.17343	0.467203
ABCA12	26154	ATP-binding cassette, sub-family A (ABC1), member 12		-1.46175	0.423902		-1.33562	0.548441		1.15699	0.809969		1.07805	0.878821		1.11631	0.806761
ABCA2	20	ATP-binding cassette, sub-family A (ABC1), member 2		-1.08086	0.838278		1.73575	0.152916		-1.07963	0.839404		-1.50252	0.279569		-1.17513	0.670708
ABCA3	21	ATP-binding cassette, sub-family A (ABC1), member 3		1.00342	0.989778		1.0403	0.884575		-1.17312	0.566297		-1.08323	0.760133		-1.08636	0.748335
ABCA5	23461	ATP-binding cassette, sub-family A (ABC1), member 5		1.10521	0.652457		-1.11787	0.615842		1.17462	0.468321		1.30472	0.231218		1.0712	0.756336
ABCA6	23460	ATP-binding cassette, sub-family A (ABC1), member 6		1.39305	0.439818		-1.24806	0.600228		-1.4161	0.484369		2.32164	0.0565189		-1.60937	0.280125
ABCA7	10347	ATP-binding cassette, sub-family A (ABC1), member 7		-1.11293	0.754411		1.64328	0.156106		-1.07025	0.84325		-1.44475	0.274677		-1.54761	0.197115
ABCA8	10351	ATP-binding cassette, sub-family A (ABC1), member 8		1.03253	0.918663		-2.04977	0.0253959		1.2818	0.480004		1.33375	0.395079		1.06966	0.837273
ABCB10	23456	ATP-binding cassette, sub-family B (MDR/TAP), member 10		1.00502	0.972437		-1.14186	0.356716		-1.03827	0.792744		1.04207	0.774609		1.09297	0.540095
ABCB6	10058	ATP-binding cassette, sub-family B (MDR/TAP), member 6		-1.14414	0.541657		1.14254	0.548166		-1.06016	0.793446		1.02011	0.927206		1.02335	0.916488
ABCB7	22	ATP-binding cassette, sub-family B (MDR/TAP), member 7		1.05418	0.673636		-1.15324	0.257385		-1.07732	0.552553		-1.01371	0.913205		1.04369	0.733893
ABCB8	11194	ATP-binding cassette, sub-family B (MDR/TAP), member 8		-1.27122	0.255441		1.29532	0.221401		-1.15018	0.508116		-1.24621	0.294085		-1.08103	0.711231
ABCB9	23457	ATP-binding cassette, sub-family B (MDR/TAP), member 9		-1.15829	0.597112		1.5068	0.139698		-1.29271	0.348935		-1.1861	0.532483		-1.1035	0.722381
ABCC1	4363	ATP-binding cassette, sub-family C (CFTR/MRP), member 1		-1.06321	0.69452		-1.02159	0.890955		-1.08439	0.603182		1.00982	0.950015		1.02783	0.860488
ABCC10	89845	ATP-binding cassette, sub-family C (CFTR/MRP), member 10		-1.13716	0.534944		1.487	0.0592004		1.09149	0.670486		-1.19599	0.380872		1.05212	0.805194
ABCC2	1244	ATP-binding cassette, sub-family C (CFTR/MRP), member 2		1.3132	0.321722		-1.16491	0.553686		1.25109	0.34266		-1.12535	0.641787		1.24377	0.430043
ABCC3	8714	ATP-binding cassette, sub-family C (CFTR/MRP), member 3		-1.05573	0.775552		1.03818	0.843821		-1.04621	0.812478		1.03656	0.850179		1.02236	0.907665
ABCC4	10257	ATP-binding cassette, sub-family C (CFTR/MRP), member 4		1.00104	0.993904		-1.12769	0.376144		-1.05034	0.715384		1.12445	0.388789		1.03239	0.815463
ABCC5	10057	ATP-binding cassette, sub-family C (CFTR/MRP), member 5		-1.00189	0.990073		1.01951	0.897329		1.00985	0.947346		1.08937	0.566177		1.03932	0.798473
ABCC9	10060	ATP-binding cassette, sub-family C (CFTR/MRP), member 9		1.04324	0.840372		-1.08701	0.692936		1.18493	0.419767		1.4163	0.101792		1.11556	0.600766
ABCD1	215	ATP-binding cassette, sub-family D (ALD), member 1		-1.02155	0.955741		1.5473	0.262526		-1.18341	0.65987		-1.6435	0.193111		-1.53459	0.269471
ABCD2	225	ATP-binding cassette, sub-family D (ALD), member 2		1.20388	0.543871		-1.11927	0.727604		1.03488	0.908804		-1.08215	0.791109		1.31346	0.385199
ABCD3	5825	ATP-binding cassette, sub-family D (ALD), member 3		1.1054	0.453643		-1.11856	0.40057		1.03381	0.802662		1.1823	0.210369		1.09733	0.487646
ABCD4	5826	ATP-binding cassette, sub-family D (ALD), member 4		-1.0339	0.825833		1.04798	0.759881		1.01384	0.928293		-1.02878	0.850405		1.08175	0.60222
ABCE1	6059	ATP-binding cassette, sub-family E (OABP), member 1		1.15479	0.35074		-1.18666	0.266902		1.09288	0.564558		1.13443	0.413659		1.13039	0.427165
ABCF1	23	ATP-binding cassette, sub-family F (GCN20), member 1		-1.03938	0.778022		1.05975	0.670853		-1.00705	0.958922		-1.03803	0.785368		1.0936	0.515558
ABCF2	10061	ATP-binding cassette, sub-family F (GCN20), member 2		-1.06887	0.493776		-1.01959	0.841704		-1.03766	0.703607		1.06705	0.506399		1.01772	0.857466
ABCF3	55324	ATP-binding cassette, sub-family F (GCN20), member 3		1.04697	0.732996		1.13534	0.344893		1.02211	0.869901		-1.06597	0.632352		-1.00764	0.954872
ABCG1	9619	ATP-binding cassette, sub-family G (WHITE), member 1		-1.10561	0.711038		1.05615	0.856622		1.08588	0.793847		1.21609	0.45204		-1.07525	0.778522
ABCG2	9429	ATP-binding cassette, sub-family G (WHITE), member 2		-1.06952	0.774195		-1.03332	0.883695		-1.24899	0.325682		1.19374	0.459591		1.22141	0.397309
ABCG4	64137	ATP-binding cassette, sub-family G (WHITE), member 4		-1.25393	0.531998		1.44015	0.313727		1.00986	0.971765		-1.24749	0.419464		1.65522	0.114919
ABHD10	55347	abhydrolase domain containing 10		1.03963	0.799771		-1.0848	0.594236		1.11787	0.460421		1.01193	0.938002		1.1865	0.264182
ABHD11	83451	abhydrolase domain containing 11		-1.05314	0.834965		1.35901	0.216002		-1.07867	0.760757		1.01633	0.948044		1.02353	0.926342
ABHD12	26090	abhydrolase domain containing 12		-1.18991	0.214971		1.28355	0.075592		-1.05533	0.701977		-1.23336	0.133963		-1.14139	0.347648
ABHD13	84945	abhydrolase domain containing 13		1.10041	0.534941		-1.18385	0.27352		1.04638	0.76889		1.10294	0.527194		1.01467	0.925037
ABHD14A	25864	abhydrolase domain containing 14A		-1.39385	0.383838		1.22502	0.602078		-1.21138	0.615172		-1.41571	0.346701		-1.58379	0.234041
ABHD14B	84836	abhydrolase domain containing 14B		-1.07517	0.65042		1.03072	0.850642		-1.00304	0.985188		-1.08628	0.604065		-1.05227	0.750673
ABHD15	116236	abhydrolase domain containing 15		-1.04015	0.861527		1.0859	0.710493		-1.02671	0.905237		-1.0356	0.875184		1.05408	0.818479
ABHD16A	7920	abhydrolase domain containing 16A		-1.00734	0.964778		1.19008	0.296724		1.05503	0.748114		-1.08197	0.631455		1.03029	0.856075
ABHD17A	81926	abhydrolase domain containing 17A		-3.70867	0.153226		-1.12111	0.89151		-3.7333	0.149995		-3.81321	0.117969		-2.97683	0.198657
ABHD17B	51104	abhydrolase domain containing 17B		-1.11048	0.494898		-1.16618	0.299271		-1.0851	0.581194		1.05307	0.729093		-1.10528	0.508475
ABHD17C	58489	abhydrolase domain containing 17C		1.09201	0.665383		-1.07174	0.725471		1.05443	0.790453		1.06861	0.741425		1.23482	0.306516
ABHD2	11057	abhydrolase domain containing 2		1.00933	0.935203		-1.23821	0.0614725		-1.0202	0.860765		1.05989	0.610448		1.04046	0.729051
ABHD3	171586	abhydrolase domain containing 3		1.02136	0.893762		-1.15669	0.353097		-1.03201	0.838379		1.12818	0.444723		1.0243	0.880674
ABHD4	63874	abhydrolase domain containing 4		1.0596	0.657505		1.00386	0.976638		-1.03573	0.790005		1.03062	0.81592		1.10044	0.462999
ABHD5	51099	abhydrolase domain containing 5		1.07388	0.60777		-1.0945	0.516573		1.04889	0.72958		1.19316	0.203677		-1.0054	0.969106
ABHD6	57406	abhydrolase domain containing 6		1.02212	0.896482		-1.0062	0.970643		1.00401	0.980644		-1.15828	0.368716		1.03085	0.853557
ABHD8	79575	abhydrolase domain containing 8		-1.92308	0.124919		1.7155	0.212159		-1.02969	0.944194		-2.13024	0.0695207		-1.93589	0.113599
ABI1	10006	abl-interactor 1		1.03563	0.758298		-1.06288	0.595209		1.04117	0.72338		1.10894	0.360811		-1.04975	0.66912
ABI2	10152	abl-interactor 2		1.0227	0.846519		-1.18335	0.147962		1.04336	0.715034		-1.00808	0.944564		-1.02316	0.843429
ABI3BP	25890	ABI family, member 3 (NESH) binding protein		1.05084	0.791011		-1.19567	0.340461		-1.0282	0.882702		1.02568	0.894166		-1.05119	0.792942
ABL1	25	c-abl oncogene 1, non-receptor tyrosine kinase		-1.05614	0.680277		-1.02921	0.827805		-1.10262	0.461355		-1.07572	0.580977		-1.03175	0.813397
ABL2	27	c-abl oncogene 2, non-receptor tyrosine kinase		1.05365	0.796648		-1.14802	0.497888		-1.01703	0.933793		-1.00178	0.992988		-1.07172	0.732471
ABLIM1	3983	actin binding LIM protein 1		-1.02701	0.820688		-1.21349	0.100425		-1.00394	0.97342		1.09554	0.43863		1.05263	0.663694
ABLIM2	84448	actin binding LIM protein family, member 2		-1.05107	0.850935		1.03586	0.894408		1.00365	0.989554		1.08255	0.764046		-1.03637	0.894416
ABLIM3	22885	actin binding LIM protein family, member 3		1.06654	0.779412		1.08678	0.717499		1.09149	0.702722		1.10751	0.656073		1.22895	0.371696
ABR	29	active BCR-related		1.01037	0.94804		1.08061	0.623307		-1.0416	0.79577		-1.03425	0.831213		1.10171	0.542253
ABRACL	58527	ABRA C-terminal like		1.06189	0.706274		-1.01738	0.913239		-1.07986	0.625773		-1.04768	0.770692		1.02559	0.876189
ABT1	29777	activator of basal transcription 1		1.02141	0.912943		1.10507	0.603741		-1.10723	0.597093		-1.2768	0.210974		-1.09488	0.645788
ABTB1	80325	ankyrin repeat and BTB (POZ) domain containing 1		-1.09397	0.777065		1.45101	0.259513		1.00043	0.999046		-1.34479	0.34018		-1.26356	0.460728
ABTB2	25841	ankyrin repeat and BTB (POZ) domain containing 2		-1.34817	0.268776		1.18129	0.536576		-1.35873	0.275604		-1.14657	0.611817		1.02579	0.924991
AC093375.1	NA	NA		1.01695	0.968246		-1.97481	0.156334		3.1969	0.0253776		1.17149	0.720511		-1.25027	0.581071
ACAA1	30	acetyl-CoA acyltransferase 1		-1.01919	0.93081		1.20163	0.400493		1.01513	0.945153		-1.13595	0.559318		1.04466	0.842639
ACAA2	10449	acetyl-CoA acyltransferase 2		-1.04199	0.753833		-1.00781	0.952628		-1.03687	0.782227		-1.03804	0.777181		1.07322	0.595534
ACACA	31	acetyl-CoA carboxylase alpha		-1.01419	0.956139		1.02524	0.922524		1.00108	0.996618		1.13382	0.623931		1.07163	0.787432
ACACB	32	acetyl-CoA carboxylase beta		-1.20853	0.324701		1.1891	0.387617		-1.14074	0.492797		1.06685	0.726932		-1.02867	0.879179
ACAD10	80724	acyl-CoA dehydrogenase family, member 10		1.00767	0.963064		1.07147	0.683512		1.02566	0.877502		-1.02262	0.890378		1.23604	0.199031
ACAD11	84129	acyl-CoA dehydrogenase family, member 11		-1.44025	0.41956		1.49733	0.399254		-1.89528	0.173405		-1.57283	0.256431		-1.09272	0.802854
ACAD8	27034	acyl-CoA dehydrogenase family, member 8		-1.05352	0.684375		1.02389	0.851497		1.05247	0.682981		-1.1216	0.370643		-1.06038	0.652644
ACAD9	28976	acyl-CoA dehydrogenase family, member 9		-1.04843	0.736487		1.11884	0.424848		-1.00219	0.987528		-1.00977	0.944834		-1.03488	0.808627
ACADM	34	acyl-CoA dehydrogenase, C-4 to C-12 straight chain		1.15085	0.318312		-1.10567	0.474878		1.12091	0.416617		1.12223	0.413039		1.00711	0.959931
ACADS	35	acyl-CoA dehydrogenase, C-2 to C-3 short chain		-1.70483	0.143073		1.35294	0.403468		-1.41515	0.338744		-1.66217	0.155415		-1.44519	0.306126
ACADSB	36	acyl-CoA dehydrogenase, short/branched chain		1.17455	0.263778		-1.04876	0.738566		-1.03207	0.822976		1.16162	0.300366		1.08837	0.563234
ACADVL	37	acyl-CoA dehydrogenase, very long chain		-1.0012	0.992578		1.13759	0.317228		-1.01143	0.92959		-1.08949	0.504863		1.01456	0.910603
ACAP2	23527	ArfGAP with coiled-coil, ankyrin repeat and PH domains 2		1.19479	0.37426		-1.20687	0.348097		1.12068	0.569364		1.15902	0.46096		1.05489	0.789282
ACAP3	116983	ArfGAP with coiled-coil, ankyrin repeat and PH domains 3		-1.5601	0.288166		1.67575	0.225404		-1.39545	0.423201		-1.76589	0.167353		-1.67742	0.211304
ACAT1	38	acetyl-CoA acetyltransferase 1		1.03583	0.829275		1.01373	0.933411		1.06467	0.700673		-1.1221	0.481437		-1.0017	0.991737
ACAT2	39	acetyl-CoA acetyltransferase 2		-1.04081	0.888968		1.09398	0.753854		1.03971	0.891847		1.07909	0.790406		1.0842	0.778221
ACBD3	64746	acyl-CoA binding domain containing 3		1.11644	0.491609		-1.18992	0.278259		1.05998	0.715989		1.10252	0.541113		-1.00386	0.98076
ACBD4	79777	acyl-CoA binding domain containing 4		-1.42291	0.0903497		1.17913	0.477855		-1.0162	0.940806		-1.27223	0.218437		-1.207	0.344464
ACBD5	91452	acyl-CoA binding domain containing 5		1.06582	0.676311		-1.16605	0.31454		1.06573	0.677052		1.04449	0.774594		-1.02135	0.88936
ACBD6	84320	acyl-CoA binding domain containing 6		-1.26727	0.0755556		-1.0469	0.730783		-1.0708	0.608899		-1.20215	0.168896		-1.15224	0.290826
ACBD7	414149	acyl-CoA binding domain containing 7		-1.22699	0.210219		-1.04729	0.782649		1.01641	0.922042		1.00077	0.995965		1.01515	0.923971
ACCS	84680	1-aminocyclopropane-1-carboxylate synthase homolog (Arabidopsis)(non-functional)		1.00541	0.984314		1.21445	0.520964		-1.39117	0.246605		1.19036	0.502059		1.05099	0.845433
ACD	65057	adrenocortical dysplasia homolog (mouse)		-1.15128	0.505997		1.25465	0.287432		-1.09843	0.658885		-1.10199	0.646612		-1.14652	0.519041
ACER2	340485	alkaline ceramidase 2		1.13171	0.555051		-1.29933	0.198987		-1.04514	0.825834		-1.07978	0.712591		-1.21651	0.36401
ACER3	55331	alkaline ceramidase 3		1.01101	0.92546		-1.15715	0.213847		1.14674	0.24164		1.17329	0.174052		1.06297	0.603154
ACIN1	22985	apoptotic chromatin condensation inducer 1		1.00466	0.9592		-1.0394	0.670536		-1.0271	0.767891		-1.00381	0.966617		1.03224	0.727609
ACKR1	NA	NA		1.023	0.954196		1.09866	0.812091		1.19895	0.645719		-1.02465	0.951026		1.21934	0.626509
ACLY	47	ATP citrate lyase		1.0771	0.821293		1.14478	0.680989		-1.10962	0.751719		-1.02167	0.948027		1.24264	0.510319
ACN9	57001	ACN9 homolog (S. cerevisiae)		1.04868	0.766014		-1.20313	0.255809		1.14143	0.423		1.13034	0.452591		-1.02438	0.883068
ACO1	48	aconitase 1, soluble		1.0015	0.99112		-1.01735	0.898216		-1.03092	0.820493		1.0503	0.715287		1.10757	0.449429
ACO2	50	aconitase 2, mitochondrial		-1.01804	0.90005		1.13066	0.388332		-1.00101	0.994324		-1.06937	0.637426		-1.0274	0.849727
ACOT1	641371	acyl-CoA thioesterase 1		1.03147	0.917637		1.2035	0.545133		-1.11679	0.704489		-1.16356	0.591724		1.20444	0.532656
ACOT11	26027	acyl-CoA thioesterase 11		1.03081	0.917963		1.23177	0.485602		-1.03749	0.900901		1.18482	0.564934		1.06219	0.839427
ACOT13	55856	acyl-CoA thioesterase 13		1.02391	0.862555		-1.02797	0.841677		-1.00175	0.989846		-1.0986	0.487296		-1.04767	0.734432
ACOT2	10965	acyl-CoA thioesterase 2		-1.09868	0.597159		1.13996	0.48271		1.1881	0.355069		-1.16595	0.377227		1.19601	0.305122
ACOT4	122970	acyl-CoA thioesterase 4		-1.26808	0.312521		-1.23814	0.419852		-1.26484	0.379103		-1.1109	0.651666		-1.14694	0.560819
ACOT7	11332	acyl-CoA thioesterase 7		-1.09018	0.749319		1.27645	0.365995		-1.1921	0.515383		-1.23479	0.434644		-1.11215	0.694031
ACOT8	10005	acyl-CoA thioesterase 8		-1.11809	0.521951		1.11718	0.525276		-1.04762	0.78962		-1.18755	0.319737		1.01063	0.95148
ACOT9	23597	acyl-CoA thioesterase 9		-1.08165	0.433816		-1.02804	0.782031		-1.02326	0.818273		-1.0001	0.99923		1.04374	0.670883
ACOX1	51	acyl-CoA oxidase 1, palmitoyl		-1.03609	0.751947		-1.11496	0.330527		1.00981	0.930055		1.03724	0.743201		1.13192	0.270369
ACOX2	8309	acyl-CoA oxidase 2, branched chain		1.3418	0.517405		1.25065	0.666695		1.94565	0.1178		-1.55151	0.313774		3.11412	0.0187838
ACOX3	8310	acyl-CoA oxidase 3, pristanoyl		1.03755	0.853064		1.06582	0.746157		-1.05836	0.770471		-1.15121	0.476699		1.03236	0.874785
ACP1	52	acid phosphatase 1, soluble		1.03337	0.810788		-1.08483	0.554694		1.09497	0.512351		-1.08904	0.534182		-1.06693	0.636645
ACP2	53	acid phosphatase 2, lysosomal		-1.10743	0.480442		1.14321	0.358205		1.00642	0.964657		-1.0498	0.736593		-1.08624	0.569478
ACP5	54	acid phosphatase 5, tartrate resistant		-1.54157	0.435321		1.16443	0.754433		2.25236	0.0874766		-1.35789	0.513178		-1.36705	0.541912
ACP6	51205	acid phosphatase 6, lysophosphatidic		-1.05446	0.740418		1.02716	0.869436		-1.1012	0.554178		-1.02837	0.859608		-1.00887	0.955818
ACRC	93953	acidic repeat containing		-1.1579	0.713461		-1.04266	0.913783		-1.11102	0.764599		-1.34114	0.363759		1.36333	0.368771
ACSF2	80221	acyl-CoA synthetase family member 2		-1.0373	0.821595		1.01276	0.938034		1.17274	0.32403		1.02886	0.859688		-1.02366	0.88555
ACSF3	197322	acyl-CoA synthetase family member 3		-1.20979	0.398234		1.27628	0.298489		1.012	0.959078		-1.0226	0.92137		-1.13807	0.56625
ACSL1	2180	acyl-CoA synthetase long-chain family member 1		-1.05046	0.628706		-1.137	0.208426		-1.0222	0.830196		-1.00928	0.927662		1.00719	0.944068
ACSL3	2181	acyl-CoA synthetase long-chain family member 3		1.03431	0.837495		-1.17139	0.336648		1.0312	0.851881		1.09331	0.587381		1.01065	0.948667
ACSL4	2182	acyl-CoA synthetase long-chain family member 4		1.11707	0.481167		-1.15321	0.364292		1.06874	0.67177		1.21426	0.216881		1.07605	0.641343
ACSL5	51703	acyl-CoA synthetase long-chain family member 5		1.15437	0.687608		-1.05888	0.87194		1.08124	0.824838		1.1888	0.625467		1.36601	0.387238
ACSS1	84532	acyl-CoA synthetase short-chain family member 1		1.14035	0.647936		-1.10216	0.731085		1.10423	0.726553		-1.22785	0.464635		1.13145	0.667085
ACSS2	55902	acyl-CoA synthetase short-chain family member 2		1.01081	0.973451		1.22334	0.533398		-1.00019	0.999529		1.01201	0.970529		1.10357	0.760977
ACTA2	59	actin, alpha 2, smooth muscle, aorta		1.11888	0.64492		-1.14484	0.58858		-1.05293	0.835849		1.1618	0.517239		1.26625	0.300393
ACTB	60	actin, beta		1.02575	0.944736		1.25345	0.537782		-1.21618	0.593668		-1.22101	0.585692		1.06493	0.863625
ACTG1	71	actin, gamma 1		1.08492	0.825316		1.15825	0.690774		-1.24539	0.55293		-1.24978	0.546295		1.25961	0.53306
ACTL6A	86	actin-like 6A		1.09428	0.421475		-1.14559	0.225215		1.05637	0.624681		1.01707	0.879997		1.01353	0.904841
ACTN1	87	actinin, alpha 1		-1.02287	0.922412		1.10596	0.664285		-1.06901	0.773803		-1.05049	0.831939		1.03886	0.869699
ACTN4	81	actinin, alpha 4		1.05723	0.843706		1.2387	0.448326		-1.12989	0.665542		-1.14085	0.640494		1.08069	0.78369
ACTR10	55860	actin-related protein 10 homolog (S. cerevisiae)		1.03724	0.767365		-1.0363	0.773287		1.04627	0.715108		-1.03853	0.759623		1.05735	0.652694
ACTR1A	10121	ARP1 actin-related protein 1 homolog A, centractin alpha (yeast)		1.04706	0.710222		1.09231	0.47551		-1.01572	0.899459		-1.02269	0.856105		1.01966	0.875389
ACTR1B	10120	ARP1 actin-related protein 1 homolog B, centractin beta (yeast)		-1.11474	0.519488		1.15633	0.393998		-1.02295	0.893972		-1.13908	0.438943		-1.03948	0.818775
ACTR2	10097	ARP2 actin-related protein 2 homolog (yeast)		1.08345	0.591237		-1.17585	0.277632		1.01725	0.908739		1.14627	0.360163		1.08362	0.590369
ACTR3	10096	ARP3 actin-related protein 3 homolog (yeast)		1.00202	0.986179		-1.15227	0.222925		-1.00157	0.989252		1.03201	0.786447		1.02637	0.823021
ACTR3B	57180	ARP3 actin-related protein 3 homolog B (yeast)		-1.34096	0.119452		1.11666	0.536057		1.03959	0.824244		1.08991	0.64409		1.11802	0.562392
ACTR3C	653857	ARP3 actin-related protein 3 homolog C (yeast)		-1.19475	0.673505		1.28286	0.560662		-1.32669	0.504787		-1.40372	0.428712		-1.44934	0.407653
ACTR5	79913	ARP5 actin-related protein 5 homolog (yeast)		1.14641	0.382472		1.03393	0.828195		1.10164	0.523119		-1.14647	0.375354		1.04196	0.792549
ACTR6	64431	ARP6 actin-related protein 6 homolog (yeast)		1.2362	0.208791		-1.0592	0.733382		1.1003	0.570759		1.15791	0.38357		1.08388	0.63282
ACTR8	93973	ARP8 actin-related protein 8 homolog (yeast)		-1.02106	0.86057		-1.09216	0.448852		-1.04004	0.734858		1.14063	0.266532		1.05664	0.645214
ACTRT3	84517	actin-related protein T3		-1.01142	0.963127		1.26039	0.345058		1.06137	0.802991		-1.20315	0.517706		-1.16396	0.611385
ACVR1	90	activin A receptor, type I		-1.0111	0.944188		-1.16235	0.346203		1.02176	0.891988		-1.04021	0.801341		-1.0375	0.81422
ACVR1B	91	activin A receptor, type IB		-1.06517	0.561208		1.02646	0.811068		-1.01767	0.871658		-1.08888	0.427092		1.10795	0.343514
ACVR2A	92	activin A receptor, type IIA		1.2302	0.202002		-1.16445	0.33478		1.0514	0.749605		1.30633	0.0855806		1.03126	0.842695
ACVR2B	93	activin A receptor, type IIB		-1.04717	0.777857		-1.22835	0.193508		1.15323	0.372858		1.15891	0.33456		1.09715	0.551864
ACVR2B-AS1	100128640	ACVR2B antisense RNA 1		1.66552	0.180859		-1.03115	0.955095		-1.20633	0.741047		3.40029	0.0095462		-1.14112	0.739717
ACYP1	97	acylphosphatase 1, erythrocyte (common) type		1.18745	0.430158		-1.11082	0.632271		-1.01236	0.954318		1.01789	0.932358		1.09726	0.666204
ACYP2	98	acylphosphatase 2, muscle type		-1.23659	0.370771		1.27191	0.312505		-1.12327	0.677041		-1.44824	0.128411		-1.38802	0.179179
ADA	100	adenosine deaminase		-1.06384	0.826936		1.24642	0.437357		1.12659	0.674057		1.02121	0.940819		-1.06357	0.829419
ADAL	161823	adenosine deaminase-like		1.09923	0.596506		-1.2814	0.169013		1.10378	0.579852		1.04229	0.816158		-1.03413	0.850624
ADAM10	102	ADAM metallopeptidase domain 10		1.12603	0.384144		-1.23839	0.117504		1.05049	0.717878		1.11415	0.427954		1.01181	0.93141
ADAM11	4185	ADAM metallopeptidase domain 11		1.00619	0.986345		1.59364	0.190143		-1.45852	0.274428		-1.19354	0.612851		1.09413	0.8008
ADAM12	8038	ADAM metallopeptidase domain 12		1.09388	0.752391		1.19911	0.524558		1.41952	0.213438		1.05501	0.852406		1.02952	0.922875
ADAM15	8751	ADAM metallopeptidase domain 15		-1.00821	0.974534		1.24755	0.386968		-1.1021	0.70364		-1.09207	0.73017		1.03133	0.904086
ADAM17	6868	ADAM metallopeptidase domain 17		1.03236	0.810246		-1.18007	0.214958		1.02549	0.85103		1.03068	0.819285		1.08168	0.553092
ADAM19	8728	ADAM metallopeptidase domain 19		1.07947	0.814945		-1.09091	0.789005		-1.07421	0.825503		1.00457	0.988808		1.30035	0.425419
ADAM1A	8759	ADAM metallopeptidase domain 1A, pseudogene		-1.10966	0.637487		-1.04046	0.855074		1.25935	0.287813		1.13613	0.54799		1.01142	0.958702
ADAM21	8747	ADAM metallopeptidase domain 21		1.34676	0.414031		-1.6492	0.174477		1.58366	0.157042		1.22483	0.562577		1.26869	0.541781
ADAM22	53616	ADAM metallopeptidase domain 22		1.05034	0.797482		-1.05012	0.806403		-1.03033	0.876424		1.05	0.789937		-1.0048	0.979768
ADAM32	203102	ADAM metallopeptidase domain 32		1.26399	0.61951		-1.37179	0.444245		1.27956	0.563108		1.90174	0.15116		1.19479	0.686215
ADAM8	101	ADAM metallopeptidase domain 8		-1.32841	0.557208		1.2718	0.621275		-1.07988	0.873829		-1.42487	0.455205		-1.14155	0.780391
ADAM9	8754	ADAM metallopeptidase domain 9		1.13192	0.332275		-1.1208	0.372136		1.0823	0.535981		1.10202	0.447062		1.03808	0.769934
ADAMTS1	9510	ADAM metallopeptidase with thrombospondin type 1 motif, 1		-1.00343	0.992361		-1.31556	0.353332		1.09206	0.786378		-1.1564	0.699251		-1.31481	0.435929
ADAMTS12	81792	ADAM metallopeptidase with thrombospondin type 1 motif, 12		1.00707	0.982052		-1.04485	0.887556		-1.1514	0.643003		-1.25983	0.459568		1.06197	0.854434
ADAMTS13	11093	ADAM metallopeptidase with thrombospondin type 1 motif, 13		1.09065	0.816302		1.60793	0.212785		1.08743	0.83446		-1.38952	0.348568		-1.54828	0.22556
ADAMTS15	170689	ADAM metallopeptidase with thrombospondin type 1 motif, 15		1.01773	0.955138		1.55136	0.180175		-1.02721	0.937219		1.14043	0.680842		1.38004	0.317214
ADAMTS2	9509	ADAM metallopeptidase with thrombospondin type 1 motif, 2		-1.0724	0.910731		2.36108	0.122754		-1.02264	0.95395		-1.06663	0.903522		2.46049	0.20202
ADAMTS3	9508	ADAM metallopeptidase with thrombospondin type 1 motif, 3		-1.03412	0.86559		-1.40613	0.0897881		-1.00747	0.96922		1.01078	0.956676		1.11041	0.601167
ADAMTS6	11174	ADAM metallopeptidase with thrombospondin type 1 motif, 6		1.02247	0.94709		-1.15283	0.679739		1.02417	0.943094		1.25162	0.507729		-1.18987	0.601619
ADAMTS7	11173	ADAM metallopeptidase with thrombospondin type 1 motif, 7		-1.46474	0.328744		1.83734	0.118083		-1.11038	0.786008		-1.5597	0.246674		-1.30026	0.495641
ADAMTSL1	92949	ADAMTS-like 1		1.06857	0.811641		1.07355	0.812758		-1.07868	0.792249		-1.04798	0.864783		1.00295	0.991878
ADAMTSL3	57188	ADAMTS-like 3		1.19964	0.50703		1.47255	0.189803		1.38986	0.262775		1.00592	0.983417		1.67742	0.0645823
ADAMTSL4	54507	ADAMTS-like 4		1.06324	0.870956		1.17584	0.670144		-1.03884	0.919717		-1.11609	0.76922		-1.02547	0.946736
ADAMTSL5	339366	ADAMTS-like 5		-1.02355	0.953276		1.33873	0.476448		-1.01045	0.978868		-1.99823	0.0703794		-1.80979	0.132045
ADAP1	11033	ArfGAP with dual PH domains 1		-1.22797	0.481009		1.59081	0.112956		-1.29765	0.383002		-1.49589	0.167608		-1.12281	0.694924
ADAR	103	adenosine deaminase, RNA-specific		1.0069	0.949089		-1.14231	0.216912		1.00045	0.996639		1.02637	0.808895		1.06813	0.540714
ADARB1	104	adenosine deaminase, RNA-specific, B1		-1.00328	0.980277		1.12575	0.373497		-1.00549	0.967072		-1.156	0.268306		-1.09202	0.50697
ADAT1	23536	adenosine deaminase, tRNA-specific 1		-1.03515	0.770841		-1.08839	0.482672		1.06108	0.62164		1.06983	0.570582		-1.04134	0.734091
ADAT2	134637	adenosine deaminase, tRNA-specific 2		1.17907	0.257948		-1.01118	0.937421		1.14943	0.325169		1.21468	0.17275		-1.09376	0.533691
ADAT3	113179	adenosine deaminase, tRNA-specific 3		-2.96428	0.201812		1.66037	0.592144		-2.93113	0.195711		-5.20642	0.0450529		-2.285	0.32919
ADC	113451	arginine decarboxylase		1.29716	0.29901		1.10651	0.704627		1.19805	0.466155		-1.08358	0.741665		-1.03614	0.886875
ADCK1	57143	aarF domain containing kinase 1		-1.01409	0.940028		-1.07038	0.738193		1.28681	0.21165		1.07902	0.68168		-1.07848	0.690897
ADCK2	90956	aarF domain containing kinase 2		-1.04641	0.789274		1.12859	0.485703		-1.11878	0.513636		-1.18099	0.323701		-1.04605	0.789285
ADCK3	56997	aarF domain containing kinase 3		-1.01084	0.971553		1.21512	0.522532		-1.10968	0.730701		-1.11914	0.710291		1.18165	0.587935
ADCK4	79934	aarF domain containing kinase 4		-1.05509	0.822581		1.26967	0.328162		-1.12803	0.616711		-1.2844	0.292611		-1.40032	0.160925
ADCK5	203054	aarF domain containing kinase 5		-1.42282	0.350643		1.2319	0.580497		-1.14379	0.721563		-1.42297	0.333702		-1.42427	0.339134
ADCY1	107	adenylate cyclase 1 (brain)		1.08996	0.753322		-1.00889	0.977565		-1.10349	0.751227		-1.23439	0.450109		1.02315	0.934365
ADCY10P1	221442	adenylate cyclase 10 (soluble) pseudogene 1		1.32041	0.299617		-1.2203	0.459289		1.82827	0.0194985		1.07293	0.770941		1.32838	0.260552
ADCY3	109	adenylate cyclase 3		-1.03672	0.822514		1.08933	0.594971		-1.07198	0.665062		1.01369	0.932656		-1.00426	0.978964
ADCY6	112	adenylate cyclase 6		-1.21287	0.154511		1.01452	0.9157		1.09195	0.512864		-1.09217	0.508382		-1.0917	0.513002
ADCY7	113	adenylate cyclase 7		-1.10281	0.446771		-1.02764	0.834611		-1.12722	0.356181		-1.05914	0.651565		-1.04147	0.750422
ADCY9	115	adenylate cyclase 9		-1.09684	0.6117		1.03779	0.840295		-1.13744	0.477189		-1.18199	0.351425		-1.03008	0.870079
ADD1	118	adducin 1 (alpha)		-1.04844	0.631411		1.02894	0.772349		-1.05663	0.575761		-1.05142	0.610499		1.01687	0.865574
ADD3	120	adducin 3 (gamma)		1.04817	0.730199		-1.13724	0.347407		1.07796	0.582969		1.13434	0.353857		1.10417	0.46716
ADH5	128	alcohol dehydrogenase 5 (class III), chi polypeptide		1.00163	0.991196		1.03213	0.829752		1.05624	0.709519		1.01416	0.923882		1.03277	0.827124
ADHFE1	137872	alcohol dehydrogenase, iron containing, 1		1.05252	0.896003		1.03052	0.9397		1.096	0.843786		-1.11564	0.737081		1.23249	0.56017
ADI1	55256	acireductone dioxygenase 1		-1.04894	0.703556		1.05877	0.648936		-1.12995	0.329322		-1.32844	0.023975		-1.19153	0.167708
ADIPOR1	51094	adiponectin receptor 1		1.04708	0.63293		-1.08413	0.402564		-1.00049	0.995902		-1.05475	0.578723		-1.01025	0.915687
ADIPOR2	79602	adiponectin receptor 2		-1.03215	0.779119		-1.08212	0.484592		-1.03967	0.729917		1.02513	0.825632		1.0255	0.823564
ADK	132	adenosine kinase		1.01078	0.930528		-1.1023	0.428182		1.11342	0.381512		-1.06562	0.606664		-1.01044	0.933363
ADM	133	adrenomedullin		-1.22671	0.570416		1.11021	0.768316		-1.28104	0.495832		-1.71044	0.152266		-1.34092	0.435767
ADM2	79924	adrenomedullin 2		-1.39716	0.423175		1.50306	0.389721		-1.07857	0.88673		1.02522	0.952089		-1.18918	0.677149
ADM5	199800	adrenomedullin 5 (putative)		-1.03274	0.929857		1.89866	0.104106		1.07135	0.8474		-1.21313	0.587417		-1.38319	0.471953
ADNP	23394	activity-dependent neuroprotector homeobox		-1.01584	0.900137		-1.16601	0.220688		1.00227	0.985574		1.14527	0.278388		1.05031	0.694869
ADNP2	22850	ADNP homeobox 2		-1.04934	0.637825		-1.10345	0.338515		-1.04847	0.644898		1.07104	0.502929		1.04216	0.687364
ADO	84890	2-aminoethanethiol (cysteamine) dioxygenase		-1.08389	0.515192		-1.20119	0.136975		1.08383	0.515101		-1.02663	0.830303		-1.05663	0.655862
ADORA1	134	adenosine A1 receptor		-1.08721	0.818679		1.83107	0.112415		-1.21655	0.584123		-1.23788	0.55541		1.04995	0.902162
ADORA2B	136	adenosine A2b receptor		-1.0068	0.966613		-1.01064	0.947525		1.00118	0.994126		-1.15165	0.380306		-1.03824	0.816324
ADPGK	83440	ADP-dependent glucokinase		1.03765	0.738361		1.02275	0.837704		1.03062	0.782945		1.0062	0.955364		1.03266	0.772989
ADPRH	141	ADP-ribosylarginine hydrolase		-1.10939	0.664647		-1.02756	0.913047		1.09216	0.726736		-1.00546	0.981385		1.08805	0.730185
ADPRHL2	54936	ADP-ribosylhydrolase like 2		-1.05484	0.710018		1.18994	0.233289		-1.05064	0.732316		-1.09508	0.527285		-1.02621	0.857288
ADPRM	56985	ADP-ribose/CDP-alcohol diphosphatase, manganese-dependent		1.02141	0.928204		1.02516	0.920454		-1.02385	0.923027		1.08558	0.722689		1.00111	0.996304
ADRA1B	147	adrenoceptor alpha 1B		1.11994	0.826938		1.15967	0.802665		1.18895	0.763748		1.15079	0.791569		-1.40931	0.54156
ADRB2	154	adrenoceptor beta 2, surface		1.27221	0.424496		1.04957	0.872781		-1.12538	0.694731		1.12329	0.706742		1.51035	0.199284
ADRBK1	156	adrenergic, beta, receptor kinase 1		-1.24751	0.260052		1.23176	0.289862		-1.07647	0.707615		-1.31947	0.156516		-1.1738	0.412619
ADRBK2	157	adrenergic, beta, receptor kinase 2		1.09799	0.63486		-1.29667	0.196633		1.10453	0.619311		1.12355	0.554967		-1.08048	0.69452
ADRM1	11047	adhesion regulating molecule 1		-1.4379	0.241863		1.38607	0.291802		-1.35128	0.331408		-1.3354	0.347697		-1.30989	0.381094
ADSL	158	adenylosuccinate lyase		-1.06997	0.518838		-1.08364	0.443134		-1.02156	0.838428		-1.0057	0.956891		1.05836	0.590181
ADSS	159	adenylosuccinate synthase		-1.02834	0.822379		-1.08387	0.517168		-1.03903	0.757813		1.02878	0.81961		1.06811	0.598013
ADSSL1	122622	adenylosuccinate synthase like 1		1.27386	0.3614		1.31154	0.306944		-1.14727	0.600384		-1.13787	0.63379		1.05394	0.854172
ADTRP	84830	androgen-dependent TFPI-regulating protein		1.20958	0.233066		-1.00704	0.965342		1.10583	0.54556		1.20147	0.259488		-1.116	0.500836
AEBP1	165	AE binding protein 1		-1.13979	0.653398		1.04649	0.876071		-1.18137	0.566983		-1.14245	0.650024		-1.17959	0.575238
AEBP2	121536	AE binding protein 2		1.01372	0.929229		-1.22256	0.191193		1.06786	0.669161		1.08787	0.581862		1.05782	0.713257
AEN	64782	apoptosis enhancing nuclease		-1.11193	0.411266		-1.01105	0.932228		-1.11365	0.406898		-1.10168	0.450994		-1.06535	0.62165
AES	166	amino-terminal enhancer of split		-1.2489	0.44859		1.35573	0.298688		-1.4211	0.231416		-1.41051	0.237437		-1.38504	0.263603
AFAP1	60312	actin filament associated protein 1		1.06837	0.571642		-1.11752	0.341241		-1.153	0.222694		-1.10911	0.374276		-1.03041	0.797623
AFAP1-AS1	84740	AFAP1 antisense RNA 1		-1.0206	0.884945		-1.19253	0.209233		-1.07337	0.61531		-1.05418	0.710332		1.03318	0.81941
AFAP1L1	134265	actin filament associated protein 1-like 1		-1.0191	0.92043		1.06753	0.730903		-1.03232	0.866093		1.03188	0.868491		1.12838	0.527234
AFAP1L2	84632	actin filament associated protein 1-like 2		1.01659	0.953582		1.22981	0.465865		-1.03285	0.908828		1.01063	0.970075		1.11444	0.702345
AFF1	4299	AF4/FMR2 family, member 1		1.0071	0.953058		-1.20501	0.12174		-1.00607	0.959814		1.05138	0.674468		-1.01471	0.902927
AFF4	27125	AF4/FMR2 family, member 4		1.05901	0.776488		-1.23027	0.305236		1.09641	0.648755		1.11578	0.587448		-1.02994	0.88387
AFG3L1P	172	AFG3 ATPase family member 3-like 1 (S. cerevisiae), pseudogene		-1.07469	0.646183		1.09638	0.555711		-1.06039	0.706727		-1.02501	0.873726		-1.19384	0.2575
AFG3L2	10939	AFG3 ATPase family member 3-like 2 (S. cerevisiae)		-1.00593	0.953098		-1.05062	0.624673		1.00044	0.996539		1.00749	0.940971		1.06657	0.523351
AFMID	125061	arylformamidase		1.01184	0.938461		1.03428	0.830636		1.23384	0.18493		-1.00343	0.98199		-1.02586	0.866784
AFTPH	54812	aftiphilin		1.06446	0.737522		-1.14482	0.469755		1.08435	0.66426		1.10518	0.589916		1.10614	0.586638
AGA	175	aspartylglucosaminidase		-1.05947	0.766094		-1.1049	0.607649		1.05165	0.797444		1.06056	0.760369		-1.06066	0.759411
AGAP1	116987	ArfGAP with GTPase domain, ankyrin repeat and PH domain 1		-1.03129	0.787017		1.04742	0.686082		-1.11561	0.336193		-1.11366	0.347263		-1.03626	0.756807
AGAP2	116986	ArfGAP with GTPase domain, ankyrin repeat and PH domain 2		1.01322	0.96572		1.08374	0.806343		1.11306	0.722269		-1.32473	0.339567		1.14195	0.668885
AGAP2-AS1	100130776	AGAP2 antisense RNA 1		-1.00435	0.992872		1.39717	0.492887		-1.54615	0.370989		-2.21282	0.106703		-1.01042	0.982809
AGAP3	116988	ArfGAP with GTPase domain, ankyrin repeat and PH domain 3		-1.26703	0.406337		1.185	0.548152		-1.11731	0.695978		-1.40074	0.233689		-1.13852	0.64643
AGAP4	119016	ArfGAP with GTPase domain, ankyrin repeat and PH domain 4		1.05274	0.817774		1.15058	0.523328		1.14244	0.54451		1.03002	0.890192		-1.18237	0.44529
AGAP5	729092	ArfGAP with GTPase domain, ankyrin repeat and PH domain 5		1.21349	0.473069		1.1561	0.587887		1.12535	0.654455		-1.32079	0.270041		-1.33436	0.261167
AGAP6	414189	ArfGAP with GTPase domain, ankyrin repeat and PH domain 6		-1.0755	0.70552		1.20115	0.337862		1.18935	0.365009		-1.02401	0.89809		-1.14897	0.457207
AGAP7	653268	ArfGAP with GTPase domain, ankyrin repeat and PH domain 7		-1.43642	0.385641		1.08157	0.848737		2.06854	0.140656		-1.21869	0.636153		1.00322	0.990418
AGBL2	79841	ATP/GTP binding protein-like 2		-1.13686	0.743742		-1.12622	0.77783		-1.00498	0.988999		2.26624	0.0214148		-1.63964	0.153404
AGBL3	340351	ATP/GTP binding protein-like 3		1.28356	0.476211		1.57791	0.260622		-1.20344	0.593012		1.483	0.22491		1.06279	0.845844
AGBL5	60509	ATP/GTP binding protein-like 5		-1.03761	0.73973		-1.04872	0.669334		1.04819	0.67208		1.05967	0.598799		1.02995	0.790044
AGER	177	advanced glycosylation end product-specific receptor		-1.32319	0.337633		1.49041	0.186953		1.31442	0.339814		1.28896	0.352799		1.57064	0.114694
AGFG1	3267	ArfGAP with FG repeats 1		1.06389	0.635801		-1.24743	0.0912816		1.03965	0.766377		1.05059	0.705439		1.04351	0.744392
AGFG2	3268	ArfGAP with FG repeats 2		1.05176	0.76901		1.19766	0.307426		-1.08991	0.611369		-1.24574	0.18596		-1.20793	0.263006
AGGF1	55109	angiogenic factor with G patch and FHA domains 1		1.01019	0.935522		-1.10657	0.419564		1.0194	0.877719		1.12174	0.357658		1.08965	0.492756
AGK	55750	acylglycerol kinase		-1.0234	0.857985		-1.04541	0.731833		1.08406	0.533221		-1.01552	0.905326		1.03261	0.804596
AGL	178	amylo-alpha-1, 6-glucosidase, 4-alpha-glucanotransferase		1.07661	0.626727		-1.20996	0.208777		1.11128	0.485624		1.20668	0.215627		1.06854	0.662016
AGMAT	79814	agmatine ureohydrolase (agmatinase)		1.0135	0.953913		-1.39583	0.136608		1.20506	0.410555		1.12842	0.619041		-1.06548	0.799003
AGO1	26523	argonaute RISC catalytic component 1		-1.06795	0.521624		-1.17889	0.106151		-1.03908	0.703986		-1.02876	0.780058		-1.00007	0.999487
AGO2	27161	argonaute RISC catalytic component 2		-1.07999	0.648295		-1.04235	0.804127		-1.05703	0.740903		-1.07656	0.662094		-1.05169	0.766073
AGO3	192669	argonaute RISC catalytic component 3		-1.00207	0.991251		-1.23347	0.265701		1.01101	0.953481		1.07121	0.711801		-1.01622	0.931233
AGO4	192670	argonaute RISC catalytic component 4		1.08905	0.648657		-1.11458	0.561847		1.0217	0.908331		-1.00363	0.98425		-1.03352	0.857845
AGPAT1	10554	1-acylglycerol-3-phosphate O-acyltransferase 1		1.01326	0.929857		1.07077	0.648584		-1.08501	0.585229		-1.08803	0.571819		1.03515	0.817891
AGPAT2	10555	1-acylglycerol-3-phosphate O-acyltransferase 2		-1.27995	0.531861		1.33177	0.465184		-1.51018	0.294301		-1.53352	0.273942		-1.16928	0.68889
AGPAT3	56894	1-acylglycerol-3-phosphate O-acyltransferase 3		-1.07668	0.717836		1.07042	0.738869		-1.12955	0.550501		-1.34958	0.141532		-1.19839	0.375703
AGPAT4	56895	1-acylglycerol-3-phosphate O-acyltransferase 4		-1.02054	0.90305		1.02322	0.892602		1.06466	0.700432		1.06345	0.7039		1.01912	0.908908
AGPAT4-IT1	79992	AGPAT4 intronic transcript 1 (non-protein coding)		-2.72436	0.0220478		1.01365	0.972341		1.42449	0.312689		-1.01143	0.971241		-1.004	0.989414
AGPAT5	55326	1-acylglycerol-3-phosphate O-acyltransferase 5		1.11939	0.333748		-1.21226	0.0957673		1.00515	0.964466		1.07831	0.519198		-1.05252	0.663636
AGPAT6	137964	1-acylglycerol-3-phosphate O-acyltransferase 6		-1.02417	0.810526		1.02372	0.813294		-1.07477	0.466716		1.02119	0.833945		1.01363	0.893278
AGPAT9	84803	1-acylglycerol-3-phosphate O-acyltransferase 9		1.04872	0.843448		-1.00943	0.965694		1.20309	0.400196		-1.05667	0.810896		1.5901	0.048445
AGPS	8540	alkylglycerone phosphate synthase		1.07756	0.62253		-1.19957	0.230956		1.03619	0.814585		1.12018	0.454754		1.03135	0.839185
AGR2	10551	anterior gradient 2		-1.03197	0.930294		-1.55413	0.21803		-1.43259	0.324344		-1.14899	0.705153		1.13148	0.740481
AGRN	375790	agrin		-1.60682	0.451516		1.26323	0.704682		-2.09281	0.240668		-2.24887	0.184058		-1.72875	0.365711
AGTPBP1	23287	ATP/GTP binding protein 1		1.11122	0.503055		-1.23909	0.175151		1.04317	0.788993		1.14857	0.379555		1.0104	0.947598
AGTRAP	57085	angiotensin II receptor-associated protein		-1.0286	0.90222		1.29011	0.268069		-1.04031	0.863346		-1.09076	0.704627		1.12273	0.61582
AHCTF1	25909	AT hook containing transcription factor 1		1.09585	0.480086		-1.22365	0.118772		1.08407	0.53263		1.21133	0.138731		1.08574	0.524706
AHCTF1P1	285116	AT hook containing transcription factor 1 pseudogene 1		1.11202	0.538113		-1.23314	0.222153		1.1684	0.363671		1.13361	0.463525		1.01705	0.921366
AHCY	191	adenosylhomocysteinase		-1.08602	0.605042		1.06982	0.672295		-1.07873	0.634748		-1.0307	0.84974		1.02419	0.881056
AHCYL1	10768	adenosylhomocysteinase-like 1		-1.05277	0.659424		-1.15617	0.214361		-1.00786	0.946613		1.0014	0.990425		1.02748	0.816806
AHCYL2	23382	adenosylhomocysteinase-like 2		-1.00293	0.982732		-1.22706	0.132496		1.0256	0.852284		-1.05736	0.678312		-1.03919	0.777232
AHDC1	27245	AT hook, DNA binding motif, containing 1		-1.21867	0.682941		1.26696	0.617484		-1.74694	0.242429		-1.83022	0.200019		-1.56665	0.341684
AHI1	54806	Abelson helper integration site 1		1.15807	0.547036		-1.16039	0.543764		1.24333	0.374139		1.32425	0.249484		-1.03465	0.888531
AHNAK	79026	AHNAK nucleoprotein		1.00575	0.981773		-1.18998	0.488501		1.00077	0.997561		1.12304	0.643961		1.0876	0.73835
AHNAK2	113146	AHNAK nucleoprotein 2		1.04178	0.89079		-1.07122	0.817258		-1.09167	0.768464		-1.09588	0.758572		1.10725	0.733206
AHR	196	aryl hydrocarbon receptor		-1.04827	0.805682		-1.28605	0.193061		1.02823	0.885034		1.13614	0.504965		1.05761	0.769628
AHRR	57491	aryl-hydrocarbon receptor repressor		-1.19909	0.688963		2.01501	0.0936787		1.30267	0.568151		1.61125	0.289428		2.66678	0.0322839
AHSA1	10598	AHA1, activator of heat shock 90kDa protein ATPase homolog 1 (yeast)		1.01183	0.937696		1.10488	0.506018		1.02017	0.893843		-1.03586	0.814673		1.05838	0.706935
AHSA2	130872	AHA1, activator of heat shock 90kDa protein ATPase homolog 2 (yeast)		1.03458	0.874818		1.20995	0.373257		1.11936	0.59588		-1.02177	0.919195		-1.14331	0.531243
AIDA	64853	axin interactor, dorsalization associated		1.03872	0.737241		-1.1397	0.247866		1.06199	0.595287		1.06515	0.577437		1.07581	0.519394
AIF1L	83543	allograft inflammatory factor 1-like		-1.0946	0.605288		1.05936	0.739406		1.03523	0.841719		-1.05414	0.760704		1.16886	0.373507
AIFM1	9131	apoptosis-inducing factor, mitochondrion-associated, 1		1.06656	0.626554		-1.0339	0.801594		1.06622	0.627728		1.02213	0.868896		1.04785	0.726753
AIFM2	84883	apoptosis-inducing factor, mitochondrion-associated, 2		-1.06782	0.716286		1.28912	0.158817		-1.07716	0.680127		-1.20127	0.305304		-1.05233	0.776303
AIFM3	150209	apoptosis-inducing factor, mitochondrion-associated, 3		-2.29435	0.0603121		2.49334	0.038267		1.48816	0.436259		1.40404	0.394448		-2.08183	0.0438156
AIG1	51390	androgen-induced 1		-1.05681	0.637442		-1.04704	0.696088		1.00614	0.958873		1.01633	0.89033		1.05209	0.666245
AIM1	202	absent in melanoma 1		1.00268	0.984126		-1.1817	0.215424		-1.00135	0.992016		1.0913	0.51664		1.08111	0.563472
AIM1L	55057	absent in melanoma 1-like		-1.00547	0.98639		1.43508	0.283589		-1.01155	0.969877		1.45226	0.191924		-1.03256	0.915313
AIMP1	9255	aminoacyl tRNA synthetase complex-interacting multifunctional protein 1		1.12583	0.396069		-1.10273	0.483896		1.05026	0.725629		1.1548	0.30416		1.03455	0.808384
AIMP2	7965	aminoacyl tRNA synthetase complex-interacting multifunctional protein 2		-1.19466	0.19573		1.02143	0.877916		-1.05518	0.696782		-1.12158	0.40554		-1.09422	0.516843
AIP	9049	aryl hydrocarbon receptor interacting protein		-1.11121	0.638912		1.45998	0.095059		-1.01712	0.939578		-1.22344	0.366497		-1.15597	0.519042
AJUBA	84962	ajuba LIM protein		-1.14606	0.308733		-1.05796	0.674435		-1.11135	0.431735		-1.08384	0.54724		-1.12782	0.36876
AK1	203	adenylate kinase 1		-1.1303	0.500636		1.25251	0.213527		-1.01966	0.914181		-1.03265	0.858589		1.06464	0.730519
AK2	204	adenylate kinase 2		1.04045	0.75073		-1.05144	0.687644		1.05145	0.687387		1.08327	0.521823		1.06702	0.604239
AK3	50808	adenylate kinase 3		1.04468	0.755631		-1.09902	0.500716		1.02632	0.853095		1.05871	0.68446		1.04302	0.7647
AK4	205	adenylate kinase 4		1.02474	0.884207		-1.16916	0.350617		1.01386	0.934412		-1.00828	0.960825		1.09523	0.589367
AK6	NA	NA		-1.01701	0.925489		-1.25408	0.2138		-1.05165	0.779434		-1.00483	0.978694		1.07392	0.691369
AK7	122481	adenylate kinase 7		1.0455	0.899295		1.0096	0.979067		-1.43841	0.352376		1.58265	0.186935		-1.29946	0.449887
AK9	221264	adenylate kinase 9		1.17832	0.481745		-1.17354	0.507275		-1.0292	0.905585		1.04615	0.842657		1.15293	0.530263
AKAP1	8165	A kinase (PRKA) anchor protein 1		1.02997	0.881656		1.00846	0.966008		-1.06498	0.749982		-1.04722	0.815934		1.09651	0.643453
AKAP10	11216	A kinase (PRKA) anchor protein 10		1.0102	0.941243		-1.1554	0.297121		1.01541	0.911564		1.0771	0.586656		1.03192	0.81811
AKAP11	11215	A kinase (PRKA) anchor protein 11		1.11864	0.468792		-1.23504	0.17419		1.16252	0.331127		1.26145	0.133395		1.02934	0.851564
AKAP12	9590	A kinase (PRKA) anchor protein 12		1.11627	0.545406		-1.08029	0.670927		1.05145	0.78263		1.17222	0.382934		1.11193	0.560184
AKAP13	11214	A kinase (PRKA) anchor protein 13		1.02104	0.864765		-1.16412	0.217808		-1.0314	0.800268		1.00972	0.936666		1.05437	0.664563
AKAP3	10566	A kinase (PRKA) anchor protein 3		1.14194	0.730928		1.64525	0.298306		1.01319	0.972798		1.20059	0.602584		1.19442	0.625924
AKAP5	9495	A kinase (PRKA) anchor protein 5		1.12078	0.664942		-1.19421	0.483062		1.21364	0.436343		1.21765	0.441955		-1.09086	0.733994
AKAP6	9472	A kinase (PRKA) anchor protein 6		1.06131	0.805513		-1.24972	0.361427		1.16338	0.555606		1.11972	0.63815		1.0932	0.708924
AKAP7	9465	A kinase (PRKA) anchor protein 7		1.12905	0.56862		-1.00253	0.990849		1.0632	0.776869		1.00584	0.97837		1.00516	0.980896
AKAP8	10270	A kinase (PRKA) anchor protein 8		-1.0453	0.784607		1.14392	0.403442		-1.14865	0.39003		-1.12123	0.480998		-1.20369	0.255596
AKAP8L	26993	A kinase (PRKA) anchor protein 8-like		-1.02489	0.90473		1.21401	0.342276		-1.18678	0.401932		-1.33456	0.157168		-1.1789	0.420691
AKAP9	10142	A kinase (PRKA) anchor protein (yotiao) 9		1.05105	0.803745		-1.13384	0.533011		1.18103	0.40765		1.31067	0.176816		-1.00384	0.984685
AKIP1	56672	A kinase (PRKA) interacting protein 1		-1.04529	0.792704		1.08145	0.649274		1.0979	0.588219		-1.08581	0.622879		-1.14961	0.404861
AKIRIN1	79647	akirin 1		-1.00968	0.944241		-1.10367	0.474719		1.00543	0.96871		-1.11955	0.411478		-1.06766	0.634235
AKIRIN2	55122	akirin 2		-1.34219	0.123072		1.07638	0.699649		-1.15967	0.43659		-1.20702	0.317684		-1.12834	0.521293
AKNA	80709	AT-hook transcription factor		-1.16419	0.519094		1.23792	0.38449		-1.0691	0.784396		-1.03186	0.892089		-1.1991	0.431496
AKR1A1	10327	aldo-keto reductase family 1, member A1 (aldehyde reductase)		-1.02981	0.839984		1.11642	0.450555		-1.11086	0.470748		-1.01589	0.913796		1.02169	0.883451
AKR1B1	231	aldo-keto reductase family 1, member B1 (aldose reductase)		1.02616	0.828935		1.01057	0.929931		1.04564	0.708744		-1.0447	0.714824		1.03415	0.779817
AKR1B10	57016	aldo-keto reductase family 1, member B10 (aldose reductase)		1.92944	0.231416		1.51668	0.454697		-1.28525	0.661296		1.65888	0.399745		-5.5071	0.02393
AKR1C1	1645	aldo-keto reductase family 1, member C1		1.21079	0.527877		1.13328	0.712973		1.19465	0.557316		1.23523	0.475915		1.26623	0.448555
AKR1C2	1646	aldo-keto reductase family 1, member C2		1.24156	0.520429		-1.0597	0.85686		1.32519	0.375968		1.10358	0.770451		-1.12029	0.752097
AKR1C3	8644	aldo-keto reductase family 1, member C3		-1.01688	0.96131		1.02836	0.935365		1.36945	0.360431		1.06415	0.855084		-1.14553	0.704241
AKR1E2	83592	aldo-keto reductase family 1, member E2		-2.17486	0.0216408		1.04962	0.886237		-1.0277	0.933928		-1.22883	0.498537		1.12153	0.717207
AKR7A2	8574	aldo-keto reductase family 7, member A2 (aflatoxin aldehyde reductase)		-1.12906	0.484924		1.28531	0.149891		-1.09588	0.598081		-1.26314	0.177903		-1.11207	0.543898
AKR7A3	22977	aldo-keto reductase family 7, member A3 (aflatoxin aldehyde reductase)		1.11496	0.842938		-1.07068	0.888274		1.22584	0.687856		-1.2009	0.715961		-1.31657	0.644255
AKR7L	246181	aldo-keto reductase family 7-like		1.1425	0.790887		1.36919	0.434155		-1.33615	0.492584		-1.45402	0.383573		-1.11505	0.805332
AKT1	207	v-akt murine thymoma viral oncogene homolog 1		1.01346	0.949532		1.22193	0.342798		-1.08838	0.688381		-1.15035	0.506928		-1.05779	0.790372
AKT1S1	84335	AKT1 substrate 1 (proline-rich)		-1.24625	0.304732		1.20079	0.392325		-1.21471	0.362922		-1.30696	0.210627		-1.21685	0.359679
AKT2	208	v-akt murine thymoma viral oncogene homolog 2		-1.04944	0.801056		1.19782	0.345741		-1.09301	0.64171		-1.17615	0.396238		-1.15437	0.453705
AKT3	10000	v-akt murine thymoma viral oncogene homolog 3		1.12629	0.380962		-1.22779	0.131118		-1.02726	0.842962		1.08189	0.562056		-1.02043	0.881581
AKTIP	64400	AKT interacting protein		-1.03483	0.8772		-1.34305	0.190022		1.01628	0.942985		1.04214	0.852172		-1.05618	0.804826
ALAD	210	aminolevulinate dehydratase		1.07243	0.624081		1.04957	0.73627		-1.06405	0.65942		-1.06523	0.654934		1.05634	0.702604
ALAS1	211	aminolevulinate, delta-, synthase 1		1.01811	0.877914		-1.01456	0.901794		-1.02429	0.836858		-1.04477	0.70803		-1.02929	0.805476
ALCAM	214	activated leukocyte cell adhesion molecule		1.09801	0.528073		-1.23853	0.149121		1.04448	0.769038		1.0268	0.858388		1.0378	0.802472
ALDH16A1	126133	aldehyde dehydrogenase 16 family, member A1		-1.92305	0.290595		1.20742	0.758275		-2.11392	0.226532		-2.25348	0.176691		-1.75199	0.348402
ALDH18A1	5832	aldehyde dehydrogenase 18 family, member A1		1.01422	0.903137		-1.02874	0.806364		-1.01444	0.901069		-1.0326	0.782689		1.07567	0.532191
ALDH1A3	220	aldehyde dehydrogenase 1 family, member A3		1.10052	0.719443		1.31191	0.308569		1.22197	0.451928		1.253	0.398133		1.60379	0.0784774
ALDH1B1	219	aldehyde dehydrogenase 1 family, member B1		1.05104	0.80061		1.01211	0.95116		-1.02618	0.895249		-1.03493	0.861945		1.05604	0.783671
ALDH1L1	10840	aldehyde dehydrogenase 1 family, member L1		-1.17385	0.438099		1.15606	0.490183		1.07724	0.721563		1.30367	0.200531		1.02116	0.920249
ALDH1L2	160428	aldehyde dehydrogenase 1 family, member L2		1.10267	0.816023		-1.43991	0.387195		-1.1032	0.815435		1.16397	0.717762		-1.06382	0.882905
ALDH2	217	aldehyde dehydrogenase 2 family (mitochondrial)		-1.07987	0.633434		1.06912	0.678705		-1.07718	0.645155		-1.13059	0.442623		1.01337	0.934393
ALDH3A1	218	aldehyde dehydrogenase 3 family, member A1		-1.30259	0.606752		2.26558	0.0696034		2.04357	0.0707485		1.39553	0.488716		1.32613	0.562273
ALDH3A2	224	aldehyde dehydrogenase 3 family, member A2		1.04871	0.772046		-1.00766	0.962844		1.10702	0.534462		1.03485	0.834438		1.14957	0.398544
ALDH3B1	221	aldehyde dehydrogenase 3 family, member B1		-1.05859	0.823418		1.33083	0.266379		-1.23187	0.419923		-1.37733	0.209392		-1.20484	0.467321
ALDH4A1	8659	aldehyde dehydrogenase 4 family, member A1		-1.08174	0.696692		1.16958	0.439426		-1.05794	0.779665		-1.15208	0.483523		-1.13441	0.536965
ALDH5A1	7915	aldehyde dehydrogenase 5 family, member A1		1.01964	0.910188		-1.06945	0.695177		-1.03574	0.834712		-1.00558	0.973854		-1.07038	0.698827
ALDH6A1	4329	aldehyde dehydrogenase 6 family, member A1		1.04072	0.822395		-1.24453	0.220657		-1.10117	0.592574		1.02623	0.883993		1.04549	0.802781
ALDH7A1	501	aldehyde dehydrogenase 7 family, member A1		-1.019	0.859725		-1.00196	0.985339		1.00036	0.99726		1.00204	0.984734		1.04288	0.694765
ALDH9A1	223	aldehyde dehydrogenase 9 family, member A1		1.02825	0.822241		-1.02523	0.840636		1.03154	0.801877		-1.05134	0.686883		1.00566	0.963972
ALDOA	226	aldolase A, fructose-bisphosphate		-1.01215	0.962417		1.19931	0.47836		-1.01118	0.965379		-1.01248	0.9614		1.10258	0.703552
ALDOC	230	aldolase C, fructose-bisphosphate		1.00343	0.991503		1.15466	0.654742		1.08937	0.789504		-1.03933	0.904387		1.10185	0.763621
ALG1	56052	ALG1, chitobiosyldiphosphodolichol beta-mannosyltransferase		-1.09844	0.629678		1.19528	0.358211		-1.12315	0.548535		-1.18955	0.373747		-1.11178	0.590326
ALG10	84920	ALG10, alpha-1,2-glucosyltransferase		1.15107	0.471708		-1.23409	0.288155		1.00561	0.977287		1.26043	0.234211		1.04932	0.80396
ALG10B	144245	ALG10B, alpha-1,2-glucosyltransferase		1.09463	0.687285		-1.13949	0.564884		1.2715	0.287921		1.24511	0.327757		1.04279	0.851339
ALG11	440138	ALG11, alpha-1,2-mannosyltransferase		-1.04599	0.827888		-1.27056	0.245957		1.04462	0.831257		1.16158	0.467361		1.10857	0.615993
ALG12	79087	ALG12, alpha-1,6-mannosyltransferase		-1.07422	0.738922		1.31767	0.203893		-1.13096	0.568469		-1.34355	0.167626		-1.10795	0.633463
ALG13	79868	ALG13, UDP-N-acetylglucosaminyltransferase subunit		1.09862	0.641541		-1.15225	0.485414		1.14723	0.502253		1.15064	0.486004		1.07384	0.723553
ALG14	199857	ALG14, UDP-N-acetylglucosaminyltransferase subunit		-1.05529	0.738443		-1.13384	0.43103		1.03332	0.83586		-1.12075	0.487515		-1.00993	0.953175
ALG1L9P	285407	asparagine-linked glycosylation 1-like 9, pseudogene		1.46554	0.459258		1.57777	0.383395		1.0254	0.957119		-1.05873	0.900497		1.37648	0.383429
ALG2	85365	ALG2, alpha-1,3/1,6-mannosyltransferase		-1.03344	0.864462		-1.17152	0.413852		-1.06634	0.741447		-1.16197	0.438906		-1.0582	0.770569
ALG3	10195	ALG3, alpha-1,3- mannosyltransferase		-1.00802	0.967207		1.26765	0.220443		1.08698	0.665704		-1.16399	0.434278		1.24779	0.260113
ALG5	29880	ALG5, dolichyl-phosphate beta-glucosyltransferase		1.02466	0.861247		-1.05547	0.697882		1.03675	0.796163		1.02795	0.843785		1.11646	0.431929
ALG6	29929	ALG6, alpha-1,3-glucosyltransferase		1.1234	0.459853		-1.07292	0.655443		1.09988	0.542089		1.25827	0.146741		-1.00492	0.975412
ALG8	79053	ALG8, alpha-1,3-glucosyltransferase		1.02545	0.877558		-1.13386	0.4408		-1.02042	0.900821		1.03759	0.820805		1.14752	0.40204
ALG9	79796	ALG9, alpha-1,2-mannosyltransferase		-1.03616	0.780234		-1.23758	0.0948629		-1.00552	0.965438		1.06784	0.606027		1.06325	0.631097
ALK	238	anaplastic lymphoma receptor tyrosine kinase		1.27927	0.613626		-1.19009	0.706095		1.16991	0.769883		1.14855	0.797387		1.46102	0.405137
ALKBH1	8846	alkB, alkylation repair homolog 1 (E. coli)		1.01837	0.918587		1.00081	0.996355		1.0987	0.593675		-1.04388	0.806047		1.06641	0.712322
ALKBH2	121642	alkB, alkylation repair homolog 2 (E. coli)		-1.03369	0.844824		1.18713	0.316364		-1.03772	0.830811		-1.00224	0.989529		-1.0044	0.97991
ALKBH3	221120	alkB, alkylation repair homolog 3 (E. coli)		-1.03087	0.884668		-1.03575	0.867418		-1.07059	0.746508		1.0222	0.916436		-1.01804	0.931897
ALKBH4	54784	alkB, alkylation repair homolog 4 (E. coli)		-1.00787	0.978748		1.39073	0.26089		-1.37557	0.274091		-1.30048	0.371897		-1.19307	0.549751
ALKBH5	54890	alkB, alkylation repair homolog 5 (E. coli)		-1.19496	0.247992		1.11609	0.47466		-1.08593	0.590762		-1.24889	0.146978		-1.08075	0.614411
ALKBH6	84964	alkB, alkylation repair homolog 6 (E. coli)		-1.17539	0.432004		1.09959	0.646454		-1.1988	0.381262		1.06028	0.774119		-1.0541	0.799138
ALKBH7	84266	alkB, alkylation repair homolog 7 (E. coli)		-2.54994	0.137776		1.3761	0.601487		-1.4916	0.506473		-2.54152	0.118485		-1.54062	0.46684
ALKBH8	91801	alkB, alkylation repair homolog 8 (E. coli)		1.05359	0.756646		-1.12739	0.47845		1.10369	0.557008		1.2251	0.223169		1.01339	0.936348
ALMS1	7840	Alstrom syndrome 1		1.04325	0.807651		-1.17416	0.356259		1.12754	0.489952		1.23523	0.22405		1.07012	0.696097
ALMS1-IT1	100874291	ALMS1 intronic transcript 1 (non-protein coding)		1.40579	0.29464		-1.15404	0.649193		1.39802	0.361196		1.52446	0.25278		-1.12871	0.733253
ALOX12P2	245	arachidonate 12-lipoxygenase pseudogene 2		1.05098	0.866356		1.09823	0.754158		1.13525	0.668178		1.13849	0.632836		-1.31893	0.306911
ALOX5AP	241	arachidonate 5-lipoxygenase-activating protein		-1.26473	0.626379		-1.09588	0.823456		1.16558	0.736483		-1.02887	0.962407		1.02651	0.966446
ALOXE3	59344	arachidonate lipoxygenase 3		-1.05044	0.851365		1.01746	0.947838		-1.00733	0.978538		-1.32864	0.300423		-1.1326	0.632175
ALPK1	80216	alpha-kinase 1		1.09059	0.621638		1.00418	0.981594		1.24537	0.217574		1.08368	0.64258		1.01016	0.953292
ALS2	57679	amyotrophic lateral sclerosis 2 (juvenile)		-1.02783	0.808022		-1.06436	0.580955		-1.04205	0.714903		1.06166	0.595105		1.0856	0.4663
ALS2CL	259173	ALS2 C-terminal like		1.01107	0.956886		1.38809	0.10962		1.03312	0.874051		-1.0177	0.931162		-1.0669	0.751215
ALX1	8092	ALX homeobox 1		1.1063	0.698413		-1.06593	0.790539		1.6196	0.0470038		-1.21824	0.388425		-1.04161	0.884553
ALYREF	10189	Aly/REF export factor		-1.09454	0.582631		1.20857	0.24794		-1.05188	0.757446		-1.06513	0.702503		-1.0263	0.875716
AMBRA1	55626	autophagy/beclin-1 regulator 1		-1.04811	0.734257		1.08811	0.541391		-1.03843	0.784413		-1.00868	0.950069		1.04598	0.745855
AMD1	262	adenosylmethionine decarboxylase 1		1.17702	0.194569		-1.19708	0.151214		1.10203	0.438524		1.10082	0.444364		1.07476	0.566133
AMDHD1	144193	amidohydrolase domain containing 1		1.45619	0.280827		-1.21234	0.593832		-1.20661	0.621744		1.06052	0.848478		-1.11191	0.728501
AMDHD2	51005	amidohydrolase domain containing 2		-1.10785	0.807591		1.34257	0.487276		-1.33241	0.493624		-1.46417	0.358874		-1.50664	0.327603
AMER1	139285	APC membrane recruitment protein 1		-1.16861	0.394601		-1.2749	0.162764		-1.04166	0.818478		1.06378	0.734598		1.00542	0.976798
AMFR	267	autocrine motility factor receptor, E3 ubiquitin protein ligase		-1.14949	0.183459		1.01955	0.853463		-1.06047	0.575763		-1.03785	0.721851		1.00819	0.937939
AMH	268	anti-Mullerian hormone		-1.39223	0.565747		1.67501	0.329338		1.11065	0.847967		-1.92495	0.224967		-1.40706	0.55146
AMIGO1	57463	adhesion molecule with Ig-like domain 1		-1.2183	0.324631		-1.2498	0.282348		1.05106	0.800944		-1.2772	0.191355		-1.04857	0.804674
AMIGO2	347902	adhesion molecule with Ig-like domain 2		1.04638	0.810379		-1.30848	0.155887		1.0121	0.949589		1.27847	0.197936		1.12968	0.522863
AMIGO3	386724	adhesion molecule with Ig-like domain 3		-1.118	0.74645		-1.05345	0.877232		1.04612	0.896955		-1.07139	0.846622		-1.18277	0.635067
AMMECR1	9949	Alport syndrome, mental retardation, midface hypoplasia and elliptocytosis chromosomal region gene 1		1.00169	0.991595		-1.23284	0.193437		1.00677	0.966311		1.05795	0.725136		1.08238	0.621596
AMMECR1L	83607	AMMECR1-like		-1.02108	0.893863		-1.10908	0.507133		-1.02635	0.867856		-1.00097	0.994988		1.00199	0.989778
AMN1	196394	antagonist of mitotic exit network 1 homolog (S. cerevisiae)		1.12726	0.558299		-1.16613	0.472747		1.03703	0.861586		1.10907	0.606056		1.20908	0.344361
AMOT	154796	angiomotin		-1.04271	0.852529		-1.13394	0.592984		1.00539	0.981726		-1.09169	0.689853		1.09522	0.680915
AMOTL1	154810	angiomotin like 1		-1.01083	0.936884		-1.11549	0.420972		-1.01813	0.894668		1.02744	0.842078		1.09427	0.508387
AMOTL2	51421	angiomotin like 2		-1.08239	0.552688		1.00442	0.973809		-1.11821	0.404888		-1.20735	0.157239		-1.11973	0.395473
AMPD2	271	adenosine monophosphate deaminase 2		-1.05369	0.82354		1.27384	0.302788		-1.01412	0.952069		-1.07655	0.75253		1.06397	0.792002
AMPD3	272	adenosine monophosphate deaminase 3		1.14045	0.476808		1.00773	0.966008		-1.04228	0.817735		1.06682	0.721105		1.20897	0.298684
AMT	275	aminomethyltransferase		-1.26613	0.536536		1.3394	0.520251		1.79856	0.121193		-1.26102	0.488984		-1.20736	0.588305
AMY2B	280	amylase, alpha 2B (pancreatic)		1.30732	0.307995		1.02082	0.938061		1.45068	0.152417		1.18291	0.509878		-1.06961	0.793631
AMZ2	51321	archaelysin family metallopeptidase 2		1.08551	0.486903		-1.15318	0.227374		-1.00024	0.998389		-1.04781	0.691773		1.03897	0.746127
AMZ2P1	201283	archaelysin family metallopeptidase 2 pseudogene 1		-1.00522	0.982677		1.09808	0.695025		1.13494	0.597312		-1.03355	0.887664		1.05109	0.831756
ANAPC1	64682	anaphase promoting complex subunit 1		-1.02016	0.848989		-1.18223	0.11086		1.00866	0.934354		1.04427	0.6795		1.04992	0.642816
ANAPC10	10393	anaphase promoting complex subunit 10		1.09244	0.651861		-1.02893	0.885695		1.00242	0.99028		1.0648	0.749023		-1.00898	0.963606
ANAPC11	51529	anaphase promoting complex subunit 11		-1.13186	0.538741		1.40797	0.0903613		-1.07708	0.712922		-1.25452	0.260528		-1.04087	0.843186
ANAPC13	25847	anaphase promoting complex subunit 13		1.03765	0.777564		-1.20871	0.146666		1.02246	0.864947		1.05118	0.703523		1.07189	0.597143
ANAPC15	25906	anaphase promoting complex subunit 15		-1.14892	0.417536		1.16757	0.366961		1.02683	0.876507		1.007	0.967516		-1.0377	0.832244
ANAPC16	119504	anaphase promoting complex subunit 16		1.00579	0.960812		-1.09549	0.438107		1.00798	0.946366		-1.02243	0.850029		-1.02551	0.830103
ANAPC2	29882	anaphase promoting complex subunit 2		-1.17101	0.624447		1.39708	0.299799		-1.23289	0.516347		-1.41646	0.277766		-1.35683	0.342461
ANAPC4	29945	anaphase promoting complex subunit 4		1.0895	0.54131		-1.10727	0.468004		1.14052	0.346191		1.21101	0.172403		1.05314	0.712883
ANAPC5	51433	anaphase promoting complex subunit 5		-1.01575	0.86889		-1.03298	0.731988		1.05998	0.538227		1.00487	0.959206		1.05669	0.562468
ANAPC7	51434	anaphase promoting complex subunit 7		-1.07873	0.486379		-1.01981	0.857238		1.0594	0.596069		-1.01159	0.915684		-1.05561	0.62113
ANGEL1	23357	angel homolog 1 (Drosophila)		1.06381	0.624705		-1.09059	0.502519		1.02276	0.860195		-1.03719	0.770948		-1.01717	0.892902
ANGEL2	90806	angel homolog 2 (Drosophila)		1.07803	0.583829		-1.1741	0.242061		1.10478	0.465832		1.19495	0.192316		-1.02048	0.882256
ANGPT1	284	angiopoietin 1		1.34291	0.61303		-2.08841	0.222295		-1.0035	0.989288		1.10212	0.87106		1.45983	0.589694
ANGPTL2	23452	angiopoietin-like 2		1.03576	0.93337		1.84217	0.149605		1.12881	0.766697		-1.29762	0.539671		1.71106	0.238381
ANGPTL4	51129	angiopoietin-like 4		1.54903	0.556843		-1.23214	0.775567		-1.32289	0.706723		-2.21026	0.285105		1.74011	0.462033
ANK1	286	ankyrin 1, erythrocytic		1.40257	0.300659		-1.09718	0.764053		-1.12963	0.731093		-1.6152	0.155346		1.26201	0.505763
ANK2	287	ankyrin 2, neuronal		-1.02667	0.955699		-1.25733	0.628122		1.03652	0.941157		-1.26946	0.628169		1.02059	0.965405
ANK3	288	ankyrin 3, node of Ranvier (ankyrin G)		1.08105	0.650835		-1.31505	0.116144		1.1501	0.435079		1.14646	0.432051		-1.00943	0.956866
ANKAR	150709	ankyrin and armadillo repeat containing		1.30433	0.367684		-1.00707	0.981165		1.07704	0.798563		1.20763	0.513093		-1.22495	0.471379
ANKDD1A	348094	ankyrin repeat and death domain containing 1A		-1.08493	0.764744		2.59422	0.00106892		1.3975	0.211121		1.53049	0.100842		-1.13669	0.611224
ANKEF1	63926	ankyrin repeat and EF-hand domain containing 1		-1.08431	0.544411		-1.03228	0.813618		1.07474	0.587087		1.03738	0.782799		1.17313	0.234877
ANKFY1	51479	ankyrin repeat and FYVE domain containing 1		-1.01749	0.857438		-1.04891	0.620387		1.02275	0.814586		-1.0032	0.973533		1.03962	0.688368
ANKH	56172	ANKH inorganic pyrophosphate transport regulator		-1.02584	0.847334		-1.05947	0.664146		-1.02459	0.854699		1.01742	0.896553		-1.08222	0.55612
ANKHD1	54882	ankyrin repeat and KH domain containing 1		1.20444	0.407548		-1.14351	0.533468		1.17457	0.456919		1.18081	0.449649		-1.00891	0.969335
ANKIB1	54467	ankyrin repeat and IBR domain containing 1		1.07992	0.571527		-1.16744	0.255824		1.13885	0.33948		1.1037	0.467483		-1.00051	0.996995
ANKLE2	23141	ankyrin repeat and LEM domain containing 2		-1.0268	0.798482		-1.02821	0.78721		-1.11129	0.307026		-1.05061	0.632999		-1.03339	0.751361
ANKMY1	51281	ankyrin repeat and MYND domain containing 1		-1.06137	0.790797		1.35076	0.214808		-1.12747	0.621099		1.09108	0.688366		-1.07545	0.738628
ANKMY2	57037	ankyrin repeat and MYND domain containing 2		1.07713	0.582265		-1.08946	0.521992		1.02372	0.860982		1.05098	0.713134		-1.02932	0.832224
ANKRA2	57763	ankyrin repeat, family A (RFXANK-like), 2		1.18339	0.389129		-1.17111	0.429081		1.06951	0.732686		1.05029	0.798844		1.05718	0.773714
ANKRD1	27063	ankyrin repeat domain 1 (cardiac muscle)		-1.11401	0.651087		-1.55073	0.0721982		-1.0304	0.902384		-1.201	0.457789		-1.40361	0.163848
ANKRD10	55608	ankyrin repeat domain 10		1.0537	0.671548		-1.04411	0.722288		1.08807	0.484027		1.07783	0.535189		-1.06402	0.611532
ANKRD11	29123	ankyrin repeat domain 11		-1.33339	0.0789663		1.12094	0.486703		-1.13413	0.444544		-1.11355	0.510392		-1.26622	0.149047
ANKRD12	23253	ankyrin repeat domain 12		1.12413	0.530489		-1.33598	0.12067		1.11631	0.553282		1.28102	0.181616		1.02884	0.877815
ANKRD13A	88455	ankyrin repeat domain 13A		1.03084	0.796337		-1.07667	0.531358		1.05269	0.662594		1.0042	0.971588		1.02074	0.861899
ANKRD13B	124930	ankyrin repeat domain 13B		-1.13424	0.739214		1.3886	0.386911		-1.23118	0.578068		-1.45877	0.314137		-1.42188	0.356551
ANKRD13C	81573	ankyrin repeat domain 13C		1.08591	0.60255		-1.09354	0.571319		1.01087	0.945461		1.13188	0.432952		1.12112	0.469375
ANKRD13D	338692	ankyrin repeat domain 13 family, member D		-1.1085	0.667921		1.1564	0.533995		-1.02854	0.903367		-1.26449	0.310266		-1.04745	0.84248
ANKRD16	54522	ankyrin repeat domain 16		1.16917	0.50165		-1.30188	0.256276		-1.03553	0.881474		-1.02749	0.907852		1.19064	0.469467
ANKRD17	26057	ankyrin repeat domain 17		1.00779	0.940613		-1.18031	0.11114		1.0239	0.820193		1.11377	0.300105		1.07309	0.49796
ANKRD18A	253650	ankyrin repeat domain 18A		1.19993	0.391006		-1.07704	0.728135		-1.03111	0.88684		1.49377	0.0638197		-1.00214	0.992042
ANKRD18B	441459	ankyrin repeat domain 18B		1.12732	0.47332		-1.33279	0.0877173		1.0258	0.878812		1.15125	0.398312		-1.084	0.629927
ANKRD2	26287	ankyrin repeat domain 2 (stretch responsive muscle)		-1.12215	0.820369		1.29364	0.624075		-1.12816	0.814834		-1.32322	0.576194		1.01405	0.978128
ANKRD20A5P	440482	ankyrin repeat domain 20 family, member A5, pseudogene		1.17222	0.563107		-1.16536	0.58843		1.22026	0.483388		-1.12038	0.676013		-1.10059	0.727358
ANKRD20A9P	284232	ankyrin repeat domain 20 family, member A9, pseudogene		1.01277	0.957275		-1.05609	0.819482		1.01262	0.957368		1.07283	0.760039		-1.21937	0.400059
ANKRD23	200539	ankyrin repeat domain 23		1.31349	0.507088		2.64441	0.0158353		1.26288	0.534945		-1.06645	0.861559		-2.19247	0.046841
ANKRD26	22852	ankyrin repeat domain 26		1.04767	0.800422		-1.14473	0.467804		1.11722	0.548335		1.25858	0.211623		-1.11374	0.557045
ANKRD27	84079	ankyrin repeat domain 27 (VPS9 domain)		-1.06163	0.563816		1.01023	0.921295		-1.07088	0.505285		-1.01878	0.855459		1.07919	0.456741
ANKRD28	23243	ankyrin repeat domain 28		1.05434	0.656124		-1.154	0.22939		1.09392	0.449189		1.12959	0.304377		1.04784	0.694014
ANKRD29	147463	ankyrin repeat domain 29		1.13337	0.508852		-1.14582	0.480109		1.111	0.584653		1.09329	0.627155		-1.00835	0.964555
ANKRD31	256006	ankyrin repeat domain 31		-1.23838	0.562278		-1.15477	0.713756		1.34274	0.477469		1.0261	0.938869		-1.21567	0.564666
ANKRD32	84250	ankyrin repeat domain 32		1.18078	0.313547		-1.1367	0.436626		1.19981	0.267334		1.27427	0.138631		1.01719	0.916866
ANKRD33B	651746	ankyrin repeat domain 33B		-1.04473	0.766194		-1.0162	0.914195		-1.09504	0.541304		-1.16005	0.312777		-1.05164	0.734055
ANKRD34A	284615	ankyrin repeat domain 34A		1.42278	0.372458		1.05019	0.876176		-1.0947	0.775847		-1.08634	0.792776		1.0933	0.796747
ANKRD36	375248	ankyrin repeat domain 36		1.19789	0.458719		-1.13156	0.600415		1.17991	0.485264		1.60122	0.0511809		1.12031	0.634448
ANKRD36B	57730	ankyrin repeat domain 36B		-1.01365	0.958418		-1.16239	0.558505		1.16451	0.555722		1.28988	0.328625		-1.0028	0.991126
ANKRD37	353322	ankyrin repeat domain 37		-1.39042	0.336114		-1.10336	0.762371		-1.21257	0.58778		1.1722	0.62396		-1.13614	0.724926
ANKRD39	51239	ankyrin repeat domain 39		1.05304	0.868159		1.31359	0.395126		-1.08569	0.791411		-1.22441	0.520346		1.15301	0.647573
ANKRD40	91369	ankyrin repeat domain 40		-1.01149	0.925438		-1.16527	0.21126		-1.03025	0.807468		-1.0346	0.780203		1.07022	0.578311
ANKRD42	338699	ankyrin repeat domain 42		-1.07908	0.646305		1.06095	0.725779		-1.06647	0.70214		-1.13333	0.439179		-1.0746	0.662746
ANKRD44	91526	ankyrin repeat domain 44		1.33156	0.231003		-1.3542	0.222018		1.24084	0.333815		-1.03425	0.871786		1.11536	0.604403
ANKRD45	339416	ankyrin repeat domain 45		1.71834	0.256986		1.07969	0.869505		1.85749	0.180873		-1.02683	0.953531		1.97525	0.103872
ANKRD46	157567	ankyrin repeat domain 46		-1.04611	0.800814		-1.20409	0.279183		1.01224	0.943361		1.05062	0.776481		1.15226	0.416366
ANKRD49	54851	ankyrin repeat domain 49		1.06196	0.774454		-1.12715	0.562495		1.08377	0.697843		1.20365	0.367954		1.04086	0.845749
ANKRD50	57182	ankyrin repeat domain 50		1.13571	0.276463		-1.29389	0.0270338		1.12537	0.309413		1.20289	0.112293		1.1042	0.394387
ANKRD52	283373	ankyrin repeat domain 52		-1.02407	0.866259		1.06695	0.644671		-1.06938	0.631979		-1.09603	0.514315		-1.01572	0.912073
ANKRD54	129138	ankyrin repeat domain 54		-1.2281	0.169274		1.14928	0.354021		1.01014	0.94434		1.00983	0.945933		-1.08098	0.596016
ANKRD6	22881	ankyrin repeat domain 6		-1.04872	0.776747		-1.27294	0.158694		1.15052	0.40245		1.05714	0.725238		-1.06062	0.713595
ANKRD65	441869	ankyrin repeat domain 65		1.10145	0.829189		2.5444	0.0646776		1.04312	0.919766		-1.04757	0.913382		1.53774	0.376049
ANKRD7	56311	ankyrin repeat domain 7		-1.40667	0.360363		1.27998	0.542047		-1.42014	0.386083		-1.38448	0.404616		-2.03879	0.0992185
ANKRD9	122416	ankyrin repeat domain 9		-1.68189	0.16149		-1.0911	0.820419		-1.36593	0.395889		-1.47079	0.261843		1.02565	0.943479
ANKS1A	23294	ankyrin repeat and sterile alpha motif domain containing 1A		-1.03971	0.765791		1.01371	0.917606		-1.0453	0.732708		-1.14958	0.284371		-1.04674	0.728354
ANKS3	124401	ankyrin repeat and sterile alpha motif domain containing 3		-1.25847	0.481366		1.22392	0.540018		-1.1045	0.762185		-1.21576	0.544692		-1.173	0.621494
ANKS6	203286	ankyrin repeat and sterile alpha motif domain containing 6		1.02853	0.83242		-1.00997	0.94096		-1.10564	0.446845		1.0821	0.55124		-1.06344	0.643696
ANKZF1	55139	ankyrin repeat and zinc finger domain containing 1		1.11114	0.473567		1.05711	0.707297		-1.06125	0.681356		-1.05399	0.711737		-1.08308	0.580377
ANLN	54443	anillin, actin binding protein		1.18232	0.355828		-1.13926	0.471904		1.09971	0.599635		1.07485	0.690421		1.07146	0.703414
ANO10	55129	anoctamin 10		1.02353	0.890156		1.08037	0.646795		-1.01065	0.949638		1.10405	0.556403		1.09183	0.604693
ANO2	57101	anoctamin 2		1.03747	0.940913		-1.20996	0.696456		-1.84092	0.208269		-1.10264	0.857201		1.10082	0.841847
ANO6	196527	anoctamin 6		1.03336	0.788492		-1.20206	0.13327		-1.01712	0.889942		1.13066	0.315125		-1.00174	0.988633
ANO7	50636	anoctamin 7		1.05979	0.878642		1.08322	0.837834		-1.05011	0.891581		-1.0873	0.821877		1.06618	0.870102
ANO8	57719	anoctamin 8		-1.84356	0.0764688		1.74113	0.128679		-1.34942	0.381473		-1.64914	0.133637		-1.27068	0.473745
ANO9	338440	anoctamin 9		-1.00244	0.994656		1.14408	0.681107		1.44157	0.267509		-1.14686	0.671621		-1.2276	0.530014
ANP32A	8125	acidic (leucine-rich) nuclear phosphoprotein 32 family, member A		-1.06799	0.618932		-1.06117	0.65332		-1.09635	0.486338		1.07836	0.568454		1.04896	0.718576
ANP32A-IT1	80035	ANP32A intronic transcript 1 (non-protein coding)		-1.48632	0.348034		-1.21671	0.594734		1.07537	0.83506		1.45408	0.315986		1.27534	0.574483
ANP32B	10541	acidic (leucine-rich) nuclear phosphoprotein 32 family, member B		-1.11981	0.235178		-1.06514	0.50786		-1.12522	0.216423		-1.0009	0.992457		-1.03305	0.734012
ANP32E	81611	acidic (leucine-rich) nuclear phosphoprotein 32 family, member E		1.0864	0.538847		-1.12453	0.383636		1.02583	0.849694		1.09293	0.509483		1.00965	0.943254
ANPEP	290	alanyl (membrane) aminopeptidase		1.13289	0.711697		1.2416	0.521625		1.08236	0.814378		1.03063	0.928697		1.24371	0.520131
ANTXR1	84168	anthrax toxin receptor 1		-1.06344	0.614116		-1.1989	0.137454		-1.00385	0.97484		1.01554	0.89917		1.06022	0.632339
ANTXR2	118429	anthrax toxin receptor 2		1.0185	0.884514		-1.19337	0.163613		-1.03493	0.783416		1.08896	0.499338		1.09573	0.468362
ANXA1	301	annexin A1		1.06745	0.663817		-1.04227	0.782819		1.0173	0.909055		1.04087	0.789552		1.02791	0.854608
ANXA11	311	annexin A11		-1.02442	0.880901		1.08766	0.601844		-1.03379	0.836384		-1.03185	0.845622		-1.05662	0.733434
ANXA2	302	annexin A2		1.01111	0.958078		-1.00824	0.968882		1.07893	0.717803		-1.00639	0.975819		1.08177	0.708596
ANXA2P2	304	annexin A2 pseudogene 2		-1.04373	0.843541		1.04541	0.837941		-1.09295	0.682032		1.1393	0.549801		1.22174	0.361951
ANXA2R	389289	annexin A2 receptor		1.38603	0.418468		-1.10477	0.803803		1.33467	0.414115		1.02932	0.926397		-1.02847	0.932177
ANXA3	306	annexin A3		-1.01233	0.938821		-1.16763	0.332397		-1.09372	0.575657		-1.07263	0.661032		-1.01844	0.908981
ANXA4	307	annexin A4		1.06607	0.608629		-1.00672	0.957453		1.03259	0.797841		1.04765	0.710852		1.02608	0.838435
ANXA5	308	annexin A5		1.0045	0.972078		-1.09544	0.47756		1.00669	0.958571		1.01703	0.895348		1.05536	0.674923
ANXA6	309	annexin A6		1.02592	0.933497		1.13222	0.685651		1.07793	0.806639		1.07087	0.823393		1.18744	0.577079
ANXA7	310	annexin A7		-1.00035	0.997076		-1.0387	0.694316		1.03588	0.714973		-1.02357	0.809391		1.02626	0.78925
ANXA8	653145	annexin A8		-1.13471	0.722883		1.0484	0.891853		1.07895	0.826519		1.17439	0.649856		1.21488	0.601911
ANXA8L1	728113	annexin A8-like 1		1.04208	0.914299		1.07016	0.85863		1.00535	0.988586		1.02186	0.955495		-1.06739	0.866843
AOC2	314	amine oxidase, copper containing 2 (retina-specific)		-1.13271	0.573849		1.20435	0.389853		1.08108	0.71825		-1.10248	0.650913		-1.11455	0.62809
AOC3	8639	amine oxidase, copper containing 3		-1.40603	0.365323		-1.08361	0.795236		-1.28388	0.489758		-1.39994	0.322268		1.39927	0.356331
AOX1	316	aldehyde oxidase 1		1.0181	0.92038		-1.06611	0.721554		-1.05456	0.767438		1.07079	0.704972		1.01301	0.943386
AP1AR	55435	adaptor-related protein complex 1 associated regulatory protein		1.1124	0.554209		-1.03377	0.854108		1.08432	0.653548		1.15414	0.425032		-1.00913	0.959622
AP1B1	162	adaptor-related protein complex 1, beta 1 subunit		-1.06365	0.732407		1.17856	0.362333		-1.0525	0.776489		-1.10306	0.586426		-1.03052	0.867846
AP1G1	164	adaptor-related protein complex 1, gamma 1 subunit		1.06621	0.603639		-1.20888	0.123954		1.03174	0.79972		1.05471	0.666249		1.06966	0.586123
AP1G2	8906	adaptor-related protein complex 1, gamma 2 subunit		1.04482	0.748954		1.09251	0.519313		1.07106	0.61541		1.02292	0.867722		1.01978	0.886172
AP1M1	8907	adaptor-related protein complex 1, mu 1 subunit		-1.12486	0.60882		1.28781	0.271111		-1.16368	0.507897		-1.23839	0.351865		-1.0407	0.862434
AP1M2	10053	adaptor-related protein complex 1, mu 2 subunit		-1.06695	0.610925		1.07462	0.574599		-1.01874	0.884598		-1.07594	0.566046		-1.10221	0.447569
AP1S1	1174	adaptor-related protein complex 1, sigma 1 subunit		-1.17561	0.555262		1.24965	0.415115		-1.12391	0.667581		1.10206	0.721541		1.04536	0.872112
AP1S2	8905	adaptor-related protein complex 1, sigma 2 subunit		1.0019	0.990509		-1.12521	0.462038		1.0806	0.629508		1.16408	0.341986		-1.01247	0.938556
AP1S3	130340	adaptor-related protein complex 1, sigma 3 subunit		-1.04254	0.773309		-1.21728	0.175102		-1.04403	0.763656		1.01272	0.930299		1.02042	0.889603
AP2A1	160	adaptor-related protein complex 2, alpha 1 subunit		-1.27189	0.425658		1.27511	0.418394		-1.30103	0.382431		-1.44091	0.222478		-1.21145	0.521233
AP2A2	161	adaptor-related protein complex 2, alpha 2 subunit		-1.19247	0.326181		1.27013	0.183397		-1.08781	0.638548		-1.21744	0.270778		-1.10431	0.579885
AP2B1	163	adaptor-related protein complex 2, beta 1 subunit		-1.0162	0.899344		-1.16433	0.23124		-1.00142	0.991091		1.06378	0.626376		1.12778	0.344201
AP2M1	1173	adaptor-related protein complex 2, mu 1 subunit		-1.00404	0.974194		1.08397	0.518154		-1.00954	0.939283		-1.00626	0.960102		1.09832	0.452933
AP2S1	1175	adaptor-related protein complex 2, sigma 1 subunit		-1.1016	0.646715		1.25254	0.286244		-1.11227	0.613491		-1.19674	0.394965		-1.25456	0.283978
AP3B1	8546	adaptor-related protein complex 3, beta 1 subunit		1.05933	0.688059		-1.18017	0.248801		1.07588	0.610256		1.12549	0.410319		1.18658	0.233782
AP3D1	8943	adaptor-related protein complex 3, delta 1 subunit		-1.2407	0.279535		1.19749	0.365692		-1.174	0.421334		-1.22858	0.300595		-1.18059	0.403897
AP3M1	26985	adaptor-related protein complex 3, mu 1 subunit		1.08732	0.496153		-1.06875	0.589558		-1.01372	0.911708		1.1086	0.401532		1.05119	0.684841
AP3M2	10947	adaptor-related protein complex 3, mu 2 subunit		1.04274	0.77476		1.0067	0.963153		1.06227	0.674712		1.03472	0.807709		-1.09067	0.539611
AP3S1	1176	adaptor-related protein complex 3, sigma 1 subunit		-1.01911	0.852875		-1.05131	0.622668		1.04503	0.664774		-1.14305	0.19035		-1.05834	0.581637
AP4B1	10717	adaptor-related protein complex 4, beta 1 subunit		-1.03472	0.828074		1.08315	0.605293		1.09916	0.53778		1.24652	0.162163		1.1225	0.469805
AP4E1	23431	adaptor-related protein complex 4, epsilon 1 subunit		1.08449	0.646221		-1.21903	0.264654		1.11589	0.53662		1.21716	0.266598		1.00138	0.993756
AP4M1	9179	adaptor-related protein complex 4, mu 1 subunit		-1.03723	0.851665		-1.05033	0.80556		-1.01908	0.923013		-1.01846	0.924528		1.05183	0.79648
AP4S1	11154	adaptor-related protein complex 4, sigma 1 subunit		-1.0099	0.946022		-1.26531	0.103033		-1.05827	0.697604		1.14116	0.367516		1.13751	0.387383
AP5B1	91056	adaptor-related protein complex 5, beta 1 subunit		-1.14946	0.510026		1.10206	0.64403		-1.13426	0.544749		-1.27292	0.244533		-1.18576	0.41335
AP5M1	55745	adaptor-related protein complex 5, mu 1 subunit		1.02393	0.867261		-1.06667	0.647366		1.10686	0.470651		1.13937	0.354139		1.04555	0.752831
AP5S1	55317	adaptor-related protein complex 5, sigma 1 subunit		-1.27327	0.26105		1.24385	0.322464		-1.27962	0.256852		-1.28417	0.245412		-1.17822	0.447819
AP5Z1	9907	adaptor-related protein complex 5, zeta 1 subunit		-1.75184	0.224034		1.40723	0.449727		-1.66815	0.260757		-1.79428	0.19216		-1.50362	0.362186
APAF1	317	apoptotic peptidase activating factor 1		1.04806	0.764501		-1.18783	0.264052		1.01704	0.912193		1.02301	0.882962		1.1446	0.385523
APBA1	320	amyloid beta (A4) precursor protein-binding, family A, member 1		1.05306	0.811035		1.05154	0.825579		-1.05355	0.808105		-1.01132	0.958142		-1.03733	0.869013
APBA2	321	amyloid beta (A4) precursor protein-binding, family A, member 2		-1.11087	0.746755		1.27677	0.45826		-1.10876	0.749914		-1.27716	0.449815		-1.80397	0.0757799
APBA3	9546	amyloid beta (A4) precursor protein-binding, family A, member 3		-1.90104	0.0852301		1.76924	0.131003		-1.17184	0.667663		-1.70506	0.143207		-1.80516	0.106979
APBB1	322	amyloid beta (A4) precursor protein-binding, family B, member 1 (Fe65)		-1.0909	0.598554		1.18936	0.298458		-1.09417	0.588192		-1.24764	0.178841		-1.08772	0.61045
APBB2	323	amyloid beta (A4) precursor protein-binding, family B, member 2		-1.03946	0.780409		-1.15299	0.307486		1.03637	0.797635		1.00138	0.992079		-1.12881	0.382854
APBB3	10307	amyloid beta (A4) precursor protein-binding, family B, member 3		-1.05272	0.833832		1.64899	0.0433194		1.11767	0.649435		-1.10484	0.680861		-1.27216	0.326593
APC	324	adenomatous polyposis coli		1.10424	0.470007		-1.20798	0.168719		1.07245	0.609286		1.17893	0.230165		1.02211	0.873258
APCDD1L	164284	adenomatosis polyposis coli down-regulated 1-like		-1.34751	0.513003		1.72368	0.294608		-1.11157	0.840953		1.3097	0.614802		-1.81664	0.368597
APEH	327	acylaminoacyl-peptide hydrolase		-1.04387	0.770473		1.12702	0.416832		1.00492	0.973379		-1.04819	0.749151		1.01903	0.898192
APEX1	328	APEX nuclease (multifunctional DNA repair enzyme) 1		-1.0019	0.987077		-1.01072	0.927564		1.02507	0.832758		-1.07777	0.5232		-1.01798	0.879563
APEX2	27301	APEX nuclease (apurinic/apyrimidinic endonuclease) 2		1.06651	0.635549		1.09109	0.522112		1.07092	0.615258		1.01118	0.934883		1.09306	0.51425
APH1A	51107	APH1A gamma secretase subunit		-1.00213	0.985282		1.04964	0.674264		-1.05042	0.66921		-1.04815	0.683592		1.01839	0.874711
APH1B	83464	APH1B gamma secretase subunit		1.02584	0.880857		-1.11238	0.545107		-1.0995	0.581268		1.02732	0.869947		-1.03577	0.831872
API5	8539	apoptosis inhibitor 5		1.07449	0.579167		-1.11685	0.393377		1.08923	0.509274		1.07779	0.563115		1.06765	0.6136
APIP	51074	APAF1 interacting protein		-1.12965	0.448773		-1.04329	0.79214		1.09124	0.591553		-1.09339	0.579967		-1.08443	0.615122
APLF	200558	aprataxin and PNKP like factor		-1.06038	0.852622		-1.3185	0.404983		1.04037	0.905569		-1.03097	0.921584		1.03015	0.923613
APLN	8862	apelin		1.20969	0.690012		-1.12849	0.798836		-1.19067	0.710845		-1.22283	0.67401		1.30059	0.600653
APLP1	333	amyloid beta (A4) precursor-like protein 1		-1.25642	0.549382		1.70429	0.163973		1.0937	0.80937		-1.58297	0.204774		-1.00674	0.985059
APLP2	334	amyloid beta (A4) precursor-like protein 2		-1.03574	0.753397		-1.02879	0.799606		1.00745	0.947086		-1.09054	0.438123		-1.01058	0.925051
APMAP	57136	adipocyte plasma membrane associated protein		1.00697	0.95071		1.01523	0.893016		-1.02761	0.808338		-1.12189	0.30641		-1.00372	0.973727
APOA1BP	128240	apolipoprotein A-I binding protein		1.02993	0.835029		1.01825	0.898387		-1.07093	0.627875		-1.06321	0.66479		1.03396	0.814279
APOB	338	apolipoprotein B		-1.70179	0.112058		-1.06202	0.888644		-1.05392	0.908195		1.57358	0.352204		1.29011	0.543427
APOBEC3B	9582	apolipoprotein B mRNA editing enzyme, catalytic polypeptide-like 3B		1.12913	0.649256		-1.07801	0.774165		-1.12437	0.656841		-1.43936	0.173299		-1.52727	0.12763
APOBEC3C	27350	apolipoprotein B mRNA editing enzyme, catalytic polypeptide-like 3C		1.0395	0.822757		-1.01363	0.938132		-1.03695	0.834688		1.01849	0.915747		-1.13623	0.464538
APOBEC3F	200316	apolipoprotein B mRNA editing enzyme, catalytic polypeptide-like 3F		1.35882	0.0992609		1.01679	0.936552		1.13507	0.534156		1.02958	0.868102		1.30466	0.139505
APOBEC3G	60489	apolipoprotein B mRNA editing enzyme, catalytic polypeptide-like 3G		1.13056	0.552801		-1.01863	0.931212		1.05924	0.790015		-1.22391	0.301547		-1.09059	0.660465
APOE	348	apolipoprotein E		-2.28159	0.197407		1.60328	0.462435		-1.4873	0.530547		-2.27857	0.17254		-2.23624	0.195683
APOL1	8542	apolipoprotein L, 1		-1.0338	0.927594		1.02158	0.953459		-1.06043	0.872105		1.08229	0.828304		1.23914	0.560226
APOL2	23780	apolipoprotein L, 2		-1.0826	0.676486		1.09102	0.642834		-1.10035	0.607936		-1.00003	0.999868		1.0745	0.70613
APOL3	80833	apolipoprotein L, 3		1.30256	0.544171		1.0783	0.862735		-1.06107	0.890473		1.05844	0.894828		1.07754	0.869018
APOL6	80830	apolipoprotein L, 6		-1.01968	0.924152		-1.14327	0.516372		1.06767	0.750179		1.21331	0.344578		1.11652	0.590946
APOLD1	81575	apolipoprotein L domain containing 1		-1.04132	0.869654		1.24387	0.40281		1.13715	0.599495		-1.07384	0.758051		1.32075	0.234998
APOM	55937	apolipoprotein M		-1.16223	0.690489		1.17106	0.667406		1.05809	0.883603		1.10868	0.76839		-1.02403	0.944355
APOO	79135	apolipoprotein O		-1.0273	0.850748		-1.17676	0.253968		-1.08607	0.566685		-1.08332	0.574914		-1.04749	0.747346
APOOL	139322	apolipoprotein O-like		-1.03168	0.859165		-1.20917	0.283089		1.06182	0.734039		1.1307	0.48444		1.13274	0.47744
APOPT1	84334	apoptogenic 1, mitochondrial		-1.08403	0.618432		-1.04368	0.792928		-1.11404	0.511025		-1.1874	0.284524		-1.13465	0.431743
APP	351	amyloid beta (A4) precursor protein		-1.02767	0.802751		-1.05857	0.602561		-1.03266	0.768679		-1.07973	0.482743		-1.00964	0.930044
APPBP2	10513	amyloid beta precursor protein (cytoplasmic tail) binding protein 2		1.07346	0.651631		-1.11961	0.47235		1.06353	0.69431		1.15942	0.34415		1.04329	0.786494
APPL1	26060	adaptor protein, phosphotyrosine interaction, PH domain and leucine zipper containing 1		1.08664	0.505303		-1.26763	0.0567898		1.06833	0.595091		1.14065	0.290643		1.02196	0.861576
APPL2	55198	adaptor protein, phosphotyrosine interaction, PH domain and leucine zipper containing 2		-1.00048	0.997106		-1.02608	0.847508		1.04586	0.736962		1.02812	0.834592		1.03536	0.794431
APRT	353	adenine phosphoribosyltransferase		-1.28671	0.437717		1.48094	0.225682		-1.30001	0.417642		-1.39311	0.304658		-1.2769	0.45011
APTR	NA	NA		1.06525	0.723832		1.46841	0.0494518		-1.11623	0.547707		-1.20603	0.260154		-1.08015	0.653071
APTX	54840	aprataxin		1.06216	0.562269		1.02763	0.794811		1.04182	0.69617		-1.03285	0.756062		-1.04175	0.69524
AQP3	360	aquaporin 3 (Gill blood group)		1.08551	0.8776		1.36505	0.560992		1.01204	0.981733		1.58021	0.389638		-1.06318	0.909517
AQPEP	206338	laeverin		1.78119	0.264384		-1.06963	0.89731		1.51697	0.504855		-1.01552	0.968458		-1.03113	0.942365
AQR	9716	aquarius homolog (mouse)		1.09482	0.450054		-1.13073	0.305557		1.06988	0.572683		1.15389	0.234386		1.01066	0.929813
AR	367	androgen receptor		-1.04886	0.798328		-1.19187	0.350139		-1.14722	0.46093		1.10868	0.578827		-1.02361	0.901201
ARAF	369	v-raf murine sarcoma 3611 viral oncogene homolog		-1.04127	0.781083		1.17815	0.261201		-1.0027	0.985198		1.01947	0.894301		-1.03892	0.793232
ARAP1	116985	ArfGAP with RhoGAP domain, ankyrin repeat and PH domain 1		-1.16463	0.470682		1.35542	0.152545		-1.08907	0.685286		-1.1766	0.439622		-1.18303	0.426207
ARAP2	116984	ArfGAP with RhoGAP domain, ankyrin repeat and PH domain 2		1.09793	0.636311		-1.21173	0.332661		1.17327	0.421024		1.22265	0.308017		1.10459	0.612968
ARAP3	64411	ArfGAP with RhoGAP domain, ankyrin repeat and PH domain 3		-1.00772	0.968371		1.1296	0.532484		-1.03817	0.84608		1.01242	0.948978		-1.01334	0.945539
ARCN1	372	archain 1		1.0154	0.90609		-1.16639	0.234492		-1.00442	0.972842		1.00863	0.947123		1.06888	0.607607
AREG	374	amphiregulin		1.12495	0.621882		-1.03644	0.893672		-1.04771	0.862873		1.18256	0.499446		1.01606	0.946828
AREL1	9870	apoptosis resistant E3 ubiquitin protein ligase 1		1.03703	0.792268		-1.07645	0.591774		-1.00551	0.968001		-1.069	0.628625		1.05244	0.712654
ARF1	375	ADP-ribosylation factor 1		-1.03941	0.805579		1.16796	0.322717		-1.12088	0.467257		-1.1577	0.350855		-1.05152	0.749027
ARF3	377	ADP-ribosylation factor 3		-1.0098	0.933269		-1.00365	0.975015		-1.0381	0.747886		-1.04865	0.683274		1.02371	0.840848
ARF4	378	ADP-ribosylation factor 4		1.03066	0.821017		-1.15262	0.286718		1.00912	0.945733		-1.04088	0.764119		1.06649	0.630235
ARF5	381	ADP-ribosylation factor 5		-1.03805	0.850622		1.20798	0.339572		1.0095	0.961886		-1.26489	0.235394		-1.16278	0.447519
ARF6	382	ADP-ribosylation factor 6		-1.12167	0.371138		-1.10348	0.442721		-1.03275	0.801357		1.05638	0.668559		1.00193	0.988041
ARFGAP1	55738	ADP-ribosylation factor GTPase activating protein 1		-1.23425	0.372554		1.32824	0.229228		-1.17542	0.493007		-1.27042	0.309057		-1.22645	0.385554
ARFGAP2	84364	ADP-ribosylation factor GTPase activating protein 2		-1.00876	0.942954		1.1619	0.223865		1.07662	0.547445		-1.04328	0.728203		-1.03135	0.80051
ARFGAP3	26286	ADP-ribosylation factor GTPase activating protein 3		1.04442	0.77508		-1.10841	0.498366		1.05065	0.745943		1.00623	0.967428		1.10051	0.529287
ARFGEF1	10565	ADP-ribosylation factor guanine nucleotide-exchange factor 1 (brefeldin A-inhibited)		1.06766	0.644382		-1.20107	0.196585		1.11448	0.444271		1.13756	0.362526		1.04197	0.771364
ARFGEF2	10564	ADP-ribosylation factor guanine nucleotide-exchange factor 2 (brefeldin A-inhibited)		1.03587	0.773437		-1.1663	0.209218		1.06927	0.583771		1.1072	0.404542		1.02951	0.811857
ARFIP1	27236	ADP-ribosylation factor interacting protein 1		1.07421	0.587463		-1.09232	0.503451		1.02304	0.86254		1.03368	0.801704		1.06972	0.610422
ARFIP2	23647	ADP-ribosylation factor interacting protein 2		-1.01428	0.915678		1.16465	0.254774		-1.02635	0.845281		-1.1578	0.274755		1.04211	0.759354
ARFRP1	10139	ADP-ribosylation factor related protein 1		-1.32738	0.351835		1.54225	0.157221		-1.2581	0.450252		-1.43405	0.233338		-1.26243	0.440935
ARG2	384	arginase 2		-1.08179	0.784726		-1.32536	0.332747		-1.56867	0.128951		1.05203	0.86113		-1.11965	0.695512
ARGLU1	55082	arginine and glutamate rich 1		-1.12812	0.509829		1.03821	0.83772		1.10175	0.59657		-1.16764	0.395863		-1.27963	0.177443
ARHGAP1	392	Rho GTPase activating protein 1		-1.02304	0.874637		1.00163	0.990999		1.00947	0.947891		1.15258	0.327294		1.11983	0.436861
ARHGAP10	79658	Rho GTPase activating protein 10		1.03566	0.777841		-1.02319	0.855332		-1.00235	0.984965		1.0183	0.883236		1.03138	0.802883
ARHGAP11A	9824	Rho GTPase activating protein 11A		1.13192	0.338101		-1.14513	0.293542		1.16173	0.244556		1.17645	0.208735		1.00008	0.999537
ARHGAP11B	89839	Rho GTPase activating protein 11B		-1.02043	0.940136		1.05694	0.83799		-1.17113	0.542991		1.05967	0.822028		-1.10116	0.708426
ARHGAP12	94134	Rho GTPase activating protein 12		1.10217	0.43811		-1.05586	0.667409		1.14769	0.268945		1.14028	0.291254		-1.01058	0.93262
ARHGAP17	55114	Rho GTPase activating protein 17		-1.03124	0.784387		1.00604	0.957044		-1.106	0.363771		-1.01573	0.888433		-1.01815	0.872799
ARHGAP18	93663	Rho GTPase activating protein 18		1.15736	0.432592		-1.00333	0.985853		1.11768	0.549063		1.1031	0.597803		1.04223	0.825024
ARHGAP19	84986	Rho GTPase activating protein 19		1.0599	0.785546		-1.1057	0.638946		1.09027	0.68613		1.02154	0.92049		1.10242	0.648105
ARHGAP20	57569	Rho GTPase activating protein 20		1.10528	0.805236		1.00766	0.985103		1.10955	0.783826		1.44871	0.277652		-1.52995	0.1763
ARHGAP21	57584	Rho GTPase activating protein 21		1.08298	0.531274		-1.14702	0.282666		1.01606	0.900648		1.2192	0.119668		1.06603	0.615556
ARHGAP22	58504	Rho GTPase activating protein 22		-1.88938	0.101217		1.50784	0.296708		-1.48509	0.304673		-1.7117	0.152689		-1.32083	0.456033
ARHGAP23	57636	Rho GTPase activating protein 23		-1.15312	0.562121		1.09954	0.697683		-1.28217	0.310459		-1.23291	0.391772		-1.1847	0.488946
ARHGAP24	83478	Rho GTPase activating protein 24		-1.04719	0.814742		-1.11991	0.574625		-1.03132	0.874938		1.09681	0.635232		1.14654	0.487624
ARHGAP25	9938	Rho GTPase activating protein 25		-1.00095	0.997695		1.20308	0.594966		-1.10863	0.773828		-1.04756	0.895955		1.0185	0.959412
ARHGAP26	23092	Rho GTPase activating protein 26		-1.09524	0.628292		-1.33856	0.122195		-1.04385	0.820314		1.00555	0.976451		-1.11008	0.578386
ARHGAP27	201176	Rho GTPase activating protein 27		-1.20019	0.48953		1.25319	0.384191		-1.23332	0.417372		-1.24638	0.392843		-1.13387	0.628194
ARHGAP28	79822	Rho GTPase activating protein 28		-1.05364	0.84128		-1.31455	0.323856		1.2352	0.425391		1.13957	0.613616		1.09418	0.72559
ARHGAP29	9411	Rho GTPase activating protein 29		1.1727	0.338761		-1.23166	0.211095		1.05133	0.763486		1.14481	0.416501		1.1379	0.438038
ARHGAP31	57514	Rho GTPase activating protein 31		1.04023	0.871572		1.02818	0.906742		1.18155	0.482676		-1.13769	0.590008		-1.02054	0.934158
ARHGAP32	9743	Rho GTPase activating protein 32		1.06429	0.693708		-1.1155	0.494965		-1.02675	0.867976		1.03415	0.83092		1.03177	0.842497
ARHGAP33	115703	Rho GTPase activating protein 33		1.00377	0.993637		2.9082	0.0140946		-1.05868	0.884685		-1.18418	0.658838		-1.39425	0.394813
ARHGAP35	2909	Rho GTPase activating protein 35		-1.06344	0.531767		-1.05571	0.584166		-1.09547	0.355331		-1.05883	0.560432		-1.03674	0.713914
ARHGAP39	80728	Rho GTPase activating protein 39		-1.37397	0.478066		1.65282	0.265267		-1.52749	0.34183		-2.20296	0.0713093		-1.8013	0.180306
ARHGAP40	343578	Rho GTPase activating protein 40		-1.08152	0.737695		1.30443	0.28053		1.12876	0.616142		1.07087	0.767714		-1.06282	0.793131
ARHGAP42	143872	Rho GTPase activating protein 42		-1.13757	0.703106		-1.21814	0.565058		1.15519	0.664332		-1.13742	0.708292		-1.27073	0.472461
ARHGAP44	9912	Rho GTPase activating protein 44		-1.10973	0.697841		1.07701	0.819369		-1.27941	0.379595		1.54175	0.101787		1.04365	0.873181
ARHGAP5	394	Rho GTPase activating protein 5		1.04205	0.833663		-1.20176	0.349468		1.08664	0.672146		1.1639	0.438817		1.0041	0.983317
ARHGAP5-AS1	84837	ARHGAP5 antisense RNA 1 (head to head)		-1.14744	0.680405		-1.05466	0.872207		1.18719	0.613003		-1.3688	0.355662		-1.50953	0.243173
ARHGDIA	396	Rho GDP dissociation inhibitor (GDI) alpha		-1.25716	0.586788		1.34933	0.474415		-1.58774	0.273345		-1.57457	0.276491		-1.23319	0.614291
ARHGDIB	397	Rho GDP dissociation inhibitor (GDI) beta		1.10812	0.785314		1.24727	0.558646		1.27421	0.520295		1.0034	0.992783		-1.00769	0.983892
ARHGEF1	9138	Rho guanine nucleotide exchange factor (GEF) 1		-1.26026	0.429929		1.41413	0.236179		-1.25994	0.429848		-1.34024	0.313921		-1.24681	0.44848
ARHGEF10	9639	Rho guanine nucleotide exchange factor (GEF) 10		-1.02411	0.836695		1.02845	0.808481		-1.08024	0.504957		-1.12167	0.31864		-1.06914	0.563238
ARHGEF10L	55160	Rho guanine nucleotide exchange factor (GEF) 10-like		-1.22842	0.47702		-1.07752	0.793062		-1.1119	0.70434		1.0469	0.869606		-1.19964	0.50627
ARHGEF11	9826	Rho guanine nucleotide exchange factor (GEF) 11		1.00428	0.968525		-1.05356	0.631707		1.00902	0.933994		-1.01121	0.91799		-1.03017	0.784296
ARHGEF12	23365	Rho guanine nucleotide exchange factor (GEF) 12		1.07647	0.549026		-1.20639	0.127402		1.04603	0.714471		1.11479	0.376582		1.007	0.954733
ARHGEF16	27237	Rho guanine nucleotide exchange factor (GEF) 16		-1.00967	0.97845		1.39063	0.349583		-1.07586	0.835833		-1.29196	0.466124		-1.01035	0.976665
ARHGEF17	9828	Rho guanine nucleotide exchange factor (GEF) 17		-1.11858	0.53024		1.18309	0.346934		-1.04759	0.794944		-1.23795	0.229608		-1.2766	0.171535
ARHGEF18	23370	Rho/Rac guanine nucleotide exchange factor (GEF) 18		-1.25941	0.315406		1.11272	0.641198		-1.21519	0.395795		-1.23157	0.362001		-1.17131	0.489429
ARHGEF19	128272	Rho guanine nucleotide exchange factor (GEF) 19		-1.00217	0.992853		1.36656	0.212633		1.0412	0.870223		-1.14643	0.569234		-1.02288	0.925521
ARHGEF2	9181	Rho/Rac guanine nucleotide exchange factor (GEF) 2		-1.1894	0.295551		1.06778	0.696394		-1.13986	0.435237		-1.05335	0.751993		-1.06532	0.700158
ARHGEF25	115557	Rho guanine nucleotide exchange factor (GEF) 25		1.1333	0.553606		1.0031	0.988945		1.07363	0.735121		-1.16982	0.43085		1.03013	0.88947
ARHGEF26	26084	Rho guanine nucleotide exchange factor (GEF) 26		1.0684	0.705465		-1.05922	0.731435		1.07284	0.676495		-1.02274	0.896916		-1.0522	0.773762
ARHGEF28	64283	Rho guanine nucleotide exchange factor (GEF) 28		-1.03484	0.809208		-1.10209	0.497016		-1.07498	0.610849		1.00068	0.996145		-1.05954	0.682333
ARHGEF3	50650	Rho guanine nucleotide exchange factor (GEF) 3		1.02971	0.872494		-1.15528	0.438692		1.08518	0.650862		-1.03257	0.857717		1.12727	0.505254
ARHGEF34P	728377	Rho guanine nucleotide exchange factor (GEF) 34, pseudogene		1.03082	0.87982		-1.15274	0.474796		1.07689	0.706272		1.07499	0.709587		1.06889	0.733649
ARHGEF35	445328	Rho guanine nucleotide exchange factor (GEF) 35		-1.01342	0.923386		-1.00515	0.971078		-1.03857	0.787406		-1.00632	0.963534		-1.03132	0.823004
ARHGEF37	389337	Rho guanine nucleotide exchange factor (GEF) 37		-1.1443	0.563752		-1.03312	0.890846		-1.03447	0.884058		-1.11051	0.615371		1.21938	0.351942
ARHGEF39	84904	Rho guanine nucleotide exchange factor (GEF) 39		-1.04522	0.807825		1.24819	0.224543		1.05258	0.766259		-1.11793	0.522891		-1.09465	0.612726
ARHGEF4	50649	Rho guanine nucleotide exchange factor (GEF) 4		1.11303	0.732714		1.33973	0.349857		-1.06633	0.839015		-1.08321	0.79605		-1.27931	0.43285
ARHGEF40	55701	Rho guanine nucleotide exchange factor (GEF) 40		-1.10625	0.696439		1.17724	0.531406		1.08813	0.740919		-1.28785	0.317703		-1.04668	0.858832
ARHGEF5	7984	Rho guanine nucleotide exchange factor (GEF) 5		-1.02137	0.892755		1.00012	0.999415		-1.03445	0.828135		1.1218	0.456669		1.00395	0.9796
ARHGEF6	9459	Rac/Cdc42 guanine nucleotide exchange factor (GEF) 6		1.31983	0.473905		-1.41916	0.319558		-1.12538	0.789605		2.30262	0.0270574		1.63139	0.146664
ARHGEF7	8874	Rho guanine nucleotide exchange factor (GEF) 7		-1.02799	0.819114		-1.01956	0.872281		1.0227	0.852453		-1.09419	0.453777		-1.02062	0.865353
ARHGEF9	23229	Cdc42 guanine nucleotide exchange factor (GEF) 9		1.03728	0.779727		1.03746	0.78305		1.07495	0.585473		-1.05717	0.670968		1.05413	0.68979
ARID1A	8289	AT rich interactive domain 1A (SWI-like)		-1.06714	0.501599		-1.01507	0.877155		-1.01869	0.847922		-1.03292	0.73747		1.00006	0.999504
ARID1B	57492	AT rich interactive domain 1B (SWI1-like)		-1.094	0.424629		-1.09078	0.443769		-1.03301	0.773861		1.00573	0.959529		1.03451	0.763472
ARID2	196528	AT rich interactive domain 2 (ARID, RFX-like)		1.07972	0.538544		-1.20912	0.125092		1.08213	0.522554		1.08155	0.526819		1.06065	0.634935
ARID3A	1820	AT rich interactive domain 3A (BRIGHT-like)		-1.66293	0.269519		1.66163	0.269113		1.4013	0.419497		-1.57111	0.289175		-1.51695	0.345458
ARID3B	10620	AT rich interactive domain 3B (BRIGHT-like)		-1.17373	0.411182		1.02128	0.913499		1.09111	0.64879		-1.2303	0.277705		1.08847	0.659682
ARID4A	5926	AT rich interactive domain 4A (RBP1-like)		1.17751	0.346245		-1.05835	0.740146		1.06648	0.705744		1.1772	0.336799		1.04999	0.77328
ARID4B	51742	AT rich interactive domain 4B (RBP1-like)		1.20567	0.269127		-1.25947	0.171682		1.14826	0.41216		1.21662	0.244079		1.03624	0.832297
ARID5A	10865	AT rich interactive domain 5A (MRF1-like)		-1.26915	0.516365		1.60065	0.20268		-1.33556	0.412253		-1.51258	0.236388		-1.36195	0.378679
ARID5B	84159	AT rich interactive domain 5B (MRF1-like)		-1.00218	0.992249		-1.40351	0.136946		-1.10566	0.652706		1.02441	0.912306		1.08447	0.711802
ARIH1	25820	ariadne homolog, ubiquitin-conjugating enzyme E2 binding protein, 1 (Drosophila)		-1.05145	0.679168		-1.06375	0.612431		-1.00337	0.977939		1.051	0.681365		-1.02032	0.868273
ARIH2	10425	ariadne homolog 2 (Drosophila)		-1.07057	0.477892		-1.04698	0.634087		-1.02532	0.795754		-1.062	0.530991		-1.0677	0.495856
ARIH2OS	646450	ariadne homolog 2 opposite strand		-1.2579	0.478058		5.8488	0.0185875		-1.23877	0.661382		-1.10939	0.759023		-2.17716	0.027408
ARL1	400	ADP-ribosylation factor-like 1		1.04308	0.757198		-1.12955	0.369645		1.03646	0.792057		1.0541	0.699793		1.02696	0.846439
ARL10	285598	ADP-ribosylation factor-like 10		-1.09036	0.663718		-1.26414	0.215639		-1.02112	0.910496		-1.02233	0.90678		1.09847	0.628704
ARL13B	200894	ADP-ribosylation factor-like 13B		1.08203	0.694726		-1.10371	0.623713		1.00051	0.997989		1.12437	0.558537		-1.09046	0.665497
ARL14EP	120534	ADP-ribosylation factor-like 14 effector protein		1.10532	0.57995		-1.05772	0.757176		1.03395	0.853758		1.16501	0.394562		-1.05265	0.774291
ARL15	54622	ADP-ribosylation factor-like 15		1.15822	0.352261		-1.32131	0.0857579		1.11237	0.503593		1.14224	0.399538		1.10219	0.540387
ARL16	339231	ADP-ribosylation factor-like 16		-1.06846	0.686511		1.16451	0.352317		-1.12513	0.472322		-1.09537	0.578342		-1.13274	0.448118
ARL17A	51326	ADP-ribosylation factor-like 17A		1.03592	0.823807		-1.28836	0.109174		1.08049	0.616063		1.09354	0.557895		-1.04429	0.778813
ARL2	402	ADP-ribosylation factor-like 2		1.12159	0.683138		1.24981	0.42574		-1.17032	0.572264		-1.51387	0.130107		1.47496	0.175711
ARL2BP	23568	ADP-ribosylation factor-like 2 binding protein		1.06788	0.477116		-1.07898	0.410179		1.02556	0.78361		-1.0811	0.398804		-1.0133	0.887044
ARL3	403	ADP-ribosylation factor-like 3		1.01147	0.936044		-1.13988	0.357768		-1.15512	0.308914		-1.0491	0.735456		1.0615	0.676542
ARL4A	10124	ADP-ribosylation factor-like 4A		1.02873	0.867254		-1.26869	0.171205		-1.04971	0.776343		1.20566	0.26804		1.02825	0.868824
ARL4C	10123	ADP-ribosylation factor-like 4C		1.00335	0.991977		1.00785	0.981135		1.05733	0.866117		1.04791	0.888638		1.09437	0.790707
ARL4D	379	ADP-ribosylation factor-like 4D		1.14102	0.593827		1.43969	0.135874		-1.09974	0.695066		-1.23034	0.386756		-1.20153	0.446079
ARL5A	26225	ADP-ribosylation factor-like 5A		1.08705	0.580875		-1.22863	0.171918		1.09423	0.549785		1.14484	0.371405		1.05086	0.743285
ARL5B	221079	ADP-ribosylation factor-like 5B		1.02994	0.900642		-1.38652	0.168405		1.11551	0.644295		1.03681	0.878545		-1.02068	0.930961
ARL6	84100	ADP-ribosylation factor-like 6		-1.00866	0.966765		-1.05306	0.802133		1.00737	0.971139		1.2662	0.2477		1.23523	0.306706
ARL6IP1	23204	ADP-ribosylation factor-like 6 interacting protein 1		1.07869	0.683259		-1.0855	0.658369		1.09466	0.625705		-1.05248	0.782609		1.13354	0.499392
ARL6IP4	51329	ADP-ribosylation-like factor 6 interacting protein 4		-1.28187	0.349842		1.32297	0.290276		-1.32911	0.282377		-1.4837	0.135345		-1.40723	0.195853
ARL6IP5	10550	ADP-ribosylation-like factor 6 interacting protein 5		1.02508	0.882031		-1.05092	0.765942		1.0385	0.820649		-1.03245	0.847863		1.04061	0.811647
ARL6IP6	151188	ADP-ribosylation-like factor 6 interacting protein 6		-1.02712	0.851183		-1.13653	0.373041		-1.1233	0.41979		-1.15652	0.308737		-1.1191	0.430376
ARL8A	127829	ADP-ribosylation factor-like 8A		-1.06248	0.765214		1.26417	0.233778		1.02601	0.897775		-1.15079	0.472611		1.0969	0.636764
ARL8B	55207	ADP-ribosylation factor-like 8B		1.06185	0.679444		-1.19055	0.230048		1.04578	0.758331		-1.0269	0.855038		1.05378	0.718342
ARL9	132946	ADP-ribosylation factor-like 9		1.87873	0.110667		-1.74725	0.0778192		1.13321	0.675375		-1.09124	0.832253		1.48005	0.349093
ARMC1	55156	armadillo repeat containing 1		1.04577	0.778327		-1.20975	0.232334		1.02682	0.867983		1.05632	0.730109		1.0676	0.680663
ARMC10	83787	armadillo repeat containing 10		-1.04019	0.751116		-1.22659	0.0996427		-1.02799	0.823624		-1.03725	0.768614		1.08268	0.525065
ARMC2	84071	armadillo repeat containing 2		-1.22228	0.423811		-1.00089	0.997454		1.22735	0.434146		1.20664	0.430194		-1.03555	0.887158
ARMC3	219681	armadillo repeat containing 3		1.02304	0.967243		-4.71527	0.00956223		2.19291	0.234455		-1.21581	0.642323		1.68158	0.226318
ARMC4	55130	armadillo repeat containing 4		1.1496	0.534192		-1.20268	0.430108		1.18816	0.479128		-1.03611	0.874628		1.04437	0.846673
ARMC5	79798	armadillo repeat containing 5		-1.57444	0.345897		1.47102	0.423269		-1.48327	0.412002		-1.71102	0.262804		-1.48581	0.409616
ARMC6	93436	armadillo repeat containing 6		-1.16227	0.530664		1.29541	0.280485		-1.1454	0.571048		-1.24475	0.360072		-1.16146	0.531864
ARMC7	79637	armadillo repeat containing 7		-1.14785	0.501337		1.25304	0.262768		-1.13724	0.515769		-1.04641	0.820288		-1.11745	0.582532
ARMC8	25852	armadillo repeat containing 8		1.13129	0.306993		-1.08037	0.51895		1.03518	0.773019		-1.00746	0.950882		1.02751	0.822849
ARMC9	80210	armadillo repeat containing 9		-1.13235	0.323565		1.02611	0.837604		1.02625	0.836106		-1.0197	0.87557		-1.06036	0.639994
ARMCX1	51309	armadillo repeat containing, X-linked 1		1.0696	0.701087		-1.00568	0.974349		-1.00732	0.966164		-1.21392	0.266928		-1.02938	0.869225
ARMCX2	9823	armadillo repeat containing, X-linked 2		-1.18761	0.356419		1.13932	0.501836		-1.15992	0.430715		1.00869	0.963394		1.05246	0.791736
ARMCX3	51566	armadillo repeat containing, X-linked 3		1.08291	0.699968		-1.17145	0.44556		-1.05726	0.788059		1.01186	0.954355		1.01302	0.949983
ARMCX4	100131755	armadillo repeat containing, X-linked 4		1.01596	0.955919		1.32801	0.313159		-1.30297	0.349722		1.01606	0.956539		-1.01648	0.956286
ARMCX5	64860	armadillo repeat containing, X-linked 5		1.05912	0.76353		-1.09163	0.649695		1.17486	0.408748		-1.01202	0.950253		-1.04117	0.833533
ARMCX6	54470	armadillo repeat containing, X-linked 6		1.04197	0.819169		1.06196	0.737522		-1.00649	0.971008		1.03215	0.858923		1.01868	0.917393
ARNT	405	aryl hydrocarbon receptor nuclear translocator		-1.00187	0.989417		-1.10351	0.484993		1.01382	0.922067		1.03572	0.801618		1.01117	0.936695
ARNT2	9915	aryl-hydrocarbon receptor nuclear translocator 2		-1.30682	0.522877		1.09914	0.791676		-1.13534	0.705734		1.668	0.170439		1.20313	0.699451
ARNTL	406	aryl hydrocarbon receptor nuclear translocator-like		-1.01687	0.934536		1.07906	0.715773		1.1221	0.578174		-1.05938	0.775739		1.01966	0.923596
ARNTL2	56938	aryl hydrocarbon receptor nuclear translocator-like 2		1.0404	0.761148		-1.32316	0.0317885		-1.10915	0.425728		1.21484	0.135634		1.16071	0.252991
ARPC1A	10552	actin related protein 2/3 complex, subunit 1A, 41kDa		-1.04218	0.770617		1.05085	0.726341		-1.04703	0.74557		-1.06491	0.657444		-1.04193	0.772601
ARPC1B	10095	actin related protein 2/3 complex, subunit 1B, 41kDa		-1.16863	0.711402		1.39263	0.429488		-1.36192	0.462763		-1.53826	0.301807		-1.28966	0.541696
ARPC2	10109	actin related protein 2/3 complex, subunit 2, 34kDa		1.01164	0.912395		1.00023	0.998221		-1.00909	0.931402		-1.07434	0.495773		-1.00131	0.99011
ARPC3	10094	actin related protein 2/3 complex, subunit 3, 21kDa		-1.00834	0.943579		-1.03407	0.775176		-1.06199	0.608355		1.05692	0.637205		1.04987	0.678963
ARPC4	10093	actin related protein 2/3 complex, subunit 4, 20kDa		1.00295	0.986181		1.0097	0.954633		-1.10866	0.540633		1.05169	0.769531		1.16767	0.37408
ARPC5	10092	actin related protein 2/3 complex, subunit 5, 16kDa		1.03982	0.795317		-1.0933	0.552492		1.06708	0.665387		-1.0748	0.631393		1.04516	0.769462
ARPC5L	81873	actin related protein 2/3 complex, subunit 5-like		-1.0473	0.764017		1.18951	0.258583		-1.15498	0.348643		-1.37028	0.0408261		-1.15031	0.364537
ARPP19	10776	cAMP-regulated phosphoprotein, 19kDa		1.09749	0.484022		-1.18961	0.19149		1.06323	0.644479		1.08985	0.517529		1.06584	0.631688
ARRB1	408	arrestin, beta 1		1.11236	0.705089		1.1395	0.64591		-1.19792	0.517474		1.11243	0.701142		1.2815	0.39034
ARRB2	409	arrestin, beta 2		-1.03003	0.829266		1.06467	0.651735		1.00686	0.960361		1.11963	0.410511		1.14709	0.320673
ARRDC1	92714	arrestin domain containing 1		-1.46216	0.403103		1.33191	0.527494		-1.45419	0.410232		-1.58257	0.304424		-1.55514	0.323484
ARRDC2	27106	arrestin domain containing 2		-1.11889	0.655306		1.24928	0.383726		-1.0803	0.763807		-1.00678	0.978977		-1.0579	0.829721
ARRDC3	57561	arrestin domain containing 3		1.14194	0.426133		1.03116	0.8543		1.04577	0.788371		1.19296	0.287248		1.26995	0.150635
ARRDC3-AS1	100129716	ARRDC3 antisense RNA 1		1.2943	0.343072		1.24864	0.43977		-1.00448	0.989051		-1.08869	0.742404		1.25975	0.378484
ARRDC4	91947	arrestin domain containing 4		1.08285	0.761175		-1.12152	0.664742		1.1572	0.581753		1.08923	0.743799		-1.01363	0.958694
ARSA	410	arylsulfatase A		-1.2879	0.486116		1.13052	0.736495		-1.27748	0.498879		-1.68782	0.143474		-1.40041	0.350299
ARSB	411	arylsulfatase B		1.00777	0.957817		-1.13921	0.368444		-1.02924	0.842007		1.07551	0.617603		1.04624	0.760378
ARSD	414	arylsulfatase D		-1.107	0.664854		1.00562	0.981006		-1.62562	0.0781176		1.19211	0.450283		-1.12966	0.602754
ARSG	22901	arylsulfatase G		1.27565	0.213833		1.01127	0.956039		1.08455	0.713449		1.11229	0.590869		1.14758	0.476034
ARSI	340075	arylsulfatase family, member I		1.15341	0.697573		1.10912	0.77022		-1.21415	0.584913		-1.48796	0.274864		1.15722	0.697688
ARSJ	79642	arylsulfatase family, member J		1.02636	0.853807		-1.23703	0.135622		-1.04731	0.742458		-1.0203	0.886453		-1.04187	0.77277
ARSK	153642	arylsulfatase family, member K		1.01024	0.953152		1.00052	0.997704		-1.18785	0.318909		-1.03498	0.839508		-1.08174	0.646841
ARTN	9048	artemin		1.25057	0.612346		1.52818	0.341642		-1.88044	0.155327		1.31985	0.532325		-1.24188	0.626182
ARV1	64801	ARV1 homolog (S. cerevisiae)		-1.02356	0.894102		-1.15963	0.399944		1.0627	0.726549		-1.0894	0.627217		-1.00967	0.957195
ARVCF	421	armadillo repeat gene deleted in velocardiofacial syndrome		-1.67418	0.239624		1.73204	0.215377		-1.25001	0.607622		-1.8225	0.1626		-2.17756	0.0720088
ASAH1	427	N-acylsphingosine amidohydrolase (acid ceramidase) 1		1.06945	0.567193		-1.06317	0.602414		1.08706	0.478395		-1.03353	0.778207		1.01357	0.908882
ASAH2B	653308	N-acylsphingosine amidohydrolase (non-lysosomal ceramidase) 2B		-1.68735	0.0841717		1.1154	0.734235		-1.24581	0.495244		1.21207	0.542913		-1.13673	0.682299
ASAP1	50807	ArfGAP with SH3 domain, ankyrin repeat and PH domain 1		1.07673	0.483821		-1.17092	0.135181		1.06581	0.545948		1.10271	0.355138		1.02843	0.791039
ASAP2	8853	ArfGAP with SH3 domain, ankyrin repeat and PH domain 2		1.0122	0.927814		-1.20555	0.161621		-1.03864	0.776793		1.1016	0.469819		1.03397	0.803389
ASAP3	55616	ArfGAP with SH3 domain, ankyrin repeat and PH domain 3		-1.15176	0.459023		1.14995	0.472613		-1.09294	0.644144		-1.06353	0.744446		-1.00019	0.999208
ASB1	51665	ankyrin repeat and SOCS box containing 1		-1.00894	0.952277		-1.0737	0.63307		-1.01955	0.896729		1.01521	0.91946		-1.03871	0.798966
ASB13	79754	ankyrin repeat and SOCS box containing 13		-1.03972	0.861894		1.07615	0.742552		-1.02316	0.918221		-1.06428	0.780645		1.01295	0.954584
ASB16-AS1	339201	ASB16 antisense RNA 1		-1.42494	0.217133		1.77215	0.0818853		1.3262	0.354266		-1.12119	0.671567		-1.22184	0.465413
ASB3	51130	ankyrin repeat and SOCS box containing 3		1.08261	0.854151		-1.30373	0.523435		-1.27469	0.638216		-1.35199	0.480028		1.01578	0.968984
ASB6	140459	ankyrin repeat and SOCS box containing 6		-1.02853	0.88676		1.10677	0.60363		-1.02537	0.898088		-1.181	0.397828		-1.02251	0.910589
ASB7	140460	ankyrin repeat and SOCS box containing 7		-1.01423	0.925218		-1.18172	0.260246		-1.06436	0.674027		1.03564	0.811157		-1.01865	0.899819
ASB8	140461	ankyrin repeat and SOCS box containing 8		1.02146	0.876333		-1.1539	0.300718		-1.05586	0.691355		-1.04708	0.734541		-1.09178	0.518035
ASCC1	51008	activating signal cointegrator 1 complex subunit 1		-1.05331	0.745024		-1.16052	0.349871		1.03629	0.82188		1.08085	0.625734		1.18758	0.286463
ASCC2	84164	activating signal cointegrator 1 complex subunit 2		-1.07328	0.567872		1.0864	0.504598		-1.07004	0.58544		-1.03368	0.78913		-1.0565	0.657513
ASCC3	10973	activating signal cointegrator 1 complex subunit 3		1.12338	0.378347		-1.19993	0.168361		1.08754	0.525192		1.17213	0.229664		1.04142	0.758684
ASF1A	25842	anti-silencing function 1A histone chaperone		-1.05106	0.733325		-1.03992	0.790434		-1.0075	0.959477		1.01642	0.911177		-1.0133	0.928021
ASF1B	55723	anti-silencing function 1B histone chaperone		-1.01535	0.925757		1.12947	0.455562		-1.07812	0.644036		-1.12955	0.457432		-1.03874	0.817514
ASH1L	55870	ash1 (absent, small, or homeotic)-like (Drosophila)		1.11825	0.459954		-1.20482	0.217882		1.07286	0.641738		1.17101	0.296585		-1.00307	0.983801
ASH1L-AS1	645676	ASH1L antisense RNA 1		-1.11329	0.823251		-1.59394	0.330726		-1.34811	0.535375		-1.33819	0.531409		-1.10442	0.837412
ASH2L	9070	ash2 (absent, small, or homeotic)-like (Drosophila)		1.00565	0.964326		1.02723	0.833227		1.0309	0.81181		-1.04505	0.726343		-1.02513	0.844292
ASIC1	41	acid-sensing (proton-gated) ion channel 1		1.17386	0.567434		-1.06458	0.825166		1.02307	0.935974		-1.16091	0.59586		-1.14269	0.645574
ASIC3	9311	acid-sensing (proton-gated) ion channel 3		-1.14719	0.781483		2.1291	0.192622		-1.30658	0.617842		-1.26169	0.58934		1.10961	0.810224
ASL	435	argininosuccinate lyase		-1.01341	0.938		1.22693	0.233567		-1.01576	0.927425		-1.19944	0.290739		-1.07653	0.668558
ASNA1	439	arsA arsenite transporter, ATP-binding, homolog 1 (bacterial)		1.01521	0.916307		1.15705	0.309941		-1.00864	0.952112		-1.12413	0.415242		1.05282	0.721321
ASNS	440	asparagine synthetase (glutamine-hydrolyzing)		1.04858	0.90745		-1.42438	0.38749		-1.08076	0.848764		1.10794	0.801293		1.00917	0.982089
ASNSD1	54529	asparagine synthetase domain containing 1		1.08905	0.599881		-1.13853	0.42646		1.03896	0.814779		1.10975	0.522857		1.04962	0.766162
ASPH	444	aspartate beta-hydroxylase		1.1056	0.494156		-1.10474	0.497314		1.08769	0.566603		1.03892	0.794739		1.09667	0.530141
ASPHD1	253982	aspartate beta-hydroxylase domain containing 1		1.15603	0.723754		1.58728	0.268746		-1.63077	0.231873		-1.52373	0.29979		-1.6641	0.230825
ASPHD2	57168	aspartate beta-hydroxylase domain containing 2		-1.05046	0.764565		-1.02491	0.888643		-1.10906	0.549086		-1.12213	0.466574		-1.11157	0.517043
ASPM	259266	asp (abnormal spindle) homolog, microcephaly associated (Drosophila)		1.09565	0.633153		-1.18208	0.382073		1.21122	0.315904		1.16125	0.434521		1.06402	0.745637
ASPSCR1	79058	alveolar soft part sarcoma chromosome region, candidate 1		-1.83769	0.155422		1.3227	0.511615		-1.4862	0.356843		-1.72893	0.194843		-1.56135	0.2906
ASRGL1	80150	asparaginase like 1		1.19028	0.309141		-1.01425	0.935985		-1.32042	0.11033		-1.04769	0.782003		-1.05668	0.74185
ASS1	445	argininosuccinate synthase 1		-1.06872	0.697774		-1.15225	0.40656		-1.05871	0.73849		1.02539	0.883103		-1.07358	0.677772
ASTE1	28990	asteroid homolog 1 (Drosophila)		1.02851	0.868131		-1.09648	0.579048		-1.00954	0.954097		1.14297	0.425214		1.01884	0.912452
ASTN2	23245	astrotactin 2		-1.05841	0.806884		-1.3249	0.252535		-1.03179	0.903437		1.00215	0.991761		-1.06165	0.78444
ASUN	55726	asunder spermatogenesis regulator		-1.02646	0.851419		-1.15857	0.293573		1.07958	0.582208		1.19675	0.198491		1.01036	0.941375
ASXL1	171023	additional sex combs like 1 (Drosophila)		-1.00014	0.998798		-1.04944	0.612052		-1.04885	0.615488		1.00958	0.919995		-1.00605	0.949506
ASXL2	55252	additional sex combs like 2 (Drosophila)		1.05935	0.616258		-1.19799	0.11524		1.05378	0.646948		1.09114	0.447678		-1.01188	0.918307
ATAD1	84896	ATPase family, AAA domain containing 1		1.08633	0.557821		-1.17269	0.260513		1.05735	0.69351		1.06246	0.66791		1.03554	0.804736
ATAD2	29028	ATPase family, AAA domain containing 2		1.14007	0.457775		-1.16086	0.398546		1.06653	0.715489		1.14176	0.452732		1.00892	0.959862
ATAD2B	54454	ATPase family, AAA domain containing 2B		-1.07017	0.741631		-1.22957	0.316422		1.09333	0.664098		1.12768	0.556565		-1.01022	0.960287
ATAD3A	55210	ATPase family, AAA domain containing 3A		-1.13232	0.736641		1.38223	0.378554		-1.44518	0.319463		-1.3745	0.385765		-1.37283	0.388403
ATAD3B	83858	ATPase family, AAA domain containing 3B		-1.13246	0.718013		1.24647	0.518773		-1.37183	0.355946		-1.27822	0.472398		-1.30629	0.436079
ATAD3C	219293	ATPase family, AAA domain containing 3C		-2.25845	0.0337358		-1.23289	0.599458		1.04485	0.9061		-1.53596	0.236676		-1.07174	0.838348
ATAD5	79915	ATPase family, AAA domain containing 5		1.1964	0.375224		-1.25861	0.254601		1.13801	0.522767		1.34703	0.141272		1.0033	0.98697
ATAT1	79969	alpha tubulin acetyltransferase 1		-1.06849	0.713163		-1.23295	0.240146		-1.12351	0.504935		-1.11959	0.504999		1.10509	0.568259
ATE1	11101	arginyltransferase 1		1.07883	0.639036		-1.10427	0.541439		1.04176	0.80077		1.04281	0.794944		1.02598	0.873612
ATF1	466	activating transcription factor 1		1.08627	0.642615		-1.11493	0.544024		1.11896	0.531085		1.04718	0.795698		-1.0114	0.949218
ATF2	1386	activating transcription factor 2		1.15846	0.336311		-1.19926	0.236014		1.07184	0.648897		1.1917	0.247044		1.02407	0.875172
ATF3	467	activating transcription factor 3		-1.00411	0.991639		1.0344	0.935804		-1.35554	0.479041		-1.12902	0.755252		1.01651	0.966191
ATF4	468	activating transcription factor 4		1.02374	0.858546		1.15187	0.285754		-1.08143	0.554243		-1.00284	0.982809		1.10235	0.459279
ATF5	22809	activating transcription factor 5		-1.0979	0.709346		1.06489	0.798948		-1.05733	0.821754		-1.16603	0.559726		1.12152	0.666967
ATF6	22926	activating transcription factor 6		1.10784	0.570779		-1.0941	0.618838		1.11061	0.562077		1.05982	0.747599		1.06066	0.74429
ATF6B	1388	activating transcription factor 6 beta		-1.03386	0.769102		1.05606	0.632852		1.01906	0.868881		1.00553	0.960955		1.03131	0.785748
ATF7	11016	activating transcription factor 7		1.02628	0.842114		-1.10311	0.454117		-1.00898	0.945039		1.04403	0.737166		1.03227	0.805089
ATF7IP	55729	activating transcription factor 7 interacting protein		1.01135	0.944322		-1.25819	0.158484		1.0186	0.909375		1.23708	0.18758		1.09624	0.569098
ATF7IP2	80063	activating transcription factor 7 interacting protein 2		1.00217	0.992721		1.05464	0.84278		1.11875	0.647248		1.1978	0.455928		-1.13453	0.594714
ATG10	83734	autophagy related 10		-1.1245	0.43598		-1.22842	0.181179		1.072	0.657215		-1.17146	0.293151		-1.01901	0.900769
ATG101	NA	NA		-1.3041	0.178935		1.26364	0.237366		-1.04331	0.830698		-1.30128	0.182321		-1.14959	0.480149
ATG12	9140	autophagy related 12		1.05001	0.75114		-1.0915	0.570251		1.08563	0.594184		-1.03307	0.83216		1.00004	0.999783
ATG13	9776	autophagy related 13		1.03819	0.740926		-1.00214	0.985031		-1.00584	0.959481		-1.02467	0.83053		1.12022	0.319708
ATG14	22863	autophagy related 14		-1.02631	0.851037		-1.10569	0.459457		1.03399	0.806216		1.13478	0.354965		1.06019	0.669634
ATG16L1	55054	autophagy related 16-like 1 (S. cerevisiae)		1.09967	0.500683		-1.04986	0.724837		-1.00258	0.985124		-1.09525	0.513763		1.07943	0.587361
ATG16L2	89849	autophagy related 16-like 2 (S. cerevisiae)		1.01543	0.950146		1.29586	0.328245		1.03549	0.891945		-1.11315	0.656959		-1.30674	0.27041
ATG2A	23130	autophagy related 2A		-1.1759	0.623775		1.46087	0.253431		-1.29135	0.437695		-1.36275	0.343758		-1.371	0.336214
ATG2B	55102	autophagy related 2B		1.09003	0.53777		-1.22189	0.154086		1.0821	0.572961		1.19373	0.204986		-1.01732	0.902231
ATG3	64422	autophagy related 3		-1.06808	0.540932		-1.11799	0.302037		1.03095	0.778596		-1.07275	0.515795		-1.00856	0.93725
ATG4A	115201	autophagy related 4A, cysteine peptidase		1.06165	0.715243		-1.02407	0.884532		1.11668	0.487699		1.03638	0.825948		1.06567	0.69814
ATG4B	23192	autophagy related 4B, cysteine peptidase		-1.08717	0.62148		1.21915	0.241459		-1.10955	0.538443		-1.07336	0.675593		-1.06382	0.715171
ATG4C	84938	autophagy related 4C, cysteine peptidase		1.13764	0.463329		-1.17712	0.360732		1.13238	0.47923		1.20161	0.295714		1.06603	0.716574
ATG4D	84971	autophagy related 4D, cysteine peptidase		-1.36431	0.270995		1.62605	0.0882847		-1.41592	0.219178		-1.37658	0.255095		-1.25031	0.425048
ATG5	9474	autophagy related 5		1.07376	0.595715		-1.20753	0.16176		1.02104	0.876391		1.10965	0.43767		1.04318	0.753156
ATG7	10533	autophagy related 7		1.01203	0.92617		-1.03949	0.765475		-1.01768	0.892627		-1.00805	0.950423		1.01441	0.911844
ATG9A	79065	autophagy related 9A		-1.02584	0.875386		1.149	0.393992		-1.02632	0.872798		-1.089	0.598955		1.04139	0.803357
ATHL1	80162	ATH1, acid trehalase-like 1 (yeast)		1.16972	0.568602		1.43241	0.211465		1.06779	0.816107		-1.24216	0.424668		-1.02856	0.918981
ATIC	471	5-aminoimidazole-4-carboxamide ribonucleotide formyltransferase/IMP cyclohydrolase		-1.04072	0.708591		-1.16266	0.158696		-1.00254	0.98105		1.06414	0.561551		1.03561	0.74437
ATL1	51062	atlastin GTPase 1		1.21794	0.466773		-1.48604	0.150482		-1.00498	0.985202		1.42301	0.187826		1.09261	0.741308
ATL2	64225	atlastin GTPase 2		1.13425	0.424114		-1.12696	0.447976		1.08516	0.602714		1.07351	0.651852		1.01301	0.934467
ATL3	25923	atlastin GTPase 3		1.06707	0.613251		-1.11135	0.411328		-1.0047	0.970799		1.15164	0.27113		1.09362	0.485783
ATM	472	ataxia telangiectasia mutated		1.09753	0.569798		-1.26777	0.148013		1.13717	0.432489		1.21369	0.236845		1.07161	0.672451
ATMIN	23300	ATM interactor		1.05499	0.701096		-1.0982	0.50279		1.00475	0.972907		1.03825	0.787698		1.05295	0.711656
ATN1	1822	atrophin 1		-1.19899	0.352163		1.22992	0.288292		-1.05095	0.79871		-1.22093	0.303555		-1.11706	0.56854
ATOH8	84913	atonal homolog 8 (Drosophila)		1.06411	0.843258		1.96975	0.237161		1.82528	0.35613		1.31747	0.492372		1.37593	0.376414
ATOX1	475	antioxidant 1 copper chaperone		-1.01517	0.957714		1.00393	0.988987		-1.67592	0.0649776		1.35683	0.278603		1.14458	0.640009
ATP10D	57205	ATPase, class V, type 10D		1.02649	0.826198		-1.20472	0.119891		-1.03128	0.794722		1.07389	0.548893		1.06366	0.605082
ATP11A	23250	ATPase, class VI, type 11A		-1.09983	0.430435		-1.02051	0.86709		-1.06813	0.583899		-1.03497	0.775668		-1.04126	0.73791
ATP11B	23200	ATPase, class VI, type 11B		1.05363	0.750007		-1.15459	0.381405		1.10969	0.526019		1.12798	0.46224		1.02588	0.876033
ATP11C	286410	ATPase, class VI, type 11C		1.14368	0.328033		-1.1787	0.230022		1.12696	0.38107		1.1475	0.316829		1.00476	0.97251
ATP13A1	57130	ATPase type 13A1		-1.10215	0.641929		1.21263	0.35612		-1.01117	0.957462		-1.14528	0.515478		-1.07697	0.722896
ATP13A2	23400	ATPase type 13A2		-1.11107	0.738265		1.33822	0.354692		-1.23886	0.495108		-1.34741	0.341276		-1.18289	0.592528
ATP13A3	79572	ATPase type 13A3		1.17206	0.293385		-1.25337	0.135011		1.06552	0.674181		1.1226	0.443997		1.03033	0.84322
ATP1A1	476	ATPase, Na+/K+ transporting, alpha 1 polypeptide		-1.03324	0.810913		-1.08489	0.551123		-1.03977	0.775296		1.0344	0.804491		1.09002	0.528423
ATP1A1-AS1	NA	NA		1.03236	0.898426		-1.07445	0.832643		-1.00064	0.998025		1.01967	0.935542		-1.02748	0.90866
ATP1B1	481	ATPase, Na+/K+ transporting, beta 1 polypeptide		-1.04986	0.710635		-1.14188	0.311136		-1.0673	0.619565		-1.04482	0.738157		1.05437	0.687851
ATP1B3	483	ATPase, Na+/K+ transporting, beta 3 polypeptide		-1.08286	0.466564		-1.04374	0.695117		-1.03594	0.746226		-1.11941	0.302709		-1.03499	0.754255
ATP2A1	487	ATPase, Ca++ transporting, cardiac muscle, fast twitch 1		1.02668	0.940448		1.41543	0.380822		1.06245	0.879473		1.08751	0.813415		1.12483	0.75069
ATP2A2	488	ATPase, Ca++ transporting, cardiac muscle, slow twitch 2		-1.00698	0.954479		-1.11171	0.384877		-1.0483	0.698642		-1.03543	0.775224		1.08334	0.511932
ATP2A3	489	ATPase, Ca++ transporting, ubiquitous		1.05712	0.901829		1.58141	0.333022		-1.90344	0.179057		1.2536	0.624789		-1.1544	0.743493
ATP2B1	490	ATPase, Ca++ transporting, plasma membrane 1		1.08265	0.699204		-1.21832	0.337298		1.08155	0.703273		1.11821	0.586544		-1.02121	0.918597
ATP2B4	493	ATPase, Ca++ transporting, plasma membrane 4		1.01339	0.961587		-1.08256	0.774367		1.06791	0.811746		1.13724	0.640667		1.12972	0.658967
ATP2C1	27032	ATPase, Ca++ transporting, type 2C, member 1		-1.02128	0.844958		-1.12774	0.265319		1.03287	0.76419		1.01968	0.856263		1.03067	0.779287
ATP2C2	9914	ATPase, Ca++ transporting, type 2C, member 2		-1.12787	0.716122		-1.14493	0.690491		1.06305	0.865599		-1.20438	0.559619		-1.2684	0.458946
ATP5A1	498	ATP synthase, H+ transporting, mitochondrial F1 complex, alpha subunit 1, cardiac muscle		-1.03156	0.849781		1.01093	0.947156		1.02183	0.895243		-1.01438	0.930638		1.06033	0.721225
ATP5B	506	ATP synthase, H+ transporting, mitochondrial F1 complex, beta polypeptide		-1.00179	0.988492		1.04673	0.712118		-1.0253	0.839979		-1.03999	0.751371		1.04777	0.706371
ATP5C1	509	ATP synthase, H+ transporting, mitochondrial F1 complex, gamma polypeptide 1		1.0439	0.781059		-1.03651	0.816411		1.04838	0.759495		1.01362	0.930192		1.0674	0.673482
ATP5D	513	ATP synthase, H+ transporting, mitochondrial F1 complex, delta subunit		-3.70973	0.128651		-1.0181	0.978827		-3.58971	0.134031		-2.84714	0.193474		-1.93486	0.408292
ATP5F1	515	ATP synthase, H+ transporting, mitochondrial Fo complex, subunit B1		1.01529	0.891267		-1.00654	0.953224		1.02563	0.819772		-1.08216	0.477896		-1.04123	0.717163
ATP5G1	516	ATP synthase, H+ transporting, mitochondrial Fo complex, subunit C1 (subunit 9)		-1.02948	0.891891		1.2743	0.256305		1.05146	0.813217		1.18427	0.428075		1.42099	0.104488
ATP5G2	517	ATP synthase, H+ transporting, mitochondrial Fo complex, subunit C2 (subunit 9)		-1.10352	0.468671		1.05805	0.677817		-1.1069	0.454416		1.08621	0.543329		1.11649	0.419162
ATP5G3	518	ATP synthase, H+ transporting, mitochondrial Fo complex, subunit C3 (subunit 9)		1.02421	0.879368		1.06323	0.696669		-1.06494	0.688574		-1.10309	0.53369		-1.00214	0.989259
ATP5H	10476	ATP synthase, H+ transporting, mitochondrial Fo complex, subunit d		-1.05666	0.721274		1.13791	0.402857		-1.05539	0.726908		1.05843	0.713274		1.09656	0.553638
ATP5J	522	ATP synthase, H+ transporting, mitochondrial Fo complex, subunit F6		-1.10771	0.491724		1.11656	0.454955		-1.31055	0.0680594		-1.02236	0.882523		1.00954	0.950137
ATP5J2	9551	ATP synthase, H+ transporting, mitochondrial Fo complex, subunit F2		-1.23982	0.518		1.21149	0.521118		1.24587	0.490926		-1.08947	0.782553		-1.07854	0.813111
ATP5L	10632	ATP synthase, H+ transporting, mitochondrial Fo complex, subunit G		-1.17903	0.280741		1.12986	0.421419		-1.18106	0.276093		1.05853	0.708123		1.0708	0.656389
ATP5O	539	ATP synthase, H+ transporting, mitochondrial F1 complex, O subunit		-1.0362	0.802634		1.04164	0.773748		-1.06914	0.637362		1.04871	0.737689		1.16318	0.288203
ATP5S	27109	ATP synthase, H+ transporting, mitochondrial Fo complex, subunit s (factor B)		-1.06718	0.702593		1.02696	0.875661		-1.20646	0.279405		-1.01668	0.924254		-1.0231	0.89688
ATP5SL	55101	ATP5S-like		-1.11541	0.468823		1.16127	0.3221		-1.08222	0.600118		-1.12505	0.433438		-1.03855	0.802032
ATP6AP1	537	ATPase, H+ transporting, lysosomal accessory protein 1		-1.05321	0.726752		1.12226	0.436697		-1.05067	0.738754		-1.08615	0.576617		1.01557	0.917122
ATP6AP1L	92270	ATPase, H+ transporting, lysosomal accessory protein 1-like		1.11382	0.638241		-1.10457	0.697551		1.2128	0.428759		1.10004	0.664559		-1.06801	0.767263
ATP6AP2	10159	ATPase, H+ transporting, lysosomal accessory protein 2		-1.00389	0.972959		-1.13108	0.281553		1.01058	0.926676		-1.02043	0.859676		1.0592	0.615601
ATP6V0A1	535	ATPase, H+ transporting, lysosomal V0 subunit a1		1.04163	0.800815		-1.11611	0.49648		1.00098	0.995132		1.02127	0.895977		1.14445	0.404733
ATP6V0A2	23545	ATPase, H+ transporting, lysosomal V0 subunit a2		-1.09287	0.460745		-1.10987	0.385747		1.04734	0.701749		-1.00657	0.95654		1.02165	0.859548
ATP6V0B	533	ATPase, H+ transporting, lysosomal 21kDa, V0 subunit b		-1.00784	0.960281		1.26044	0.14007		-1.02624	0.868581		-1.20864	0.22627		-1.01424	0.928153
ATP6V0C	527	ATPase, H+ transporting, lysosomal 16kDa, V0 subunit c		-3.03312	0.184617		-1.31149	0.732713		-4.17744	0.0901884		-3.24671	0.134688		-2.13997	0.32649
ATP6V0D1	9114	ATPase, H+ transporting, lysosomal 38kDa, V0 subunit d1		-1.02819	0.891932		1.17284	0.435263		1.02171	0.916074		1.01827	0.929479		1.01719	0.933933
ATP6V0E1	8992	ATPase, H+ transporting, lysosomal 9kDa, V0 subunit e1		-1.10711	0.520262		1.04384	0.785196		-1.05368	0.739351		1.04466	0.781875		1.06736	0.681061
ATP6V0E2	155066	ATPase, H+ transporting V0 subunit e2		1.09895	0.690393		1.27674	0.305091		-1.23986	0.36333		-1.24808	0.34832		1.03791	0.875937
ATP6V0E2-AS1	401431	ATP6V0E2 antisense RNA 1		-1.05	0.873588		1.54055	0.167076		-1.15465	0.635639		1.02126	0.9417		-1.72649	0.0652933
ATP6V1A	523	ATPase, H+ transporting, lysosomal 70kDa, V1 subunit A		1.12576	0.328093		-1.19683	0.137837		-1.01761	0.885127		1.09322	0.46154		1.09545	0.452186
ATP6V1B2	526	ATPase, H+ transporting, lysosomal 56/58kDa, V1 subunit B2		1.03021	0.774713		-1.12372	0.261847		1.06002	0.573765		-1.04093	0.700134		1.07796	0.473235
ATP6V1C1	528	ATPase, H+ transporting, lysosomal 42kDa, V1 subunit C1		1.12718	0.38276		-1.15408	0.294785		1.05828	0.678454		1.08669	0.544201		1.02491	0.857501
ATP6V1D	51382	ATPase, H+ transporting, lysosomal 34kDa, V1 subunit D		1.07549	0.546641		-1.02511	0.836937		1.03964	0.747146		1.04798	0.69817		1.08023	0.524504
ATP6V1E1	529	ATPase, H+ transporting, lysosomal 31kDa, V1 subunit E1		1.07778	0.58647		-1.10534	0.466074		1.01324	0.923724		-1.02738	0.844368		1.21487	0.158358
ATP6V1E2	90423	ATPase, H+ transporting, lysosomal 31kDa, V1 subunit E2		1.13062	0.63578		-1.17822	0.537044		1.24823	0.450943		1.25203	0.375237		1.05015	0.84495
ATP6V1F	9296	ATPase, H+ transporting, lysosomal 14kDa, V1 subunit F		1.02563	0.873597		1.1353	0.424373		1.00121	0.993877		1.03179	0.843942		1.1016	0.543109
ATP6V1G1	9550	ATPase, H+ transporting, lysosomal 13kDa, V1 subunit G1		1.11491	0.414533		-1.03474	0.797627		1.06263	0.649148		-1.12839	0.364181		1.02318	0.863612
ATP6V1G2	534	ATPase, H+ transporting, lysosomal 13kDa, V1 subunit G2		-1.76177	0.1234		1.05099	0.894239		-1.39168	0.340228		1.16761	0.66359		-1.09114	0.796515
ATP6V1H	51606	ATPase, H+ transporting, lysosomal 50/57kDa, V1 subunit H		1.02292	0.859327		-1.10057	0.453083		-1.00058	0.996343		-1.06572	0.618628		1.03161	0.808362
ATP7A	538	ATPase, Cu++ transporting, alpha polypeptide		1.16824	0.33671		-1.09714	0.566992		1.07305	0.660848		1.22802	0.203321		1.13641	0.428876
ATP7B	540	ATPase, Cu++ transporting, beta polypeptide		-1.07573	0.681641		1.03166	0.863039		1.03255	0.854436		-1.07774	0.666387		-1.10242	0.581717
ATP8A1	10396	ATPase, aminophospholipid transporter (APLT), class I, type 8A, member 1		1.31904	0.37641		-1.31931	0.391291		-1.1035	0.758042		1.22035	0.519589		-1.01765	0.955499
ATP8A2	51761	ATPase, aminophospholipid transporter, class I, type 8A, member 2		-1.00289	0.992065		1.06258	0.839661		-1.27135	0.413152		1.28157	0.397418		-1.20613	0.522972
ATP8B1	5205	ATPase, aminophospholipid transporter, class I, type 8B, member 1		-1.0338	0.769278		-1.16871	0.169779		-1.0587	0.614316		-1.01341	0.906342		-1.01637	0.886102
ATP8B2	57198	ATPase, aminophospholipid transporter, class I, type 8B, member 2		-1.032	0.814764		-1.03364	0.805523		-1.0721	0.602152		-1.07331	0.59626		-1.00455	0.973082
ATP8B3	148229	ATPase, aminophospholipid transporter, class I, type 8B, member 3		-1.61272	0.323929		-1.24523	0.671501		-1.40113	0.480255		1.04746	0.912166		-1.27118	0.598462
ATP9A	10079	ATPase, class II, type 9A		-1.00578	0.972638		1.00337	0.983964		1.04905	0.778439		1.07917	0.648008		1.09546	0.583556
ATP9B	374868	ATPase, class II, type 9B		-1.07042	0.659625		1.19345	0.249988		1.11094	0.494884		-1.14437	0.375355		1.03416	0.828433
ATPAF1	64756	ATP synthase mitochondrial F1 complex assembly factor 1		-1.01315	0.921001		-1.12131	0.385346		1.04744	0.725269		-1.09725	0.481812		1.06451	0.636149
ATPAF2	91647	ATP synthase mitochondrial F1 complex assembly factor 2		-1.0057	0.97415		1.12364	0.508259		1.01847	0.917527		-1.32763	0.107588		-1.10766	0.564087
ATPIF1	93974	ATPase inhibitory factor 1		-1.09211	0.609533		1.15797	0.396903		-1.02855	0.870889		1.02987	0.863964		1.0863	0.634215
ATR	545	ataxia telangiectasia and Rad3 related		1.15398	0.269911		-1.19065	0.178967		1.17336	0.216262		1.18816	0.183941		-1.00404	0.975242
ATRAID	51374	all-trans retinoic acid-induced differentiation factor		1.07397	0.523247		1.15266	0.204112		1.03842	0.736091		-1.15884	0.185846		1.06965	0.549174
ATRIP	84126	ATR interacting protein		-1.05121	0.73475		1.04474	0.762943		1.08739	0.560487		1.04564	0.759816		1.12054	0.442383
ATRN	8455	attractin		-1.00764	0.940851		-1.1016	0.344865		-1.03211	0.757006		-1.01413	0.89085		1.00106	0.991778
ATRNL1	26033	attractin-like 1		1.18083	0.438191		-1.35909	0.152076		1.12689	0.581793		1.01255	0.953627		1.08492	0.702014
ATRX	546	alpha thalassemia/mental retardation syndrome X-linked		1.10397	0.597188		-1.26945	0.203372		1.13169	0.509105		1.28594	0.17945		1.05567	0.771968
ATXN1	6310	ataxin 1		-1.03606	0.816114		-1.0615	0.697509		-1.05135	0.755609		1.03902	0.797834		-1.0175	0.908303
ATXN10	25814	ataxin 10		-1.03674	0.766387		-1.04293	0.729297		1.05949	0.634171		-1.01659	0.892529		1.06911	0.584344
ATXN1L	342371	ataxin 1-like		-1.00697	0.960056		-1.1698	0.257635		1.08138	0.572262		-1.07684	0.592819		1.00843	0.951749
ATXN2	6311	ataxin 2		-1.063	0.6451		-1.08752	0.525568		1.01365	0.918105		1.06899	0.607135		1.00831	0.949207
ATXN2L	11273	ataxin 2-like		-1.12577	0.371055		1.06966	0.612389		-1.13935	0.326597		1.03571	0.790675		-1.03942	0.769957
ATXN3	4287	ataxin 3		1.11757	0.45259		-1.16737	0.297762		1.08265	0.590918		1.13355	0.393529		1.21647	0.185474
ATXN7	6314	ataxin 7		1.02254	0.901919		-1.18638	0.345824		-1.04675	0.800953		1.09884	0.600017		-1.02008	0.911915
ATXN7L1	222255	ataxin 7-like 1		1.07988	0.68004		-1.0386	0.848405		-1.07166	0.714812		1.08801	0.636134		-1.15642	0.417839
ATXN7L2	127002	ataxin 7-like 2		-1.11846	0.603765		1.22732	0.344891		-1.04778	0.827381		1.05773	0.791871		-1.07311	0.740534
ATXN7L3	56970	ataxin 7-like 3		-1.03306	0.813805		1.01252	0.927999		-1.05477	0.69865		-1.16519	0.267623		-1.00041	0.997632
ATXN7L3B	552889	ataxin 7-like 3B		-1.02844	0.77601		-1.15867	0.134743		-1.01225	0.901854		1.00934	0.924636		1.05559	0.583705
AUH	549	AU RNA binding protein/enoyl-CoA hydratase		1.05954	0.720069		1.00153	0.9925		1.18822	0.297481		-1.18428	0.287931		-1.10941	0.518485
AUNIP	79000	aurora kinase A and ninein interacting protein		-1.09722	0.539611		-1.05017	0.747467		-1.01267	0.934224		1.08817	0.57054		-1.02358	0.875571
AUP1	550	ancient ubiquitous protein 1		-1.01702	0.904978		1.02343	0.869951		-1.01606	0.910381		-1.03026	0.833012		1.0028	0.98421
AURKA	6790	aurora kinase A		1.04026	0.830006		-1.03326	0.858676		1.0393	0.833353		-1.08493	0.656555		1.03859	0.836454
AURKAIP1	54998	aurora kinase A interacting protein 1		-1.8902	0.26971		1.13534	0.822823		-1.88372	0.267783		-2.22496	0.152552		-2.00834	0.210407
AURKAPS1	6791	aurora kinase A pseudogene 1		-1.44524	0.406394		-1.04635	0.907765		-1.10502	0.82204		-1.28003	0.533052		1.67666	0.241394
AURKB	9212	aurora kinase B		-1.01483	0.923385		1.12025	0.456003		1.0485	0.753384		-1.15145	0.355849		1.06026	0.703731
AUTS2	26053	autism susceptibility candidate 2		1.63829	0.384842		-1.07083	0.903374		-1.43025	0.561135		1.06844	0.865402		1.12674	0.827951
AVEN	57099	apoptosis, caspase activation inhibitor		1.12922	0.495316		-1.09466	0.60936		-1.11406	0.544093		-1.10605	0.575077		1.10977	0.561054
AVIL	10677	advillin		1.20189	0.697336		-1.13811	0.783263		1.28968	0.612035		-1.00014	0.998745		1.30122	0.493283
AVL9	23080	AVL9 homolog (S. cerevisiase)		1.00291	0.982349		-1.18738	0.195956		1.05033	0.710828		1.11612	0.400519		1.013	0.92137
AVPI1	60370	arginine vasopressin-induced 1		-1.06176	0.816542		1.2977	0.319781		-1.22991	0.427952		-1.50574	0.111706		-1.42273	0.173562
AXIN1	8312	axin 1		-1.28447	0.329776		1.18097	0.516746		-1.27017	0.352698		-1.37442	0.212814		-1.21625	0.443282
AXIN2	8313	axin 2		1.15139	0.695966		1.32031	0.40358		1.54507	0.169809		-1.00099	0.997682		-1.4002	0.319241
AXL	558	AXL receptor tyrosine kinase		-1.07736	0.476653		-1.11049	0.316762		-1.07087	0.512985		-1.03229	0.761412		1.04045	0.705091
AZI2	64343	5-azacytidine induced 2		1.04631	0.800443		-1.15336	0.428073		1.03618	0.843784		1.16718	0.388125		1.00259	0.98849
AZIN1	51582	antizyme inhibitor 1		1.02991	0.821618		-1.19443	0.173728		1.00023	0.99862		1.11099	0.420293		1.02297	0.861967
B2M	567	beta-2-microglobulin		1.00278	0.98083		1.00801	0.944988		-1.0375	0.750122		-1.0752	0.530267		1.01123	0.923018
B3GALNT1	8706	beta-1,3-N-acetylgalactosaminyltransferase 1 (globoside blood group)		1.10545	0.575675		-1.11936	0.522306		-1.03395	0.849971		1.07074	0.701684		1.28534	0.162766
B3GALNT2	148789	beta-1,3-N-acetylgalactosaminyltransferase 2		-1.0211	0.85403		-1.18821	0.127904		1.02514	0.826579		1.04696	0.684907		1.02141	0.852134
B3GALT6	126792	UDP-Gal:betaGal beta 1,3-galactosyltransferase polypeptide 6		-1.32212	0.209173		1.19975	0.412233		-1.08329	0.714761		-1.38649	0.142278		-1.06758	0.770376
B3GALTL	145173	beta 1,3-galactosyltransferase-like		1.08363	0.577265		-1.15945	0.301903		1.00045	0.997466		1.12214	0.425902		1.03977	0.789879
B3GAT3	26229	beta-1,3-glucuronyltransferase 3 (glucuronosyltransferase I)		-1.00417	0.987841		1.54015	0.116152		-1.05602	0.841161		-1.43575	0.182591		-1.27096	0.381349
B3GNT1	11041	UDP-GlcNAc:betaGal beta-1,3-N-acetylglucosaminyltransferase 1		1.06712	0.816401		1.05574	0.844744		-1.14623	0.619299		-1.36844	0.256416		1.12313	0.680982
B3GNT2	10678	UDP-GlcNAc:betaGal beta-1,3-N-acetylglucosaminyltransferase 2		-1.04059	0.79857		-1.21282	0.209233		-1.08171	0.610459		-1.03769	0.810764		1.04583	0.772798
B3GNT3	10331	UDP-GlcNAc:betaGal beta-1,3-N-acetylglucosaminyltransferase 3		-1.08495	0.831213		1.00927	0.980823		-1.26975	0.526548		1.1634	0.687862		1.19335	0.648679
B3GNT4	79369	UDP-GlcNAc:betaGal beta-1,3-N-acetylglucosaminyltransferase 4		-1.63698	0.297628		-1.15442	0.798098		1.23536	0.600387		1.42501	0.432553		1.47807	0.348101
B3GNT5	84002	UDP-GlcNAc:betaGal beta-1,3-N-acetylglucosaminyltransferase 5		1.15254	0.417031		-1.18482	0.331374		1.13781	0.459296		1.14866	0.428381		1.12849	0.491271
B3GNT9	84752	UDP-GlcNAc:betaGal beta-1,3-N-acetylglucosaminyltransferase 9		-1.24284	0.293524		1.08588	0.695309		-1.08407	0.704037		-1.38358	0.114461		-1.0841	0.693479
B3GNTL1	146712	UDP-GlcNAc:betaGal beta-1,3-N-acetylglucosaminyltransferase-like 1		1.09959	0.746496		1.36865	0.297123		-1.20253	0.523325		1.00433	0.987997		1.13822	0.650614
B4GALNT1	2583	beta-1,4-N-acetyl-galactosaminyl transferase 1		1.27332	0.409092		1.32193	0.338727		1.08494	0.777651		-1.45449	0.192531		-1.21268	0.515041
B4GALNT3	283358	beta-1,4-N-acetyl-galactosaminyl transferase 3		-1.13276	0.6062		1.00838	0.971875		-1.07668	0.753123		1.07627	0.757501		-1.49278	0.101152
B4GALNT4	338707	beta-1,4-N-acetyl-galactosaminyl transferase 4		-1.32969	0.449138		1.58099	0.231086		-1.65952	0.175106		-1.45336	0.316839		-1.65434	0.184512
B4GALT1	2683	UDP-Gal:betaGlcNAc beta 1,4- galactosyltransferase, polypeptide 1		-1.03753	0.838402		-1.09845	0.603623		-1.04767	0.796901		-1.03056	0.8676		1.01727	0.924545
B4GALT2	8704	UDP-Gal:betaGlcNAc beta 1,4- galactosyltransferase, polypeptide 2		1.01796	0.918565		1.15347	0.411319		-1.04719	0.790499		1.06246	0.728193		1.00226	0.989744
B4GALT3	8703	UDP-Gal:betaGlcNAc beta 1,4- galactosyltransferase, polypeptide 3		1.01671	0.916538		1.12633	0.453957		-1.02226	0.888819		1.01138	0.942641		-1.02097	0.895077
B4GALT4	8702	UDP-Gal:betaGlcNAc beta 1,4- galactosyltransferase, polypeptide 4		1.03511	0.824136		-1.10419	0.520372		-1.00467	0.975758		-1.04308	0.783522		-1.03509	0.823227
B4GALT5	9334	UDP-Gal:betaGlcNAc beta 1,4- galactosyltransferase, polypeptide 5		1.00234	0.989105		-1.10746	0.550095		-1.03531	0.838821		1.01092	0.949361		1.17191	0.355205
B4GALT6	9331	UDP-Gal:betaGlcNAc beta 1,4- galactosyltransferase, polypeptide 6		1.1619	0.411373		-1.25976	0.203619		1.00396	0.98235		1.10319	0.587045		1.2257	0.264901
B4GALT7	11285	xylosylprotein beta 1,4-galactosyltransferase, polypeptide 7		-1.21767	0.429796		1.3391	0.240653		-1.17077	0.526037		-1.40125	0.175077		-1.05311	0.835252
B9D1	27077	B9 protein domain 1		-1.13969	0.486796		1.10946	0.585835		-1.28023	0.195222		-1.22364	0.285223		-1.27211	0.208665
B9D2	80776	B9 protein domain 2		1.14306	0.697577		1.6394	0.169138		-1.1153	0.741542		-1.1425	0.691554		-1.28247	0.485725
BABAM1	29086	BRISC and BRCA1 A complex member 1		-1.0685	0.648531		1.21532	0.180008		-1.01722	0.906266		-1.10886	0.477055		1.09122	0.549855
BACE1	23621	beta-site APP-cleaving enzyme 1		1.01145	0.934543		-1.04578	0.742933		1.04037	0.771688		-1.06189	0.661783		1.17236	0.251191
BACE1-AS	100379571	BACE1 antisense RNA		1.02751	0.93328		-1.30673	0.304747		1.2947	0.327013		1.22791	0.472136		1.08042	0.782505
BACE2	25825	beta-site APP-cleaving enzyme 2		1.03239	0.838995		-1.10421	0.527417		-1.02597	0.869713		-1.0679	0.676053		1.0397	0.806146
BACH1	571	BTB and CNC homology 1, basic leucine zipper transcription factor 1		1.18593	0.2543		-1.25119	0.135958		1.15913	0.324187		1.2006	0.221849		1.2408	0.150366
BACH2	60468	BTB and CNC homology 1, basic leucine zipper transcription factor 2		-1.1882	0.493427		-1.18886	0.501856		1.05493	0.833046		1.15684	0.561576		1.11746	0.658867
BAD	572	BCL2-associated agonist of cell death		-1.68308	0.29368		1.27942	0.614881		-1.74018	0.262808		-2.04117	0.14254		-1.4458	0.445084
BAG1	573	BCL2-associated athanogene		-1.05767	0.657678		1.03823	0.766136		-1.01789	0.888398		-1.13695	0.310047		-1.00837	0.947722
BAG2	9532	BCL2-associated athanogene 2		-1.05621	0.701481		-1.1026	0.486067		1.07524	0.603829		-1.02099	0.884074		-1.0734	0.623691
BAG3	9531	BCL2-associated athanogene 3		-1.04819	0.843071		1.08282	0.736135		-1.16029	0.530003		-1.12978	0.607506		1.00686	0.977136
BAG4	9530	BCL2-associated athanogene 4		-1.03369	0.800756		-1.19072	0.174799		-1.01328	0.918494		1.19874	0.160792		-1.05218	0.694844
BAG5	9529	BCL2-associated athanogene 5		1.00717	0.94662		-1.18749	0.106306		-1.01677	0.875968		1.09478	0.395162		1.01696	0.874885
BAG6	7917	BCL2-associated athanogene 6		-1.00497	0.972051		1.14023	0.353245		-1.07537	0.607		-1.04542	0.753168		1.03813	0.791535
BAHCC1	57597	BAH domain and coiled-coil containing 1		-1.11133	0.838846		1.09677	0.862987		-1.51894	0.424469		-2.053	0.163882		-1.42565	0.501906
BAHD1	22893	bromo adjacent homology domain containing 1		1.01815	0.925039		1.16998	0.403661		-1.1365	0.496472		-1.20008	0.333146		1.01021	0.95721
BAI2	576	brain-specific angiogenesis inhibitor 2		-1.05231	0.908012		1.51252	0.360083		-1.09619	0.839888		-1.07867	0.860454		-1.41761	0.423839
BAIAP2	10458	BAI1-associated protein 2		-1.14151	0.638779		1.28207	0.37558		-1.3401	0.298638		-1.31577	0.327483		-1.11701	0.693018
BAIAP2-AS1	440465	BAIAP2 antisense RNA 1 (head to head)		-1.09355	0.706297		1.15919	0.533912		-1.05791	0.810747		-1.06405	0.790439		-1.23028	0.38039
BAIAP2L1	55971	BAI1-associated protein 2-like 1		1.01034	0.924422		-1.1367	0.243478		1.06025	0.59573		-1.00507	0.962822		-1.0108	0.921152
BAK1	578	BCL2-antagonist/killer 1		1.0164	0.918215		1.11172	0.502121		1.00034	0.998292		-1.03389	0.832859		1.10618	0.524394
BAMBI	25805	BMP and activin membrane-bound inhibitor		1.44557	0.257082		-1.6948	0.0666216		-1.06907	0.806412		-1.05362	0.845489		1.14324	0.57941
BANF1	8815	barrier to autointegration factor 1		1.04324	0.76431		-1.03233	0.82141		1.0395	0.783354		1.03256	0.820487		1.11512	0.441959
BANK1	55024	B-cell scaffold protein with ankyrin repeats 1		-1.15309	0.60121		-1.76587	0.0363161		-1.34168	0.318813		-1.35357	0.277908		1.14948	0.604937
BANP	54971	BTG3 associated nuclear protein		-1.46474	0.104179		1.63199	0.0457809		-1.03802	0.872283		-1.27638	0.29037		-1.30747	0.245803
BAP1	8314	BRCA1 associated protein-1 (ubiquitin carboxy-terminal hydrolase)		-1.06964	0.685646		1.10415	0.551194		-1.06872	0.688671		-1.18083	0.316827		-1.03316	0.844584
BARD1	580	BRCA1 associated RING domain 1		1.10468	0.43668		-1.10569	0.429584		-1.03534	0.785071		1.14456	0.285521		-1.00621	0.961029
BARX2	8538	BARX homeobox 2		-1.55139	0.393378		1.62582	0.319706		-2.03185	0.13403		-1.10344	0.826601		1.13676	0.781737
BASP1	10409	brain abundant, membrane attached signal protein 1		-1.2162	0.147413		1.02624	0.849086		-1.15847	0.279393		-1.2256	0.133133		-1.22199	0.140434
BATF2	116071	basic leucine zipper transcription factor, ATF-like 2		-1.16111	0.645973		-1.04154	0.903168		-1.39985	0.281279		-1.37472	0.273895		1.90065	0.0329308
BAX	581	BCL2-associated X protein		1.04801	0.773226		1.17164	0.330485		-1.03633	0.825621		1.03963	0.811158		1.15603	0.375826
BAZ1A	11177	bromodomain adjacent to zinc finger domain, 1A		1.08761	0.471485		-1.15664	0.208878		1.10431	0.39212		1.15087	0.227705		1.04662	0.695571
BAZ1B	9031	bromodomain adjacent to zinc finger domain, 1B		-1.00923	0.946681		-1.12882	0.378265		-1.0205	0.882628		1.06437	0.649473		-1.00975	0.943654
BAZ2A	11176	bromodomain adjacent to zinc finger domain, 2A		-1.00556	0.957556		-1.08333	0.441317		-1.00455	0.965092		-1.00493	0.962171		1.0445	0.675106
BAZ2B	29994	bromodomain adjacent to zinc finger domain, 2B		1.11373	0.551112		-1.20159	0.312287		1.19229	0.331597		1.23557	0.240402		1.00504	0.977714
BBC3	27113	BCL2 binding component 3		1.14214	0.774966		3.16955	0.0331479		-1.57793	0.390834		-1.23429	0.636517		-1.74961	0.213417
BBIP1	92482	BBSome interacting protein 1		1.07	0.733109		-1.26065	0.247317		1.16534	0.448209		-1.00701	0.97179		-1.07477	0.71561
BBS1	582	Bardet-Biedl syndrome 1		-1.04929	0.754624		-1.09232	0.578593		1.03832	0.814724		-1.06738	0.668334		-1.10705	0.507558
BBS10	79738	Bardet-Biedl syndrome 10		1.13866	0.407583		-1.01921	0.904942		1.25181	0.155897		1.1466	0.377421		1.03913	0.805067
BBS12	166379	Bardet-Biedl syndrome 12		1.14272	0.511075		-1.06934	0.721154		1.1595	0.422105		1.03508	0.851318		1.1402	0.482728
BBS2	583	Bardet-Biedl syndrome 2		1.06019	0.672721		-1.04616	0.747413		-1.02218	0.874791		1.02554	0.855011		1.05199	0.715141
BBS4	585	Bardet-Biedl syndrome 4		1.13863	0.465417		1.00136	0.994009		1.10815	0.568401		-1.02864	0.873166		1.13991	0.45972
BBS5	129880	Bardet-Biedl syndrome 5		-1.13329	0.419212		1.01532	0.920621		1.13644	0.40377		-1.02877	0.853005		-1.0717	0.654394
BBS7	55212	Bardet-Biedl syndrome 7		1.16502	0.337959		-1.15371	0.369116		1.13507	0.423044		1.17202	0.31741		1.10199	0.541888
BBS9	27241	Bardet-Biedl syndrome 9		1.07627	0.659011		-1.27681	0.147883		-1.02632	0.877826		1.12032	0.492691		1.04467	0.794802
BBX	56987	bobby sox homolog (Drosophila)		1.07767	0.655865		-1.28164	0.140945		1.11217	0.527038		1.10357	0.55694		1.02744	0.871822
BCAM	4059	basal cell adhesion molecule (Lutheran blood group)		-1.61952	0.221508		1.2678	0.542336		-1.76622	0.150081		-1.58205	0.23662		-1.5822	0.236726
BCAP29	55973	B-cell receptor-associated protein 29		1.1862	0.270187		-1.206	0.225867		1.00796	0.959115		1.19174	0.257214		1.11543	0.480281
BCAP31	10134	B-cell receptor-associated protein 31		-1.01786	0.902804		1.12226	0.426203		1.06433	0.666861		1.03273	0.824253		1.12936	0.402859
BCAR1	9564	breast cancer anti-estrogen resistance 1		-1.48687	0.481924		1.14956	0.801886		-2.03619	0.209028		-2.09263	0.179814		-1.4869	0.468074
BCAR3	8412	breast cancer anti-estrogen resistance 3		1.03741	0.859546		-1.00407	0.984351		-1.08565	0.691264		-1.09141	0.672738		1.00703	0.973086
BCAS2	10286	breast carcinoma amplified sequence 2		1.01945	0.89749		-1.0646	0.675585		1.06995	0.652017		1.04352	0.77624		1.0142	0.925078
BCAS3	54828	breast carcinoma amplified sequence 3		-1.00214	0.991213		-1.08546	0.672167		-1.09457	0.644176		-1.05627	0.777389		1.05253	0.791501
BCAS4	55653	breast carcinoma amplified sequence 4		-1.08138	0.696135		1.14882	0.492046		-1.14726	0.495054		-1.21514	0.323152		-1.35319	0.130839
BCAT1	586	branched chain amino-acid transaminase 1, cytosolic		1.01212	0.957428		-1.44702	0.103055		-1.01932	0.93263		1.21501	0.389051		-1.10139	0.668957
BCAT2	587	branched chain amino-acid transaminase 2, mitochondrial		-1.14808	0.569059		1.31472	0.258502		-1.1604	0.538422		-1.25196	0.353252		-1.18715	0.480886
BCCIP	56647	BRCA2 and CDKN1A interacting protein		1.00704	0.958891		-1.03523	0.798512		1.03589	0.794869		1.03949	0.776019		1.01862	0.892636
BCDIN3D	144233	BCDIN3 domain containing		1.11657	0.600301		-1.06954	0.754514		1.05195	0.80758		-1.02194	0.914293		-1.09491	0.652853
BCDIN3D-AS1	100286844	BCDIN3D antisense RNA 1		-1.26222	0.466325		1.88151	0.213355		1.12558	0.751994		1.39812	0.201158		1.40401	0.23695
BCKDHA	593	branched chain keto acid dehydrogenase E1, alpha polypeptide		-1.19199	0.404861		1.17186	0.452455		1.02439	0.909184		-1.22685	0.335202		-1.14986	0.510679
BCKDHB	594	branched chain keto acid dehydrogenase E1, beta polypeptide		-1.01933	0.895697		-1.10455	0.502643		1.09965	0.517374		1.00565	0.969457		-1.09649	0.534914
BCKDK	10295	branched chain ketoacid dehydrogenase kinase		-1.13514	0.616322		1.2521	0.373275		-1.1747	0.523151		-1.31781	0.273638		-1.10204	0.70075
BCL10	8915	B-cell CLL/lymphoma 10		-1.05596	0.690404		-1.18959	0.196723		1.01542	0.909321		1.17674	0.22059		-1.05597	0.682299
BCL11A	53335	B-cell CLL/lymphoma 11A (zinc finger protein)		1.31159	0.530246		-1.05024	0.902845		1.37846	0.418089		1.21842	0.625545		1.22138	0.650685
BCL2	596	B-cell CLL/lymphoma 2		1.03121	0.885324		-1.14861	0.527854		-1.03642	0.867992		1.00604	0.977387		1.00175	0.993351
BCL2A1	597	BCL2-related protein A1		1.6847	0.293934		2.12234	0.0518625		1.35366	0.506407		1.2635	0.743338		-1.10779	0.879172
BCL2L1	598	BCL2-like 1		-1.01273	0.933186		-1.09138	0.562244		-1.09378	0.552601		-1.05395	0.727872		-1.01141	0.940215
BCL2L11	10018	BCL2-like 11 (apoptosis facilitator)		-1.0229	0.887059		-1.0123	0.938898		1.00684	0.966437		-1.05053	0.759121		-1.02963	0.857021
BCL2L12	83596	BCL2-like 12 (proline rich)		-1.19896	0.473908		1.47366	0.126249		-1.0844	0.748108		-1.24118	0.391737		-1.169	0.538374
BCL2L13	23786	BCL2-like 13 (apoptosis facilitator)		-1.00538	0.964741		-1.11912	0.358722		1.03133	0.800835		1.0457	0.712234		1.06429	0.606973
BCL2L2	599	BCL2-like 2		1.0163	0.910874		1.03298	0.822818		1.0346	0.813798		-1.0724	0.623731		1.0141	0.922053
BCL3	602	B-cell CLL/lymphoma 3		1.49673	0.51721		1.34081	0.63619		-2.47273	0.145954		-1.7374	0.354776		-1.36876	0.600179
BCL6	604	B-cell CLL/lymphoma 6		1.05442	0.831836		1.04634	0.852771		-1.10815	0.67243		1.05173	0.829765		1.15134	0.557645
BCL7A	605	B-cell CLL/lymphoma 7A		-1.05288	0.764337		-1.01713	0.919645		-1.03561	0.836982		-1.19427	0.295772		1.003	0.986104
BCL7B	9275	B-cell CLL/lymphoma 7B		-1.14758	0.40039		1.14796	0.402525		-1.03252	0.846099		-1.13535	0.438167		-1.09323	0.586031
BCL7C	9274	B-cell CLL/lymphoma 7C		-1.22771	0.434205		1.24343	0.405134		-1.24053	0.406789		-1.36584	0.23229		-1.1379	0.624968
BCL9	607	B-cell CLL/lymphoma 9		1.0124	0.923184		-1.0171	0.8935		-1.07173	0.582403		1.02068	0.871596		1.1259	0.356792
BCL9L	283149	B-cell CLL/lymphoma 9-like		-1.05768	0.824836		1.10406	0.694533		-1.15162	0.576468		-1.21335	0.443182		-1.06657	0.798916
BCLAF1	9774	BCL2-associated transcription factor 1		1.13117	0.41131		-1.15748	0.329678		1.12206	0.443026		1.21111	0.202201		1.04328	0.777764
BCO2	83875	beta-carotene oxygenase 2		1.11791	0.804617		-1.55566	0.317158		-1.57523	0.270556		1.78639	0.153649		1.43824	0.388203
BCOR	54880	BCL6 corepressor		-1.02347	0.887157		-1.11343	0.510291		-1.0797	0.644249		1.02087	0.899682		1.01904	0.908805
BCORL1	63035	BCL6 corepressor-like 1		-1.04551	0.82798		1.01285	0.949033		-1.07707	0.709091		-1.01322	0.947551		1.02643	0.897252
BCR	613	breakpoint cluster region		-1.10761	0.571039		1.0928	0.623363		-1.08994	0.633231		-1.12931	0.499284		-1.05815	0.754031
BCRP2	400892	breakpoint cluster region pseudogene 2		-1.05041	0.857404		-1.14312	0.623545		-1.06792	0.800254		1.12654	0.650197		-1.19418	0.538185
BCS1L	617	BC1 (ubiquinol-cytochrome c reductase) synthesis-like		1.00867	0.948515		1.11347	0.423025		-1.03143	0.816962		1.10674	0.44874		1.0578	0.676314
BDH1	622	3-hydroxybutyrate dehydrogenase, type 1		-1.05048	0.811343		1.13197	0.550831		-1.11283	0.603576		-1.03135	0.881555		-1.06377	0.767027
BDH2	56898	3-hydroxybutyrate dehydrogenase, type 2		1.08278	0.608021		1.0665	0.67954		1.14321	0.383521		1.18013	0.288312		-1.00866	0.956098
BDKRB2	624	bradykinin receptor B2		-1.08696	0.825446		1.4305	0.344003		-1.03689	0.92359		-1.09559	0.798966		1.39673	0.380325
BDNF	627	brain-derived neurotrophic factor		-1.16112	0.469218		-1.13059	0.555857		-1.19867	0.397254		-1.194	0.381582		-1.33574	0.15799
BDNF-AS	497258	BDNF antisense RNA		1.71917	0.270055		-1.22793	0.691373		1.49977	0.469815		-1.24125	0.646286		2.24584	0.084662
BDP1	55814	B double prime 1, subunit of RNA polymerase III transcription initiation factor IIIB		1.11773	0.569879		-1.16928	0.424823		1.19552	0.362093		1.26803	0.225548		1.00734	0.970196
BECN1	8678	beclin 1, autophagy related		-1.04332	0.66132		-1.05914	0.553095		1.01042	0.915031		1.02281	0.815412		1.0527	0.59597
BEND3	57673	BEN domain containing 3		-1.00114	0.996577		-1.14041	0.613327		-1.01899	0.943185		-1.0309	0.90906		1.1907	0.51899
BEND6	221336	BEN domain containing 6		1.10315	0.738075		-1.54238	0.137684		1.2602	0.436351		1.27006	0.394964		1.19895	0.518053
BEND7	222389	BEN domain containing 7		1.01737	0.943531		-1.13392	0.608076		-1.01514	0.951075		1.03044	0.899969		1.03101	0.897806
BEST1	7439	bestrophin 1		1.52638	0.389906		1.15091	0.782534		1.12627	0.830088		-1.06424	0.898792		-1.19494	0.712062
BET1	10282	Bet1 golgi vesicular membrane trafficking protein		1.13307	0.533861		-1.1617	0.459278		1.05277	0.79995		-1.15374	0.476037		-1.03097	0.879356
BET1L	51272	Bet1 golgi vesicular membrane trafficking protein-like		1.04082	0.774731		1.10589	0.471406		-1.00918	0.947954		-1.02848	0.840717		1.02676	0.850703
BEX1	55859	brain expressed, X-linked 1		-1.34948	0.143328		1.07411	0.727056		-1.17545	0.435541		-1.24356	0.311569		-1.1251	0.587322
BEX2	84707	brain expressed X-linked 2		1.02204	0.955367		1.12485	0.762071		-1.03664	0.927729		-1.16968	0.686942		1.01481	0.969407
BEX4	56271	brain expressed, X-linked 4		1.13487	0.740915		1.20323	0.64475		1.8013	0.149902		-1.0722	0.852083		-1.05326	0.888974
BFAR	51283	bifunctional apoptosis regulator		1.00546	0.957427		-1.06695	0.526468		1.03386	0.745135		1.03111	0.763486		1.06632	0.52897
BFSP1	631	beaded filament structural protein 1, filensin		1.0258	0.928931		-1.03837	0.895922		1.16322	0.652868		-1.03998	0.884336		-1.1535	0.656251
BGN	633	biglycan		-1.12504	0.52498		1.0561	0.76793		-1.1709	0.394299		-1.04196	0.824483		-1.01691	0.928121
BHLHA15	168620	basic helix-loop-helix family, member a15		-3.82443	0.0535204		-1.32689	0.686109		-2.80535	0.1897		-2.65036	0.217116		-9.05321	0.0176287
BHLHB9	80823	basic helix-loop-helix domain containing, class B, 9		-1.06611	0.717158		-1.15079	0.428167		-1.02744	0.876502		1.02786	0.87841		-1.01218	0.946335
BHLHE40	8553	basic helix-loop-helix family, member e40		1.0163	0.962479		-1.00795	0.981634		1.01596	0.963355		-1.00155	0.996443		1.54184	0.216741
BHLHE41	79365	basic helix-loop-helix family, member e41		1.17938	0.646146		-1.31492	0.438677		1.13561	0.736925		-1.04432	0.90761		1.46236	0.338793
BICC1	80114	bicaudal C homolog 1 (Drosophila)		1.07828	0.703802		-1.1467	0.488537		1.05607	0.781866		1.23122	0.294983		1.07186	0.728562
BICD1	636	bicaudal D homolog 1 (Drosophila)		-1.15856	0.32937		-1.19497	0.233282		1.0742	0.637262		1.06891	0.653238		1.13033	0.411981
BICD2	23299	bicaudal D homolog 2 (Drosophila)		-1.0683	0.664837		-1.00384	0.979752		-1.10609	0.504574		-1.17712	0.283769		-1.10717	0.505987
BID	637	BH3 interacting domain death agonist		-1.10729	0.664532		1.05995	0.803752		-1.11737	0.636463		-1.25033	0.341918		-1.0259	0.913644
BIK	638	BCL2-interacting killer (apoptosis-inducing)		1.22758	0.701014		1.3795	0.558042		-1.44357	0.581454		-1.86944	0.254109		-2.2226	0.136192
BIN1	274	bridging integrator 1		-1.16394	0.590753		1.24642	0.434148		-1.19247	0.531659		-1.17587	0.563485		-1.2006	0.515922
BIN3	55909	bridging integrator 3		1.07652	0.684437		1.34482	0.1018		-1.03505	0.849377		-1.07979	0.672869		1.07023	0.712729
BIRC2	329	baculoviral IAP repeat containing 2		1.12598	0.582554		-1.11533	0.61391		1.02966	0.892295		1.14564	0.527657		1.07816	0.72649
BIRC3	330	baculoviral IAP repeat containing 3		1.11735	0.656567		-1.02213	0.934504		1.02194	0.930108		1.38801	0.178661		1.10933	0.670279
BIRC5	332	baculoviral IAP repeat containing 5		1.05959	0.612067		1.10422	0.385441		-1.07973	0.499899		-1.11511	0.337824		-1.02379	0.836816
BIRC6	57448	baculoviral IAP repeat containing 6		1.13565	0.340251		-1.17988	0.21482		1.14418	0.311949		1.15881	0.269		1.03021	0.823347
BIVM	54841	basic, immunoglobulin-like variable motif containing		1.09004	0.634357		-1.1415	0.475573		-1.00415	0.981723		1.09538	0.609711		1.00911	0.959917
BLCAP	10904	bladder cancer associated protein		1.02346	0.851112		-1.05117	0.686716		-1.02531	0.839445		-1.05989	0.636986		1.02459	0.844626
BLM	641	Bloom syndrome, RecQ helicase-like		1.1793	0.268283		-1.16437	0.308591		1.08359	0.590789		1.2181	0.185886		1.07977	0.606376
BLMH	642	bleomycin hydrolase		-1.07596	0.436337		-1.11386	0.250643		-1.04601	0.630554		1.0171	0.857005		1.03883	0.687893
BLOC1S1	2647	biogenesis of lysosomal organelles complex-1, subunit 1		1.07723	0.753294		-1.08822	0.722889		-1.0926	0.725037		1.01388	0.952666		-1.1387	0.580062
BLOC1S2	282991	biogenesis of lysosomal organelles complex-1, subunit 2		1.12996	0.451891		-1.04912	0.76852		1.04438	0.790356		-1.02313	0.887933		1.00648	0.968285
BLOC1S3	388552	biogenesis of lysosomal organelles complex-1, subunit 3		1.04211	0.838373		1.05992	0.764113		-1.22457	0.298501		1.06251	0.755658		1.0259	0.896586
BLOC1S4	55330	biogenesis of lysosomal organelles complex-1, subunit 4, cappuccino		-1.06899	0.785116		1.24294	0.362672		-1.39845	0.159783		-1.20269	0.449882		-1.17146	0.538408
BLOC1S6	26258	biogenesis of lysosomal organelles complex-1, subunit 6, pallidin		1.2101	0.28752		-1.11325	0.549317		1.07113	0.701452		1.09843	0.600745		1.02325	0.897987
BLVRA	644	biliverdin reductase A		1.03168	0.838702		1.17413	0.294404		-1.14873	0.365104		-1.01735	0.91015		1.02042	0.89549
BLVRB	645	biliverdin reductase B (flavin reductase (NADPH))		-1.02307	0.93368		1.49486	0.144678		-1.25788	0.403433		-1.35125	0.269326		-1.16144	0.583381
BLZF1	8548	basic leucine zipper nuclear factor 1		1.16913	0.461715		-1.13396	0.554804		1.14504	0.524259		1.18438	0.425248		1.03296	0.878193
BMF	90427	Bcl2 modifying factor		-1.02757	0.919678		1.23889	0.435085		1.00103	0.997113		1.05859	0.838098		1.41462	0.228243
BMP1	649	bone morphogenetic protein 1		-1.00033	0.998894		1.28839	0.288749		-1.08598	0.72961		-1.08479	0.733062		-1.08191	0.742547
BMP2	650	bone morphogenetic protein 2		1.4841	0.175172		1.20686	0.477427		-1.05605	0.857939		1.32373	0.324927		1.25281	0.429379
BMP2K	55589	BMP2 inducible kinase		1.12444	0.421218		-1.25418	0.120259		-1.06827	0.646668		1.16545	0.290604		1.00532	0.970819
BMP4	652	bone morphogenetic protein 4		-1.15016	0.570684		1.00128	0.995728		-1.10027	0.684049		-1.4761	0.106241		-1.18803	0.491732
BMP8B	656	bone morphogenetic protein 8b		-1.27381	0.433622		1.18139	0.634208		1.02899	0.924937		1.46758	0.279438		1.11456	0.748812
BMPR1A	657	bone morphogenetic protein receptor, type IA		1.1202	0.37993		-1.14157	0.306453		-1.08448	0.528628		1.07233	0.588126		1.08733	0.516811
BMPR1B	658	bone morphogenetic protein receptor, type IB		1.18379	0.474414		-1.43942	0.1078		-1.00964	0.966571		1.20903	0.411265		1.15294	0.529518
BMPR2	659	bone morphogenetic protein receptor, type II (serine/threonine kinase)		1.1201	0.411985		-1.37675	0.020723		1.11399	0.434085		1.18453	0.219745		1.02618	0.851351
BMS1	9790	BMS1 ribosome biogenesis factor		1.00056	0.99538		-1.07266	0.467698		1.01406	0.884992		1.11727	0.252437		1.04531	0.64771
BMS1P20	NA	NA		1.0218	0.888379		-1.12167	0.454386		1.02697	0.86248		-1.02771	0.858029		-1.15136	0.357883
BMS1P4	729096	BMS1 pseudogene 4		1.1864	0.504328		-1.00354	0.989113		1.04482	0.865113		1.29065	0.317805		-1.11214	0.676791
BMS1P5	399761	BMS1 pseudogene 5		1.35707	0.360071		-1.0645	0.852722		1.31734	0.413246		1.43898	0.252949		1.34771	0.347027
BNC1	646	basonuclin 1		1.04518	0.685126		-1.16534	0.158423		-1.01546	0.887872		-1.01916	0.861455		1.05505	0.623559
BNC2	54796	basonuclin 2		1.23073	0.243686		-1.30369	0.147572		-1.01219	0.944658		-1.0948	0.610246		-1.01105	0.951726
BNIP1	662	BCL2/adenovirus E1B 19kDa interacting protein 1		1.10747	0.563449		1.12225	0.524732		-1.03916	0.830821		1.13607	0.467348		1.02932	0.869247
BNIP2	663	BCL2/adenovirus E1B 19kDa interacting protein 2		1.11218	0.42413		-1.17013	0.238877		1.10782	0.442825		1.10038	0.472761		-1.01943	0.88514
BNIP3	664	BCL2/adenovirus E1B 19kDa interacting protein 3		-1.01849	0.909236		-1.05825	0.723768		1.00674	0.966395		-1.12286	0.469745		1.04276	0.795161
BNIP3L	665	BCL2/adenovirus E1B 19kDa interacting protein 3-like		1.1172	0.431991		-1.11662	0.433312		1.01094	0.938362		1.13038	0.384329		1.11223	0.451011
BNIPL	149428	BCL2/adenovirus E1B 19kD interacting protein like		1.02129	0.965453		1.00503	0.994639		1.67622	0.204841		-1.14348	0.738599		1.51271	0.380256
BOC	91653	BOC cell adhesion associated, oncogene regulated		-1.56073	0.154955		1.56903	0.168781		1.10835	0.743125		1.0981	0.746123		1.52599	0.167304
BOD1	91272	biorientation of chromosomes in cell division 1		-1.18765	0.2619		-1.05723	0.718505		-1.14073	0.394598		-1.11846	0.464959		-1.09087	0.569999
BOD1L1	259282	biorientation of chromosomes in cell division 1-like 1		1.12591	0.429697		-1.19783	0.229809		1.09336	0.5527		1.20659	0.211318		-1.00064	0.99657
BOK	666	BCL2-related ovarian killer		1.00206	0.992945		1.13325	0.593033		-1.16321	0.518275		-1.19487	0.446336		-1.13408	0.590976
BOLA1	51027	bolA family member 1		-1.75419	0.241143		1.87313	0.203277		-1.87717	0.194978		-1.5453	0.349935		-1.53703	0.356762
BOLA3	388962	bolA family member 3		1.0205	0.927271		1.37247	0.142108		-1.31893	0.203413		-1.14121	0.555842		1.03621	0.874547
BOLA3-AS1	100507171	BOLA3 antisense RNA 1 (head to head)		1.20985	0.280021		1.01134	0.948418		-1.22686	0.236865		1.0697	0.693712		1.11639	0.540292
BOP1	23246	block of proliferation 1		-1.44958	0.360191		1.32965	0.480006		-1.42313	0.383444		-1.59842	0.242509		-1.32	0.488477
BORA	79866	bora, aurora kinase A activator		1.18619	0.334747		-1.07954	0.663629		1.17807	0.346762		1.16372	0.387001		1.12683	0.496686
BPGM	669	2,3-bisphosphoglycerate mutase		-1.08477	0.588668		1.06888	0.655742		-1.07897	0.607908		1.02026	0.893141		1.04309	0.781694
BPHL	670	biphenyl hydrolase-like (serine hydrolase)		1.03069	0.858899		1.11252	0.532636		1.05295	0.760281		-1.08155	0.636383		-1.19487	0.291037
BPNT1	10380	3'(2'), 5'-bisphosphate nucleotidase 1		1.03258	0.812946		-1.16373	0.262767		1.05897	0.668624		1.04447	0.748682		1.13611	0.351286
BPTF	2186	bromodomain PHD finger transcription factor		1.08589	0.52153		-1.11863	0.383603		1.10515	0.436354		1.14958	0.277715		1.03249	0.80337
BRAF	673	v-raf murine sarcoma viral oncogene homolog B		-1.04336	0.863706		-1.24139	0.38716		-1.13007	0.625173		1.27017	0.332643		1.01661	0.946618
BRAP	8315	BRCA1 associated protein		-1.08599	0.564284		1.01521	0.91662		1.02331	0.872854		-1.10523	0.482696		-1.04657	0.74918
BRAT1	221927	BRCA1-associated ATM activator 1		-1.35491	0.591549		1.49854	0.471015		-1.81584	0.290823		-2.13055	0.171662		-1.56447	0.415979
BRCA1	672	breast cancer 1, early onset		1.16583	0.375959		-1.12736	0.489745		1.17032	0.365072		1.24819	0.201186		1.01044	0.952162
BRCA2	675	breast cancer 2, early onset		1.03408	0.879597		-1.23468	0.341889		1.23738	0.336638		1.21989	0.36912		1.02826	0.89963
BRCC3	79184	BRCA1/BRCA2-containing complex, subunit 3		1.11526	0.468065		-1.0629	0.684211		1.08005	0.606359		1.10565	0.504367		1.08831	0.574872
BRD1	23774	bromodomain containing 1		-1.11425	0.618915		1.26171	0.282623		-1.26113	0.284759		-1.24305	0.312312		-1.27485	0.261442
BRD2	6046	bromodomain containing 2		-1.01698	0.887847		1.00624	0.958465		-1.07716	0.533836		-1.0014	0.990675		-1.03943	0.745911
BRD3	8019	bromodomain containing 3		-1.0863	0.630627		1.06208	0.727347		-1.26543	0.170383		-1.12917	0.474577		-1.13113	0.471475
BRD4	23476	bromodomain containing 4		-1.18913	0.225088		1.00558	0.969127		-1.05828	0.693858		-1.05938	0.684703		-1.09848	0.508994
BRD7	29117	bromodomain containing 7		-1.02024	0.866499		-1.04189	0.730804		1.03114	0.796981		-1.00943	0.937163		1.05684	0.642899
BRD8	10902	bromodomain containing 8		1.03519	0.781831		1.02888	0.819944		1.0227	0.856489		1.0668	0.602894		1.06485	0.614346
BRD9	65980	bromodomain containing 9		-1.05205	0.72115		1.13421	0.37331		-1.04731	0.743894		-1.06946	0.637573		-1.05709	0.697917
BRE	9577	brain and reproductive organ-expressed (TNFRSF1A modulator)		-1.03281	0.807923		-1.23652	0.110424		1.0152	0.910089		1.13484	0.343819		1.05302	0.699713
BREA2	286076	breast cancer estrogen-induced apoptosis 2		-1.43494	0.45353		2.07221	0.202394		1.07622	0.86965		1.2456	0.559303		-1.32259	0.465883
BRF1	2972	BRF1, RNA polymerase III transcription initiation factor 90 kDa subunit		-1.04854	0.856754		1.33641	0.267928		-1.21059	0.464531		-1.36092	0.237092		-1.46576	0.14423
BRF2	55290	BRF2, RNA polymerase III transcription initiation factor 50 kDa subunit		-1.00394	0.984397		1.3176	0.151873		-1.00474	0.980236		-1.05965	0.764962		-1.0896	0.65682
BRI3	25798	brain protein I3		-1.10214	0.634968		1.11698	0.58833		-1.36995	0.130582		-1.0823	0.699234		1.08556	0.69444
BRI3BP	140707	BRI3 binding protein		-1.09773	0.689755		-1.01422	0.950539		-1.18787	0.448657		-1.05451	0.818869		1.31419	0.247995
BRICD5	283870	BRICHOS domain containing 5		1.18905	0.702911		1.90153	0.0896854		1.20541	0.637979		-1.11221	0.772843		-1.18434	0.704618
BRIP1	83990	BRCA1 interacting protein C-terminal helicase 1		1.16552	0.411162		-1.19351	0.342037		1.21245	0.301114		1.28069	0.184737		1.06109	0.750067
BRIX1	55299	BRX1, biogenesis of ribosomes, homolog (S. cerevisiae)		1.02706	0.844884		-1.14103	0.332955		1.00413	0.97587		1.06831	0.63022		1.1395	0.342893
BRK1	55845	BRICK1, SCAR/WAVE actin-nucleating complex subunit		-1.02585	0.824523		-1.00311	0.978453		1.00969	0.933022		-1.09712	0.419301		1.01408	0.904003
BRMS1	25855	breast cancer metastasis suppressor 1		-1.04563	0.801111		1.25851	0.194284		-1.0097	0.956388		-1.2033	0.296222		1.04991	0.784158
BRMS1L	84312	breast cancer metastasis-suppressor 1-like		1.08288	0.59454		-1.08567	0.57961		1.05709	0.706891		1.16912	0.29851		1.07757	0.622199
BROX	148362	BRO1 domain and CAAX motif containing		1.07273	0.681947		-1.20165	0.284496		1.02343	0.892784		1.22133	0.243119		1.03105	0.858133
BRPF1	7862	bromodomain and PHD finger containing, 1		1.08915	0.589164		1.10293	0.534307		-1.02453	0.878791		-1.05403	0.737741		1.05207	0.747248
BRPF3	27154	bromodomain and PHD finger containing, 3		-1.01978	0.928651		-1.01817	0.934603		-1.00993	0.964094		-1.09326	0.683249		-1.00558	0.97968
BRSK1	84446	BR serine/threonine kinase 1		-1.10412	0.766727		1.40183	0.309009		-1.03851	0.906924		-1.54732	0.155431		-1.24137	0.479398
BRWD1	54014	bromodomain and WD repeat domain containing 1		1.13344	0.456977		-1.1934	0.293047		1.13633	0.447777		1.21831	0.239712		1.01303	0.938543
BRWD3	254065	bromodomain and WD repeat domain containing 3		1.07214	0.645117		-1.18083	0.272084		1.2017	0.221345		1.13188	0.409725		-1.0271	0.85894
BSCL2	26580	Berardinelli-Seip congenital lipodystrophy 2 (seipin)		-1.24145	0.665533		2.14675	0.152201		1.19151	0.705249		-1.04548	0.923636		1.05951	0.90647
BSDC1	55108	BSD domain containing 1		1.03706	0.773524		1.09997	0.454746		1.02927	0.819984		-1.02089	0.869098		1.03736	0.770647
BSG	682	basigin (Ok blood group)		-1.15475	0.582006		1.2676	0.363081		-1.19875	0.486937		-1.23743	0.412626		-1.19929	0.484712
BSN	8927	bassoon presynaptic cytomatrix protein		-1.11394	0.732327		1.24061	0.520043		-1.09397	0.778835		-1.22944	0.48595		-1.12104	0.697834
BSPRY	54836	B-box and SPRY domain containing		-1.18204	0.623262		-1.0078	0.982987		1.31301	0.462087		-1.31218	0.361578		1.1374	0.671847
BST1	683	bone marrow stromal cell antigen 1		1.11778	0.66924		-1.36981	0.227592		1.01202	0.962543		1.61306	0.0765715		1.09622	0.74087
BST2	684	bone marrow stromal cell antigen 2		1.09242	0.73719		1.11301	0.684241		1.09637	0.726618		-1.16613	0.556944		-1.00162	0.995007
BTAF1	9044	BTAF1 RNA polymerase II, B-TFIID transcription factor-associated, 170kDa		1.06316	0.728543		-1.06903	0.705222		1.14183	0.452297		1.18339	0.339986		-1.01918	0.914206
BTBD1	53339	BTB (POZ) domain containing 1		1.03118	0.811803		-1.17764	0.204316		1.11071	0.414576		-1.01525	0.906327		1.0238	0.855353
BTBD10	84280	BTB (POZ) domain containing 10		1.08508	0.55833		-1.06709	0.643428		1.05321	0.709552		-1.03524	0.80368		1.04547	0.749826
BTBD11	121551	BTB (POZ) domain containing 11		-1.13191	0.798252		1.15511	0.767493		-1.13038	0.800119		-1.0703	0.8889		1.13648	0.793898
BTBD19	149478	BTB (POZ) domain containing 19		-1.19253	0.539776		1.12716	0.676103		-1.14116	0.656784		1.0992	0.745789		-1.54812	0.130944
BTBD2	55643	BTB (POZ) domain containing 2		-1.35991	0.400371		1.68189	0.157505		-1.35833	0.403837		-1.71762	0.13574		-1.43211	0.321524
BTBD3	22903	BTB (POZ) domain containing 3		1.03828	0.775513		-1.11645	0.400918		1.03455	0.79452		-1.00431	0.973579		1.04647	0.7278
BTBD6	90135	BTB (POZ) domain containing 6		-1.12088	0.478773		1.22202	0.213256		-1.04713	0.774855		-1.10884	0.520946		-1.0112	0.94491
BTBD7	55727	BTB (POZ) domain containing 7		1.05927	0.638186		-1.23942	0.0786084		1.06507	0.604518		1.0808	0.525559		1.02929	0.813928
BTBD8	284697	BTB (POZ) domain containing 8		-1.19708	0.617094		-1.33266	0.47633		1.3021	0.446191		1.25614	0.442572		-1.62672	0.126979
BTBD9	114781	BTB (POZ) domain containing 9		-1.11119	0.547368		-1.15354	0.42149		1.02274	0.898585		-1.20022	0.294959		1.0499	0.781477
BTC	685	betacellulin		1.36694	0.392916		-1.40564	0.376478		1.18043	0.710361		-1.25053	0.527944		1.25239	0.500396
BTD	686	biotinidase		-1.01252	0.941289		1.01859	0.91315		1.06221	0.717931		-1.01461	0.931255		1.08189	0.645446
BTF3	689	basic transcription factor 3		-1.05435	0.607141		-1.05435	0.607108		-1.06022	0.57015		-1.04494	0.669573		-1.0185	0.858869
BTF3L4	91408	basic transcription factor 3-like 4		1.068	0.724609		-1.15695	0.436139		1.02225	0.906493		1.05488	0.77471		1.05251	0.783911
BTG1	694	B-cell translocation gene 1, anti-proliferative		1.06321	0.747944		-1.26501	0.230961		-1.06165	0.760827		-1.04763	0.807939		1.21228	0.317385
BTG2	7832	BTG family, member 2		1.1943	0.288393		1.16412	0.339864		-1.14766	0.386766		-1.05667	0.721969		1.04834	0.766527
BTG3	10950	BTG family, member 3		1.04725	0.765678		-1.03085	0.844252		1.03255	0.836764		-1.18217	0.278365		1.04013	0.798396
BTN2A1	11120	butyrophilin, subfamily 2, member A1		1.00203	0.991176		1.02848	0.876968		1.00409	0.982019		-1.01419	0.93793		-1.02627	0.886099
BTN2A2	10385	butyrophilin, subfamily 2, member A2		1.03606	0.858516		1.07389	0.719958		-1.01685	0.931991		1.07088	0.725789		-1.05974	0.766863
BTN2A3P	54718	butyrophilin, subfamily 2, member A3, pseudogene		-1.08469	0.744632		1.05593	0.814627		1.29171	0.266344		1.14758	0.545221		1.08415	0.723515
BTN3A1	11119	butyrophilin, subfamily 3, member A1		1.0823	0.685754		1.04928	0.80713		1.13483	0.513465		1.05946	0.764649		1.19567	0.364139
BTN3A2	11118	butyrophilin, subfamily 3, member A2		1.10134	0.713043		-1.00363	0.988999		1.04953	0.852959		1.02185	0.934057		1.21416	0.46234
BTN3A3	10384	butyrophilin, subfamily 3, member A3		1.148	0.557066		1.10008	0.685814		1.2671	0.299122		1.0369	0.876558		1.34969	0.216136
BTRC	8945	beta-transducin repeat containing E3 ubiquitin protein ligase		-1.06135	0.673112		-1.2591	0.100912		-1.02508	0.858292		1.0265	0.851606		1.00011	0.999401
BUB1	699	BUB1 mitotic checkpoint serine/threonine kinase		1.04558	0.772157		-1.02921	0.851677		1.06794	0.668317		1.03045	0.845068		1.12815	0.432936
BUB1B	701	BUB1 mitotic checkpoint serine/threonine kinase B		1.11166	0.431654		-1.05668	0.680517		1.08912	0.521416		1.06178	0.654679		1.0968	0.491936
BUB3	9184	BUB3 mitotic checkpoint protein		1.07988	0.495958		-1.08753	0.456831		1.0855	0.46665		-1.04854	0.674556		1.06183	0.59547
BUD13	84811	BUD13 homolog (S. cerevisiae)		1.06417	0.65117		-1.01169	0.932751		-1.00014	0.999161		1.1154	0.425088		1.09839	0.49391
BUD31	8896	BUD31 homolog (S. cerevisiae)		-1.05881	0.631421		-1.01183	0.921393		-1.0331	0.785337		-1.10447	0.405106		1.08321	0.504692
BVES	11149	blood vessel epicardial substance		-1.14401	0.454859		-1.26491	0.189997		-1.17763	0.352865		-1.01108	0.950023		1.01325	0.940322
BVES-AS1	154442	BVES antisense RNA 1		1.03069	0.938246		-1.12047	0.767228		1.09607	0.805518		-1.33062	0.39569		-1.00866	0.980343
BYSL	705	bystin-like		-1.05383	0.682133		1.03467	0.79014		1.01673	0.896681		-1.00656	0.959601		1.01296	0.920909
BZRAP1	9256	benzodiazapine receptor (peripheral) associated protein 1		-1.49026	0.279745		1.61789	0.204603		-1.13262	0.759135		-1.03062	0.941826		-1.51008	0.298181
BZW1	9689	basic leucine zipper and W2 domains 1		1.1548	0.316096		-1.12132	0.424868		1.11416	0.451328		1.14025	0.360591		1.10225	0.497697
BZW2	28969	basic leucine zipper and W2 domains 2		1.01897	0.886769		-1.11047	0.426627		1.00693	0.958167		1.01084	0.935111		1.032	0.812414
C10orf10	11067	chromosome 10 open reading frame 10		-1.1598	0.807533		-1.24546	0.706571		-1.0564	0.9258		-1.22033	0.736467		-1.29353	0.719274
C10orf118	55088	chromosome 10 open reading frame 118		1.20069	0.438696		-1.21853	0.403746		1.26198	0.324748		1.32495	0.233083		1.00617	0.979139
C10orf12	26148	chromosome 10 open reading frame 12		-1.06827	0.721818		-1.39154	0.0772387		-1.01456	0.938298		1.25807	0.216002		-1.02605	0.88949
C10orf2	56652	chromosome 10 open reading frame 2		-1.03569	0.795429		-1.03381	0.804691		1.07492	0.592852		1.08269	0.559588		1.05128	0.714862
C10orf25	220979	chromosome 10 open reading frame 25		1.01754	0.948952		1.23006	0.433387		-1.20972	0.457562		1.40871	0.19134		-1.18017	0.53178
C10orf32	119032	chromosome 10 open reading frame 32		1.21109	0.38262		-1.14168	0.55367		1.10357	0.660073		1.0727	0.748832		-1.02332	0.91602
C10orf35	219738	chromosome 10 open reading frame 35		-1.2338	0.320958		1.15622	0.536199		-1.31175	0.212834		-1.08586	0.686775		-1.03429	0.871147
C10orf54	64115	chromosome 10 open reading frame 54		-1.10754	0.682683		1.12522	0.638194		-1.0803	0.759459		-1.34208	0.238963		-1.07321	0.778234
C10orf55	414236	chromosome 10 open reading frame 55		-1.15229	0.723195		1.52585	0.323278		-1.63842	0.243942		1.22544	0.626197		1.00129	0.99966
C10orf76	79591	chromosome 10 open reading frame 76		1.01352	0.90199		-1.10104	0.384801		1.10411	0.366206		1.03458	0.754103		1.05592	0.617443
C10orf88	80007	chromosome 10 open reading frame 88		1.03826	0.867793		-1.14841	0.537845		-1.027	0.905521		1.02957	0.895872		1.02958	0.895777
C11orf1	64776	chromosome 11 open reading frame 1		1.07234	0.70914		1.13261	0.514228		-1.06234	0.752341		1.17416	0.403345		-1.06857	0.721975
C11orf24	53838	chromosome 11 open reading frame 24		-1.07626	0.674723		1.23766	0.22309		-1.21047	0.274249		-1.15819	0.402009		-1.27952	0.162249
C11orf30	56946	chromosome 11 open reading frame 30		1.09194	0.545768		-1.15875	0.310973		1.02488	0.86559		1.03554	0.80964		1.05302	0.722185
C11orf31	280636	chromosome 11 open reading frame 31		-1.37134	0.284664		1.42694	0.223129		-1.54768	0.135733		-1.11557	0.710225		-1.09638	0.753562
C11orf45	219833	chromosome 11 open reading frame 45		1.23594	0.444179		-1.05565	0.849535		1.44967	0.146587		-1.08884	0.721804		1.12225	0.63682
C11orf48	79081	chromosome 11 open reading frame 48		1.12818	0.714598		-1.05086	0.876346		1.14153	0.670789		1.1913	0.574689		1.22976	0.541434
C11orf49	79096	chromosome 11 open reading frame 49		-1.0193	0.906473		1.23792	0.19206		-1.08141	0.630413		-1.03792	0.818781		-1.02683	0.871397
C11orf54	28970	chromosome 11 open reading frame 54		1.21539	0.298387		-1.14646	0.472596		1.08793	0.657472		1.16623	0.409402		1.08545	0.660167
C11orf57	55216	chromosome 11 open reading frame 57		1.05565	0.703831		-1.18587	0.232153		1.01908	0.894712		1.01953	0.891754		1.01456	0.919015
C11orf58	10944	chromosome 11 open reading frame 58		1.05355	0.742578		-1.1407	0.406851		-1.03127	0.846319		1.00543	0.972757		1.05485	0.736527
C11orf63	79864	chromosome 11 open reading frame 63		1.16673	0.547086		1.2034	0.508475		-1.05801	0.836407		-1.01818	0.941746		1.18443	0.493332
C11orf65	160140	chromosome 11 open reading frame 65		1.30042	0.482579		-1.70627	0.188399		1.15111	0.737366		1.2009	0.635047		1.04062	0.909951
C11orf68	83638	chromosome 11 open reading frame 68		1.1668	0.557146		1.32357	0.287212		1.03018	0.90963		-1.07864	0.773004		1.04079	0.879746
C11orf70	85016	chromosome 11 open reading frame 70		1.01876	0.927382		-1.28962	0.227218		1.23499	0.333971		1.10716	0.615415		-1.04662	0.821362
C11orf71	54494	chromosome 11 open reading frame 71		-1.26458	0.327221		1.05082	0.858519		-1.06532	0.793247		-1.20155	0.433651		-1.21886	0.419522
C11orf73	51501	chromosome 11 open reading frame 73		1.02957	0.845147		-1.10123	0.518233		1.06642	0.666542		-1.07536	0.626197		1.00977	0.948304
C11orf74	119710	chromosome 11 open reading frame 74		1.07885	0.734614		1.08475	0.717761		1.01036	0.963634		1.02394	0.915723		1.04253	0.853652
C11orf80	79703	chromosome 11 open reading frame 80		1.04543	0.754473		-1.09624	0.518064		1.0554	0.70578		1.01202	0.931839		1.01458	0.917646
C11orf82	220042	chromosome 11 open reading frame 82		1.22779	0.158697		-1.19745	0.216179		1.16784	0.286095		1.21014	0.191036		1.0916	0.547257
C11orf83	790955	chromosome 11 open reading frame 83		-1.83296	0.0822454		1.79981	0.0910298		-1.37715	0.354675		-1.39065	0.337183		-1.32696	0.407694
C11orf84	144097	chromosome 11 open reading frame 84		-1.18976	0.517942		1.27745	0.353109		-1.24525	0.408552		-1.25897	0.385482		-1.21942	0.455819
C11orf91	100131378	chromosome 11 open reading frame 91		1.35092	0.481542		1.13139	0.762317		1.65725	0.228417		-1.3159	0.548701		-2.18166	0.186583
C11orf95	65998	chromosome 11 open reading frame 95		-1.03666	0.863786		-1.00241	0.990249		-1.21126	0.337235		-1.30312	0.178124		-1.12093	0.570838
C12orf10	60314	chromosome 12 open reading frame 10		-1.04479	0.775252		1.20201	0.232834		-1.02122	0.891724		-1.10186	0.528545		-1.0455	0.773218
C12orf29	91298	chromosome 12 open reading frame 29		1.03544	0.808541		-1.1559	0.311437		1.10596	0.481539		1.10534	0.485046		-1.02797	0.847486
C12orf4	57102	chromosome 12 open reading frame 4		1.1036	0.556659		-1.14188	0.429445		1.17072	0.34724		1.21075	0.255057		-1.01994	0.906181
C12orf43	64897	chromosome 12 open reading frame 43		1.02093	0.872453		-1.09354	0.488448		1.02834	0.828031		-1.07187	0.592187		-1.08173	0.545178
C12orf45	121053	chromosome 12 open reading frame 45		-1.16474	0.375633		-1.18801	0.330088		-1.06928	0.700074		1.0127	0.943424		1.11576	0.548317
C12orf49	79794	chromosome 12 open reading frame 49		1.11777	0.353482		-1.0825	0.50358		1.01665	0.88923		-1.03107	0.798456		1.0332	0.786758
C12orf5	57103	chromosome 12 open reading frame 5		1.05216	0.692331		-1.1859	0.179035		1.04131	0.748462		1.11458	0.395673		1.09717	0.469833
C12orf57	113246	chromosome 12 open reading frame 57		-1.1485	0.520946		1.48697	0.0657		-1.11833	0.603171		-1.0497	0.820291		1.2097	0.378894
C12orf60	144608	chromosome 12 open reading frame 60		1.1498	0.550871		1.00189	0.993562		-1.14886	0.529298		1.33794	0.216693		-1.03448	0.882406
C12orf65	91574	chromosome 12 open reading frame 65		1.0663	0.677767		-1.05216	0.738359		-1.10536	0.508302		-1.05894	0.701208		-1.0376	0.805504
C12orf66	144577	chromosome 12 open reading frame 66		-1.08418	0.691556		-1.19174	0.399831		1.12977	0.546685		-1.0013	0.994817		-1.00589	0.976876
C12orf73	728568	chromosome 12 open reading frame 73		-1.14941	0.41213		1.00482	0.977635		-1.12542	0.486883		-1.14831	0.392359		1.10235	0.571969
C12orf75	387882	chromosome 12 open reading frame 75		-1.03464	0.785896		1.06706	0.603575		-1.01932	0.878421		-1.24037	0.0827071		-1.03223	0.800042
C12orf76	400073	chromosome 12 open reading frame 76		-1.36498	0.184212		1.32582	0.262364		1.23976	0.36403		-1.20508	0.365044		1.07011	0.756204
C14orf1	11161	chromosome 14 open reading frame 1		1.10809	0.710857		1.02684	0.923769		1.06485	0.81996		-1.11164	0.702331		1.21062	0.493499
C14orf119	55017	chromosome 14 open reading frame 119		1.02081	0.87356		1.11105	0.41475		-1.01206	0.92575		1.0024	0.98516		-1.07109	0.59786
C14orf142	84520	chromosome 14 open reading frame 142		1.08423	0.652137		-1.03053	0.869956		1.1008	0.604933		1.00656	0.97095		-1.01537	0.933098
C14orf159	80017	chromosome 14 open reading frame 159		1.14094	0.583731		1.18289	0.487936		1.07777	0.754728		1.04554	0.853591		1.04764	0.848744
C14orf166	51637	chromosome 14 open reading frame 166		-1.01822	0.879789		-1.10862	0.386983		-1.02232	0.852994		1.02951	0.807683		1.14935	0.245654
C14orf169	79697	chromosome 14 open reading frame 169		-1.11524	0.554399		-1.03762	0.839698		-1.05349	0.775547		-1.15013	0.449576		1.05837	0.762772
C14orf2	9556	chromosome 14 open reading frame 2		1.01839	0.910876		1.01046	0.949049		1.06436	0.701207		1.0092	0.95473		-1.00152	0.992605
C14orf28	122525	chromosome 14 open reading frame 28		1.0799	0.731641		-1.24825	0.412523		-1.03455	0.89333		1.14134	0.551581		1.24326	0.345451
C14orf79	122616	chromosome 14 open reading frame 79		-1.01019	0.95568		1.17865	0.391043		1.02032	0.913486		-1.13287	0.490167		-1.03579	0.846818
C14orf80	283643	chromosome 14 open reading frame 80		-2.52059	0.112842		1.57777	0.42354		-1.95753	0.244193		-2.63132	0.08644		-1.81377	0.286089
C14orf93	60686	chromosome 14 open reading frame 93		-1.13474	0.458841		1.13425	0.470583		1.05274	0.763264		-1.13691	0.448012		1.12596	0.495262
C15orf37	283687	chromosome 15 open reading frame 37		-1.17999	0.620673		1.25435	0.509751		1.48057	0.252857		-1.69782	0.111099		-1.33194	0.396061
C15orf38	348110	chromosome 15 open reading frame 38		-1.15694	0.218737		-1.09111	0.466531		-1.08	0.522699		1.1483	0.241473		1.03286	0.785456
C15orf39	56905	chromosome 15 open reading frame 39		-1.09136	0.705166		1.10416	0.665313		-1.07238	0.761591		-1.02777	0.906045		1.11556	0.63904
C15orf40	123207	chromosome 15 open reading frame 40		-1.07323	0.635262		-1.15331	0.35142		-1.03668	0.814259		1.00463	0.974761		-1.14265	0.364954
C15orf41	84529	chromosome 15 open reading frame 41		-1.05749	0.710584		-1.07564	0.638356		-1.03988	0.795767		1.01687	0.911396		-1.02583	0.866162
C15orf52	388115	chromosome 15 open reading frame 52		1.18223	0.610002		1.14803	0.671012		-1.07618	0.820507		-1.06579	0.84429		-1.00277	0.993171
C15orf57	90416	chromosome 15 open reading frame 57		1.02078	0.905272		-1.10315	0.565135		1.06921	0.68824		-1.03901	0.823238		1.03771	0.831143
C15orf61	145853	chromosome 15 open reading frame 61		-1.69726	0.255844		1.8032	0.245331		-1.07111	0.885056		-1.5288	0.358429		-2.64695	0.0488767
C15orf62	643338	chromosome 15 open reading frame 62		1.09792	0.785099		-2.20438	0.182196		-2.10155	0.164713		3.35075	0.0304313		1.09255	0.87309
C15orf65	145788	chromosome 15 open reading frame 65		-1.26526	0.523548		1.9184	0.138707		1.19477	0.663239		-1.00616	0.985125		-1.28292	0.498964
C16orf13	84326	chromosome 16 open reading frame 13		-1.26328	0.548987		1.37128	0.414472		-1.26895	0.53748		-1.68196	0.176356		-1.45939	0.326661
C16orf45	89927	chromosome 16 open reading frame 45		-1.24509	0.185565		1.132	0.476023		1.08596	0.621879		-1.08294	0.621651		1.14167	0.424815
C16orf46	123775	chromosome 16 open reading frame 46		1.11958	0.645185		1.11598	0.653433		-1.66666	0.0596166		1.13927	0.578425		1.28577	0.26872
C16orf52	730094	chromosome 16 open reading frame 52		1.05461	0.766196		-1.19256	0.323677		1.07146	0.699743		1.15514	0.417183		-1.03033	0.866522
C16orf58	64755	chromosome 16 open reading frame 58		-1.09375	0.613499		1.20636	0.293099		1.04657	0.799065		-1.02599	0.88499		-1.09178	0.620847
C16orf59	80178	chromosome 16 open reading frame 59		-1.62349	0.269777		1.56741	0.311655		-1.65325	0.254506		-1.75996	0.191496		-1.3217	0.518675
C16orf62	57020	chromosome 16 open reading frame 62		-1.06238	0.526482		-1.14579	0.155854		-1.01737	0.857125		1.04617	0.637152		1.10828	0.284742
C16orf70	80262	chromosome 16 open reading frame 70		-1.01841	0.886891		-1.00718	0.954965		1.06685	0.608279		-1.07657	0.561464		-1.02207	0.864924
C16orf72	29035	chromosome 16 open reading frame 72		-1.15373	0.339319		-1.25621	0.126497		-1.01362	0.927361		1.08943	0.561534		1.00441	0.976208
C16orf74	404550	chromosome 16 open reading frame 74		-1.11444	0.736781		1.05773	0.864353		-1.01716	0.958914		-1.18851	0.597148		-1.57428	0.172545
C16orf80	29105	chromosome 16 open reading frame 80		-1.01157	0.926439		1.03365	0.79074		-1.04438	0.728707		-1.07591	0.560723		-1.08072	0.537944
C16orf86	388284	chromosome 16 open reading frame 86		-2.58199	0.0849343		2.098	0.224386		1.06389	0.900159		-1.09515	0.816089		-1.09792	0.822941
C16orf87	388272	chromosome 16 open reading frame 87		1.22106	0.313133		-1.19605	0.367934		1.04594	0.820386		1.05263	0.790815		-1.02607	0.893792
C16orf91	283951	chromosome 16 open reading frame 91		-1.13165	0.61825		1.61841	0.0554955		-1.02078	0.934363		-1.19906	0.465625		1.01136	0.963717
C16orf93	90835	chromosome 16 open reading frame 93		-1.09803	0.757071		1.53026	0.175327		1.17765	0.599626		-1.14562	0.632331		-1.03353	0.909899
C16orf95	100506581	chromosome 16 open reading frame 95		-1.87014	0.10653		-1.12137	0.78374		-1.13635	0.760865		-1.77482	0.146545		1.07173	0.861861
C17orf100	388327	chromosome 17 open reading frame 100		-1.54163	0.175904		1.20638	0.605837		-1.04203	0.910727		-1.2444	0.473548		-1.37638	0.308161
C17orf103	256302	chromosome 17 open reading frame 103		1.04804	0.818292		-1.0325	0.877599		-1.18336	0.426958		-1.07498	0.714701		1.0457	0.824958
C17orf104	284071	chromosome 17 open reading frame 104		1.32031	0.502917		-1.30501	0.593405		1.13162	0.816459		-1.11352	0.782818		1.09335	0.808014
C17orf51	339263	chromosome 17 open reading frame 51		-1.04021	0.804014		-1.13806	0.418646		1.0322	0.843469		1.05837	0.719186		1.03037	0.849412
C17orf53	78995	chromosome 17 open reading frame 53		1.06808	0.679143		1.17387	0.313431		1.04558	0.776604		1.05644	0.726795		1.13281	0.431753
C17orf58	284018	chromosome 17 open reading frame 58		1.0585	0.717983		1.11114	0.515265		1.0959	0.569457		-1.11347	0.491519		-1.11124	0.506807
C17orf59	54785	chromosome 17 open reading frame 59		-1.15702	0.743173		1.34641	0.489553		-1.60723	0.262758		-1.92876	0.128496		-1.66568	0.24398
C17orf62	79415	chromosome 17 open reading frame 62		-1.13764	0.584484		1.26328	0.3235		-1.08583	0.726579		-1.18771	0.462369		-1.11057	0.654831
C17orf67	339210	chromosome 17 open reading frame 67		-1.20565	0.581588		-1.37833	0.258938		-1.24438	0.430561		-1.14947	0.660074		-1.06625	0.845252
C17orf70	80233	chromosome 17 open reading frame 70		-1.24024	0.572407		1.4558	0.321062		-1.3808	0.395589		-1.50023	0.281798		-1.3309	0.448043
C17orf75	64149	chromosome 17 open reading frame 75		1.05228	0.772701		-1.0787	0.670728		1.04717	0.795494		-1.05523	0.760538		1.06731	0.711874
C17orf80	55028	chromosome 17 open reading frame 80		-1.00676	0.967667		-1.13168	0.45502		1.04505	0.789741		1.09156	0.595195		1.03255	0.845951
C17orf85	55421	chromosome 17 open reading frame 85		-1.03471	0.756993		-1.04288	0.703391		1.00036	0.997385		1.00574	0.958513		-1.1351	0.251359
C17orf89	284184	chromosome 17 open reading frame 89		-2.17726	0.0974084		1.62596	0.314641		-1.79943	0.206517		-2.56872	0.0435581		-1.76262	0.226205
C17orf96	100170841	chromosome 17 open reading frame 96		-1.11369	0.542765		-1.07128	0.690072		-1.20655	0.285192		-1.02393	0.893363		-1.0779	0.677512
C17orf97	400566	chromosome 17 open reading frame 97		-1.11776	0.766024		1.27791	0.479594		1.11825	0.737231		1.01236	0.971926		-1.16832	0.67047
C18orf21	83608	chromosome 18 open reading frame 21		1.0548	0.776053		-1.13346	0.505663		-1.3284	0.135629		1.11897	0.548778		-1.10654	0.587927
C18orf25	147339	chromosome 18 open reading frame 25		-1.0134	0.920368		-1.25875	0.0841826		-1.01023	0.93906		-1.01856	0.889652		-1.01222	0.927011
C18orf54	162681	chromosome 18 open reading frame 54		1.02736	0.897369		-1.15201	0.500034		1.12068	0.586008		1.21085	0.358853		1.01225	0.953394
C18orf8	29919	chromosome 18 open reading frame 8		-1.07093	0.675066		-1.00168	0.991866		-1.01484	0.928935		-1.14106	0.416071		1.03421	0.836022
C19orf10	56005	chromosome 19 open reading frame 10		-1.18371	0.374735		1.07714	0.694876		-1.13731	0.49768		-1.28052	0.193428		-1.13209	0.514074
C19orf12	83636	chromosome 19 open reading frame 12		-1.10191	0.465464		-1.1638	0.239548		1.04688	0.724949		-1.07361	0.580684		1.03066	0.81674
C19orf24	55009	chromosome 19 open reading frame 24		-1.26961	0.50444		1.36986	0.377058		-1.27084	0.502296		-1.43189	0.316441		-1.66232	0.158053
C19orf25	148223	chromosome 19 open reading frame 25		-1.42234	0.230089		1.18793	0.562392		-1.28664	0.393361		-1.48244	0.176104		-1.51308	0.155932
C19orf26	255057	chromosome 19 open reading frame 26		-1.06317	0.919235		1.99764	0.258415		-1.79186	0.336363		-2.21836	0.179018		-2.21865	0.178663
C19orf33	64073	chromosome 19 open reading frame 33		-1.24278	0.491234		1.69066	0.0936119		-1.13967	0.677158		1.40208	0.288226		1.09965	0.77344
C19orf40	91442	chromosome 19 open reading frame 40		1.04569	0.799065		-1.18899	0.326859		1.08466	0.639246		-1.0841	0.64449		-1.13469	0.4816
C19orf43	79002	chromosome 19 open reading frame 43		-1.86951	0.24441		1.23446	0.689326		-1.51952	0.424804		-2.64649	0.0630482		-1.95312	0.196489
C19orf44	84167	chromosome 19 open reading frame 44		-1.03313	0.860814		1.263	0.191893		-1.12443	0.49854		1.05562	0.750607		1.00818	0.962551
C19orf47	126526	chromosome 19 open reading frame 47		-1.21677	0.466133		1.02488	0.927051		-1.15244	0.596438		-1.18442	0.529347		-1.36595	0.246978
C19orf48	84798	chromosome 19 open reading frame 48		-1.10714	0.624457		1.41818	0.0947139		-1.03423	0.872008		-1.13525	0.541489		-1.12613	0.567431
C19orf52	90580	chromosome 19 open reading frame 52		-1.26866	0.330117		1.20442	0.453089		-1.03532	0.889231		-1.33841	0.235282		-1.15118	0.568194
C19orf53	28974	chromosome 19 open reading frame 53		1.06546	0.715024		1.27224	0.165678		1.12884	0.486161		-1.08818	0.626844		-1.03742	0.835578
C19orf54	284325	chromosome 19 open reading frame 54		-1.00789	0.96504		1.05016	0.792593		-1.03699	0.84505		-1.14204	0.456944		-1.03906	0.830462
C19orf55	148137	chromosome 19 open reading frame 55		-1.1344	0.570206		1.17655	0.472476		-1.27941	0.270956		1.07664	0.735133		-1.07428	0.742618
C19orf57	79173	chromosome 19 open reading frame 57		-1.17268	0.611488		1.71106	0.0836553		1.51399	0.166292		-1.35208	0.31383		1.04707	0.870997
C19orf60	55049	chromosome 19 open reading frame 60		-3.18668	0.209853		-1.08078	0.9215		-3.16105	0.217162		-4.05526	0.116436		-2.9668	0.22159
C19orf66	55337	chromosome 19 open reading frame 66		-1.18869	0.396641		1.09663	0.655664		-1.05341	0.798713		-1.17417	0.424288		-1.30089	0.196906
C19orf68	374920	chromosome 19 open reading frame 68		-1.36755	0.230592		1.30476	0.329812		-1.13404	0.636241		-1.24989	0.388403		-1.47225	0.135839
C19orf70	125988	chromosome 19 open reading frame 70		-1.17082	0.524166		1.49405	0.102224		-1.54385	0.0760866		1.039	0.877108		-1.05281	0.839755
C19orf82	284385	chromosome 19 open reading frame 82		-1.06479	0.780624		-1.01654	0.942268		-1.14323	0.56805		1.1091	0.64315		1.13856	0.561883
C1D	10438	C1D nuclear receptor corepressor		-1.03081	0.847367		1.07661	0.640768		-1.08616	0.602777		-1.33535	0.0691257		-1.25493	0.159679
C1GALT1	56913	core 1 synthase, glycoprotein-N-acetylgalactosamine 3-beta-galactosyltransferase, 1		1.15787	0.419394		-1.14906	0.445013		1.10818	0.571611		1.12353	0.520563		1.05216	0.778892
C1GALT1C1	29071	C1GALT1-specific chaperone 1		1.04086	0.872872		-1.04824	0.850344		1.1728	0.521992		-1.07052	0.785333		1.08504	0.747438
C1orf106	55765	chromosome 1 open reading frame 106		-1.07573	0.733465		-1.0242	0.910851		-1.19559	0.401146		-1.18306	0.429088		1.15205	0.508677
C1orf109	54955	chromosome 1 open reading frame 109		-1.04478	0.776897		1.01916	0.902422		1.00946	0.951461		-1.02194	0.887706		-1.0428	0.785204
C1orf112	55732	chromosome 1 open reading frame 112		1.02682	0.852775		-1.11953	0.429596		-1.00625	0.964862		1.07504	0.609074		1.16477	0.282568
C1orf115	79762	chromosome 1 open reading frame 115		-1.08854	0.548319		1.13765	0.402997		1.09294	0.558733		-1.03565	0.805403		1.05015	0.732892
C1orf116	79098	chromosome 1 open reading frame 116		1.05112	0.884379		1.14019	0.702081		1.02444	0.943692		1.08075	0.820444		1.12917	0.724306
C1orf122	127687	chromosome 1 open reading frame 122		-1.80196	0.285025		1.15811	0.788913		-1.52489	0.434227		-2.2162	0.138045		-1.77454	0.285791
C1orf123	54987	chromosome 1 open reading frame 123		1.03598	0.795159		1.06704	0.637893		1.26874	0.0867378		-1.0843	0.554337		1.02871	0.836466
C1orf131	128061	chromosome 1 open reading frame 131		-1.04442	0.781693		1.02874	0.855465		1.01586	0.91959		-1.02432	0.879721		-1.23113	0.197483
C1orf159	54991	chromosome 1 open reading frame 159		-1.63552	0.348839		1.52516	0.418561		-2.11453	0.154028		-1.65086	0.327224		-1.39442	0.515813
C1orf174	339448	chromosome 1 open reading frame 174		-1.1175	0.388185		-1.12028	0.382645		1.00233	0.985619		-1.05825	0.654197		-1.01202	0.925639
C1orf198	84886	chromosome 1 open reading frame 198		-1.11091	0.429502		-1.091	0.510269		-1.08775	0.528991		-1.18451	0.202847		-1.05147	0.707085
C1orf204	284677	chromosome 1 open reading frame 204		-1.67583	0.116176		-1.21702	0.55758		-1.18463	0.595588		1.0247	0.935702		1.06182	0.851912
C1orf21	81563	chromosome 1 open reading frame 21		-1.13086	0.669786		1.00724	0.979842		1.18189	0.540105		1.09056	0.76492		1.44192	0.233397
C1orf210	149466	chromosome 1 open reading frame 210		-1.03227	0.896337		-1.16775	0.564419		-1.23947	0.4122		-1.19766	0.440824		-1.19146	0.453585
C1orf213	148898	chromosome 1 open reading frame 213		-1.32088	0.451919		1.14666	0.688572		-1.25689	0.476482		1.11534	0.724409		1.22204	0.55118
C1orf216	127703	chromosome 1 open reading frame 216		-1.01004	0.954338		1.08182	0.649678		-1.15728	0.397125		-1.1023	0.5722		1.03872	0.827614
C1orf220	400798	chromosome 1 open reading frame 220		-1.51128	0.407951		1.55851	0.257747		1.42094	0.391451		1.14056	0.714114		-1.03941	0.930836
C1orf226	400793	chromosome 1 open reading frame 226		1.10102	0.757823		-1.14714	0.71995		1.11021	0.752187		1.07415	0.813591		-1.04386	0.889325
C1orf233	643988	chromosome 1 open reading frame 233		-1.13472	0.81985		-1.35372	0.600213		-1.30733	0.633864		1.01656	0.976007		1.38983	0.566906
C1orf27	54953	chromosome 1 open reading frame 27		1.07614	0.744845		1.00898	0.968572		1.20044	0.42038		1.26968	0.290282		-1.04586	0.842119
C1orf35	79169	chromosome 1 open reading frame 35		-1.7951	0.141316		1.18707	0.663695		-1.47943	0.318995		-1.80426	0.130469		-1.85227	0.115187
C1orf43	25912	chromosome 1 open reading frame 43		1.02928	0.817285		-1.02087	0.869052		-1.03953	0.757091		-1.11075	0.400154		-1.00207	0.986782
C1orf50	79078	chromosome 1 open reading frame 50		-1.15752	0.437542		-1.13883	0.502039		1.03809	0.847325		-1.29098	0.176509		-1.09702	0.625858
C1orf52	148423	chromosome 1 open reading frame 52		-1.00904	0.950928		-1.00042	0.997682		-1.0576	0.70257		-1.06314	0.673131		-1.05332	0.721761
C1orf56	54964	chromosome 1 open reading frame 56		-2.01174	0.0265376		-1.01378	0.966543		-1.15803	0.637319		-1.62704	0.100749		-1.23228	0.491345
C1orf74	148304	chromosome 1 open reading frame 74		-1.09339	0.594873		1.04991	0.759759		1.03493	0.827067		1.18435	0.271802		1.01414	0.928133
C1orf85	112770	chromosome 1 open reading frame 85		1.09427	0.643583		1.14393	0.488128		1.03204	0.870178		1.0607	0.761418		1.17359	0.41335
C1orf86	199990	chromosome 1 open reading frame 86		-1.29711	0.429098		1.23318	0.521878		-1.32257	0.391376		-1.5005	0.212908		-1.24453	0.503041
C1QBP	708	complement component 1, q subcomponent binding protein		-1.18398	0.0990515		1.01669	0.871465		-1.0202	0.844973		-1.15068	0.172158		-1.00918	0.929336
C1QL1	10882	complement component 1, q subcomponent-like 1		-1.49559	0.618194		2.40159	0.307139		-2.95678	0.190585		-5.73258	0.0364555		-1.61629	0.554147
C1QTNF1	114897	C1q and tumor necrosis factor related protein 1		1.09197	0.795924		1.16121	0.659438		-1.22428	0.553592		-1.11294	0.752946		-1.04817	0.891052
C1QTNF2	114898	C1q and tumor necrosis factor related protein 2		2.17534	0.0384742		-1.26046	0.513503		-1.34732	0.362285		-1.62428	0.129208		-1.58411	0.234279
C1QTNF6	114904	C1q and tumor necrosis factor related protein 6		1.13456	0.74875		1.27764	0.535173		1.08087	0.842161		-1.33682	0.460244		1.13491	0.751039
C1R	715	complement component 1, r subcomponent		1.004	0.982463		1.00098	0.995677		1.15789	0.421063		1.02664	0.883951		1.15385	0.432042
C1RL	51279	complement component 1, r subcomponent-like		-1.08521	0.583739		-1.06275	0.689553		1.07668	0.625706		-1.05734	0.703997		-1.1261	0.425534
C1RL-AS1	283314	C1RL antisense RNA 1		-1.07478	0.666155		-1.0631	0.713379		-1.0714	0.681409		1.1116	0.511523		-1.07321	0.666351
C1S	716	complement component 1, s subcomponent		1.04469	0.84554		1.24226	0.336007		1.19562	0.415828		1.18942	0.43013		-1.00685	0.975886
C20orf194	25943	chromosome 20 open reading frame 194		1.01571	0.906032		-1.04387	0.748529		1.08775	0.522614		1.03192	0.808166		1.00035	0.997841
C20orf196	149840	chromosome 20 open reading frame 196		-1.10723	0.64047		-1.13127	0.576755		1.04784	0.831393		-1.00128	0.994859		-1.29124	0.20876
C20orf197	284756	chromosome 20 open reading frame 197		1.07306	0.835419		-1.01807	0.958316		1.01338	0.968079		1.64704	0.155395		1.09553	0.793641
C20orf24	55969	chromosome 20 open reading frame 24		-5.01436	0.0358389		23.3289	0.000730042		-1.1174	0.870886		-1.2906	0.708423		-5.64473	0.0235321
C20orf27	54976	chromosome 20 open reading frame 27		-1.31368	0.50152		1.32891	0.481018		-1.4421	0.365442		-1.82091	0.137172		-1.37626	0.426103
C20orf96	140680	chromosome 20 open reading frame 96		1.03985	0.816877		1.35835	0.0877536		-1.29552	0.147409		-1.25958	0.156331		-1.10092	0.557333
C21orf119	84996	chromosome 21 open reading frame 119		-1.04451	0.859257		-1.18313	0.526145		-1.06748	0.815782		1.05804	0.811445		-1.13858	0.59024
C21orf2	755	chromosome 21 open reading frame 2		-1.42581	0.484612		1.46202	0.454843		-1.87535	0.211023		-1.94371	0.182367		-1.90912	0.196564
C21orf33	8209	chromosome 21 open reading frame 33		-1.12589	0.58074		1.3471	0.166407		-1.06035	0.784702		-1.20091	0.393838		-1.07232	0.745992
C21orf58	54058	chromosome 21 open reading frame 58		1.11034	0.706805		1.23823	0.443452		-1.06842	0.809458		-1.30718	0.328439		-1.04622	0.870955
C21orf59	56683	chromosome 21 open reading frame 59		-1.13976	0.34887		1.07244	0.617874		-1.10921	0.459454		-1.19164	0.209148		-1.18198	0.233141
C21orf67	84536	chromosome 21 open reading frame 67		-1.02227	0.913137		1.13589	0.55739		1.27675	0.262312		-1.20924	0.362943		-1.23241	0.333728
C21orf91	54149	chromosome 21 open reading frame 91		1.08649	0.656164		-1.19954	0.329579		1.16604	0.409025		1.2258	0.272025		1.0919	0.635053
C22orf23	84645	chromosome 22 open reading frame 23		1.76139	0.0955477		-1.14657	0.703306		1.06015	0.879057		-1.46621	0.224698		1.16185	0.625849
C22orf29	79680	chromosome 22 open reading frame 29		-1.11378	0.493773		-1.05617	0.724515		1.00476	0.975536		1.01569	0.919921		-1.01687	0.914527
C22orf39	128977	chromosome 22 open reading frame 39		-1.05624	0.718754		1.15761	0.350776		-1.12478	0.448431		-1.13612	0.393053		-1.14606	0.365635
C22orf46	79640	chromosome 22 open reading frame 46		-1.0097	0.949109		-1.04139	0.792515		1.06752	0.671827		1.11127	0.482209		1.00449	0.976267
C2CD2	25966	C2 calcium-dependent domain containing 2		-1.02824	0.875308		-1.1647	0.385364		-1.05013	0.780145		-1.00607	0.972656		1.02935	0.871092
C2CD2L	9854	C2CD2-like		1.05676	0.79488		1.03366	0.873085		-1.06343	0.76668		-1.02318	0.91058		-1.04215	0.840191
C2CD3	26005	C2 calcium-dependent domain containing 3		1.00973	0.946502		-1.1174	0.445861		1.00068	0.996243		1.04665	0.751964		-1.01878	0.897442
C2CD4A	145741	C2 calcium-dependent domain containing 4A		-1.20235	0.820459		-1.65179	0.60859		1.26057	0.780058		1.26745	0.825159		-1.21171	0.859702
C2CD5	9847	C2 calcium-dependent domain containing 5		1.12726	0.429483		-1.12256	0.446977		1.04493	0.771783		1.18213	0.268613		1.12451	0.437954
C2orf15	150590	chromosome 2 open reading frame 15		1.40429	0.205206		-1.0103	0.971287		-1.12378	0.671326		1.0918	0.732984		1.01591	0.951618
C2orf27A	29798	chromosome 2 open reading frame 27A		-1.00692	0.978437		-1.12996	0.630436		-1.27245	0.376874		1.08463	0.754409		1.14437	0.617334
C2orf42	54980	chromosome 2 open reading frame 42		-1.0463	0.794347		-1.13202	0.483495		1.21671	0.258842		-1.03186	0.852364		1.08762	0.622709
C2orf43	60526	chromosome 2 open reading frame 43		-1.0209	0.881624		-1.14905	0.324131		1.01626	0.907778		1.04652	0.741674		-1.0076	0.95646
C2orf44	80304	chromosome 2 open reading frame 44		-1.02214	0.883779		-1.16442	0.297747		1.01767	0.904211		1.03549	0.812739		1.11793	0.45275
C2orf47	79568	chromosome 2 open reading frame 47		-1.2775	0.125419		1.06467	0.689409		-1.11093	0.501985		-1.09343	0.581428		-1.14355	0.413433
C2orf48	348738	chromosome 2 open reading frame 48		-1.31474	0.571816		-1.02406	0.957676		1.27806	0.575722		1.08874	0.840502		-1.29966	0.556118
C2orf49	79074	chromosome 2 open reading frame 49		1.0086	0.9562		-1.1059	0.512904		1.06954	0.662306		1.13899	0.395096		1.08623	0.590395
C2orf68	388969	chromosome 2 open reading frame 68		-1.19561	0.248755		-1.03513	0.829586		-1.13092	0.434794		1.01439	0.925514		-1.08127	0.611454
C2orf69	205327	chromosome 2 open reading frame 69		1.03651	0.824172		-1.16357	0.344607		1.14452	0.398679		1.10321	0.54155		1.05203	0.752483
C2orf72	257407	chromosome 2 open reading frame 72		-1.21467	0.645551		-1.50337	0.285422		-1.16391	0.67263		1.07246	0.844379		1.08746	0.814731
C2orf74	339804	chromosome 2 open reading frame 74		1.0667	0.714339		1.02308	0.899518		-1.09553	0.612992		1.06189	0.733681		-1.06081	0.739379
C2orf76	130355	chromosome 2 open reading frame 76		-1.01845	0.937506		-1.07848	0.743189		-1.02717	0.911083		1.12244	0.619858		1.14016	0.570632
C2orf81	388963	chromosome 2 open reading frame 81		-1.46287	0.366795		1.82695	0.190829		-1.29536	0.570073		-1.29245	0.49464		1.1166	0.795005
C2orf88	84281	chromosome 2 open reading frame 88		-1.33611	0.460074		1.11063	0.789677		-1.34417	0.457167		-1.15658	0.678848		1.09035	0.809104
C3	718	complement component 3		-1.07314	0.748763		1.00727	0.973801		-1.10139	0.661324		1.02289	0.918197		1.04862	0.829546
C3orf14	57415	chromosome 3 open reading frame 14		1.0694	0.671101		-1.05254	0.744858		-1.01209	0.939352		1.18804	0.28346		-1.06419	0.699243
C3orf17	25871	chromosome 3 open reading frame 17		1.08971	0.525642		-1.07956	0.571286		1.04219	0.759816		1.14492	0.315166		1.07158	0.60808
C3orf18	51161	chromosome 3 open reading frame 18		-1.16136	0.421673		1.02789	0.891259		-1.0058	0.975338		1.04503	0.801806		1.13058	0.493319
C3orf20	84077	chromosome 3 open reading frame 20		-1.23624	0.652427		-1.96441	0.184262		1.1823	0.716799		1.05624	0.884285		-1.19377	0.628406
C3orf33	285315	chromosome 3 open reading frame 33		-1.04228	0.861991		-1.11758	0.644896		1.04612	0.852751		-1.02572	0.914484		-1.06068	0.803807
C3orf38	285237	chromosome 3 open reading frame 38		1.11418	0.520687		-1.07408	0.670269		1.10559	0.549166		1.05351	0.754324		1.05089	0.766309
C3orf52	79669	chromosome 3 open reading frame 52		-1.10755	0.569827		-1.11769	0.535975		-1.06134	0.743057		-1.06959	0.708751		1.16492	0.399995
C3orf58	205428	chromosome 3 open reading frame 58		1.07973	0.71021		-1.28818	0.198247		1.07308	0.723113		-1.03346	0.871493		1.10247	0.640856
C3orf62	375341	chromosome 3 open reading frame 62		-1.07236	0.728212		-1.11124	0.592561		-1.05116	0.797967		-1.02386	0.902985		-1.20544	0.337289
C3orf67	200844	chromosome 3 open reading frame 67		-1.15544	0.483304		-1.01754	0.936179		1.02282	0.915965		-1.08556	0.684048		-1.04631	0.823719
C4orf27	54969	chromosome 4 open reading frame 27		1.04521	0.770094		-1.12573	0.435818		1.10535	0.510711		1.08811	0.576372		1.07222	0.645688
C4orf29	80167	chromosome 4 open reading frame 29		1.16932	0.433623		-1.28436	0.211354		1.02156	0.915008		1.06182	0.760656		-1.04797	0.811725
C4orf3	401152	chromosome 4 open reading frame 3		-1.01906	0.910662		-1.00743	0.964696		-1.01005	0.952385		1.02098	0.901178		1.04927	0.776994
C4orf32	132720	chromosome 4 open reading frame 32		1.03835	0.866711		-1.48927	0.0787202		1.01883	0.93504		1.03264	0.886304		1.01205	0.957442
C4orf33	132321	chromosome 4 open reading frame 33		1.07581	0.692722		-1.11863	0.54684		1.13892	0.485088		1.10493	0.586873		1.12483	0.52328
C4orf36	132989	chromosome 4 open reading frame 36		-1.01977	0.93799		-1.21212	0.514984		1.5352	0.175015		-1.15311	0.616618		-1.03131	0.904815
C4orf46	201725	chromosome 4 open reading frame 46		1.05029	0.73112		-1.26638	0.0980855		-1.00125	0.993035		1.09606	0.519674		1.04786	0.743311
C5	727	complement component 5		1.30924	0.242163		-1.26705	0.322899		1.16138	0.554294		1.06875	0.765935		1.11199	0.634865
C5AR1	728	complement component 5a receptor 1		-1.2207	0.651457		-1.22726	0.691828		1.22077	0.773812		1.27524	0.583083		1.92468	0.168593
C5orf15	56951	chromosome 5 open reading frame 15		1.0416	0.747449		-1.07501	0.567303		1.07796	0.552381		-1.09536	0.470859		1.01981	0.877004
C5orf22	55322	chromosome 5 open reading frame 22		1.06722	0.635807		-1.21008	0.16621		1.09256	0.520751		1.05445	0.700009		1.05164	0.714532
C5orf24	134553	chromosome 5 open reading frame 24		1.13729	0.392223		-1.15243	0.345565		1.12203	0.444215		1.10794	0.494792		1.02569	0.865892
C5orf28	64417	chromosome 5 open reading frame 28		1.1247	0.549855		-1.2595	0.244909		1.02971	0.882536		1.10506	0.611649		-1.0026	0.989476
C5orf30	90355	chromosome 5 open reading frame 30		-1.04642	0.755432		-1.19443	0.214945		1.10187	0.506481		1.12232	0.426564		1.00165	0.990993
C5orf34	375444	chromosome 5 open reading frame 34		1.11844	0.564383		-1.04379	0.826031		1.18372	0.3829		1.14485	0.481091		1.00905	0.962496
C5orf38	153571	chromosome 5 open reading frame 38		-3.63837	0.077291		1.43695	0.617942		-2.29357	0.258556		-2.6819	0.152747		-4.24135	0.0506813
C5orf42	65250	chromosome 5 open reading frame 42		1.05005	0.802948		-1.12252	0.556074		1.22085	0.308355		1.23577	0.278904		1.00804	0.967268
C5orf45	51149	chromosome 5 open reading frame 45		-1.16781	0.436848		1.42532	0.0808624		1.11056	0.595463		-1.05533	0.778514		-1.02302	0.905879
C5orf51	285636	chromosome 5 open reading frame 51		1.06101	0.74244		-1.28388	0.166799		1.03528	0.847522		1.19372	0.325375		1.01435	0.936869
C5orf55	116349	chromosome 5 open reading frame 55		-1.26839	0.327527		1.35432	0.239941		1.05201	0.849272		-1.38409	0.195634		1.11767	0.661201
C5orf56	441108	chromosome 5 open reading frame 56		1.30749	0.55003		1.83916	0.217025		1.26081	0.594466		-1.98814	0.0835074		-1.31038	0.503723
C5orf63	401207	chromosome 5 open reading frame 63		1.1056	0.604733		-1.15668	0.461275		1.21307	0.324217		1.21624	0.30403		1.03418	0.859865
C5orf66	NA	NA		-1.949	0.0923832		1.1571	0.717659		1.64285	0.166477		1.08454	0.842306		-1.31471	0.534928
C6orf1	221491	chromosome 6 open reading frame 1		-1.30955	0.43974		1.48748	0.268365		-1.23902	0.534854		-1.34391	0.386943		-1.51041	0.239216
C6orf106	64771	chromosome 6 open reading frame 106		-1.04733	0.634551		-1.05609	0.576893		-1.02626	0.790045		-1.0301	0.759719		1.04559	0.646793
C6orf120	387263	chromosome 6 open reading frame 120		1.02335	0.843112		-1.18769	0.143602		1.12284	0.326118		-1.00245	0.983373		-1.02948	0.805454
C6orf132	647024	chromosome 6 open reading frame 132		-1.24387	0.219559		-1.09035	0.633406		-1.2429	0.22872		-1.13064	0.482212		-1.08559	0.639258
C6orf136	221545	chromosome 6 open reading frame 136		-1.08511	0.641825		1.13172	0.477375		1.09412	0.60059		-1.12155	0.506933		1.05235	0.768851
C6orf141	135398	chromosome 6 open reading frame 141		1.25086	0.47414		-1.01282	0.965681		1.2562	0.442599		-1.19845	0.544322		-1.05291	0.867378
C6orf147	387097	chromosome 6 open reading frame 147		-1.05144	0.871052		-1.02996	0.924748		1.18986	0.586868		1.29888	0.389317		2.16413	0.0125919
C6orf163	206412	chromosome 6 open reading frame 163		1.36222	0.438391		1.10741	0.780338		1.4466	0.346101		1.45078	0.359846		-1.33899	0.45521
C6orf164	63914	chromosome 6 open reading frame 164		-1.59658	0.183084		1.32546	0.391664		2.1375	0.0375369		1.10758	0.771304		1.45691	0.259532
C6orf203	51250	chromosome 6 open reading frame 203		-1.00119	0.994887		-1.14748	0.465364		-1.0503	0.792297		1.02159	0.907446		1.13071	0.50824
C6orf211	79624	chromosome 6 open reading frame 211		1.09592	0.503041		-1.12132	0.402625		1.09756	0.494821		1.02948	0.831217		1.02336	0.865719
C6orf47	57827	chromosome 6 open reading frame 47		-1.07981	0.617883		1.19634	0.244236		1.02311	0.881951		-1.02417	0.874649		-1.16817	0.306409
C6orf48	50854	chromosome 6 open reading frame 48		-1.40603	0.312333		1.17496	0.632795		-1.19358	0.600308		-1.22048	0.553955		-1.32366	0.405526
C6orf57	135154	chromosome 6 open reading frame 57		1.15922	0.590771		1.30198	0.414802		1.3459	0.33044		1.12766	0.660157		1.3511	0.28172
C6orf62	81688	chromosome 6 open reading frame 62		1.08449	0.563952		-1.22775	0.144197		1.02734	0.847639		1.10516	0.476042		1.1199	0.420077
C6orf89	221477	chromosome 6 open reading frame 89		-1.01464	0.887254		-1.09183	0.393048		1.01372	0.894473		1.02363	0.819798		1.04498	0.668305
C7orf13	129790	chromosome 7 open reading frame 13		-1.25994	0.419761		1.04012	0.88749		-1.19646	0.487589		-1.20082	0.421994		1.22535	0.415083
C7orf25	79020	chromosome 7 open reading frame 25		-1.05365	0.71263		-1.26377	0.100484		1.09456	0.522665		1.09492	0.513689		1.03419	0.809804
C7orf26	79034	chromosome 7 open reading frame 26		-1.00532	0.975136		1.0619	0.721112		1.09485	0.589865		-1.03428	0.839854		-1.00956	0.955243
C7orf31	136895	chromosome 7 open reading frame 31		1.02136	0.927898		-1.3996	0.153994		-1.15992	0.52642		1.16722	0.499466		1.2768	0.289365
C7orf43	55262	chromosome 7 open reading frame 43		-1.03917	0.874613		1.41343	0.151722		1.06317	0.797728		-1.20402	0.434747		-1.03299	0.892589
C7orf49	78996	chromosome 7 open reading frame 49		1.0107	0.931039		1.06057	0.635461		-1.07728	0.547681		-1.13957	0.287763		-1.13846	0.293013
C7orf50	84310	chromosome 7 open reading frame 50		-1.48171	0.366973		1.36928	0.46862		-1.69441	0.227425		-1.86711	0.147867		-1.53681	0.317291
C7orf57	136288	chromosome 7 open reading frame 57		-1.1936	0.602301		1.14929	0.721843		-1.85629	0.129712		-1.08529	0.808994		-1.12222	0.726952
C7orf60	154743	chromosome 7 open reading frame 60		1.18987	0.404651		-1.16644	0.452567		1.08357	0.696269		-1.00674	0.973926		-1.00083	0.996787
C7orf63	79846	chromosome 7 open reading frame 63		1.02828	0.917745		-1.26188	0.407168		1.25537	0.400545		1.18348	0.525162		1.15719	0.571594
C7orf73	647087	chromosome 7 open reading frame 73		-1.00603	0.967387		-1.16051	0.309558		-1.09979	0.51741		1.00837	0.954851		1.09711	0.532027
C8orf33	65265	chromosome 8 open reading frame 33		1.00917	0.944483		-1.01483	0.910729		1.04055	0.762568		-1.07288	0.591873		1.01501	0.909609
C8orf37	157657	chromosome 8 open reading frame 37		1.16686	0.388736		-1.04536	0.811989		1.16127	0.421605		1.12242	0.521551		-1.07041	0.704783
C8orf44	56260	chromosome 8 open reading frame 44		-1.31299	0.446366		1.32197	0.420583		1.46116	0.242371		1.23875	0.475214		-1.09614	0.760874
C8orf48	157773	chromosome 8 open reading frame 48		-1.01974	0.947673		1.99831	0.0173934		1.39465	0.235414		-1.16734	0.598446		1.30155	0.39734
C8orf58	541565	chromosome 8 open reading frame 58		-1.0634	0.732706		1.02217	0.90074		1.07405	0.691809		-1.1348	0.49187		1.009	0.962622
C8orf59	401466	chromosome 8 open reading frame 59		1.05712	0.794823		1.08872	0.681729		-1.157	0.485745		1.25523	0.276786		1.09123	0.680657
C8orf82	414919	chromosome 8 open reading frame 82		-1.8437	0.301901		1.08571	0.895136		-1.79167	0.351106		-2.3149	0.161542		-2.78115	0.0913428
C8orf88	NA	NA		1.01253	0.945579		-1.13515	0.488995		-1.07006	0.708775		-1.00985	0.957616		-1.069	0.718085
C9orf114	51490	chromosome 9 open reading frame 114		1.02418	0.890536		1.17957	0.339178		1.01984	0.909389		-1.0102	0.9534		1.08579	0.638124
C9orf116	138162	chromosome 9 open reading frame 116		-1.17026	0.709268		1.78956	0.174211		-1.89162	0.118037		-1.30645	0.535874		-1.06784	0.88762
C9orf142	286257	chromosome 9 open reading frame 142		-1.3661	0.468215		1.458	0.379874		-1.44944	0.388246		-1.56788	0.290625		-1.41776	0.411915
C9orf156	51531	chromosome 9 open reading frame 156		-1.11933	0.404139		-1.07421	0.603308		-1.03812	0.784415		1.13353	0.364363		1.05881	0.677977
C9orf16	79095	chromosome 9 open reading frame 16		-1.56768	0.394664		1.51483	0.427853		-1.36853	0.54834		-1.83468	0.239539		-1.78906	0.259575
C9orf169	375791	chromosome 9 open reading frame 169		1.04481	0.937167		3.29734	0.0330115		-1.17127	0.773618		-1.48967	0.483642		1.36759	0.598672
C9orf3	84909	chromosome 9 open reading frame 3		-1.00218	0.990333		1.42632	0.0472728		1.13591	0.483713		-1.11674	0.53949		1.11918	0.536656
C9orf37	85026	chromosome 9 open reading frame 37		-1.00548	0.980795		1.46383	0.109293		-1.04921	0.834475		-1.24157	0.32738		-1.56803	0.0446943
C9orf40	55071	chromosome 9 open reading frame 40		1.01086	0.953533		-1.12682	0.52661		1.14179	0.479191		-1.03541	0.849062		-1.03718	0.843128
C9orf41	138199	chromosome 9 open reading frame 41		1.14761	0.461771		-1.14195	0.470532		1.02059	0.911386		1.02453	0.896926		-1.02044	0.914902
C9orf43	257169	chromosome 9 open reading frame 43		1.11654	0.790732		-1.06352	0.874613		-1.20193	0.621114		1.16123	0.703317		1.30335	0.530546
C9orf64	84267	chromosome 9 open reading frame 64		-1.02331	0.832508		-1.08959	0.431541		1.00897	0.935096		-1.00728	0.947095		1.021	0.850233
C9orf69	90120	chromosome 9 open reading frame 69		-1.33159	0.227993		1.20529	0.433722		-1.14293	0.57244		-1.21257	0.414157		-1.26992	0.312939
C9orf72	203228	chromosome 9 open reading frame 72		1.11538	0.579095		-1.13928	0.506265		1.07764	0.702718		1.09915	0.62861		1.09556	0.640444
C9orf78	51759	chromosome 9 open reading frame 78		-1.0715	0.535548		-1.03569	0.752391		-1.02525	0.822551		-1.16403	0.173857		-1.09024	0.44213
C9orf84	158401	chromosome 9 open reading frame 84		-2.85759	0.0839207		1.05773	0.921035		1.72861	0.357769		-1.01172	0.981869		1.10449	0.864529
C9orf85	138241	chromosome 9 open reading frame 85		-1.24607	0.296619		-1.11569	0.610565		1.01224	0.955376		-1.00429	0.983702		-1.14889	0.50613
C9orf89	84270	chromosome 9 open reading frame 89		-1.02265	0.952373		1.29124	0.494337		-1.44413	0.325325		-1.21551	0.599669		-1.01186	0.974791
C9orf9	11092	chromosome 9 open reading frame 9		-1.69058	0.0517403		1.07516	0.803428		1.30193	0.414		-1.46812	0.127187		-1.2277	0.428618
C9orf91	203197	chromosome 9 open reading frame 91		1.08173	0.693572		-1.1254	0.562146		-1.0008	0.996879		1.03062	0.879612		1.08419	0.684882
CA11	770	carbonic anhydrase XI		-1.29157	0.30102		1.03136	0.901146		-1.16292	0.537257		-1.04449	0.853121		-1.23497	0.390636
CA12	771	carbonic anhydrase XII		1.35809	0.534059		1.04519	0.925015		1.06039	0.901092		1.38197	0.509147		1.45067	0.469869
CA13	377677	carbonic anhydrase XIII		1.23547	0.201252		-1.20969	0.253325		1.1345	0.444655		1.15702	0.378966		1.19495	0.280404
CA2	760	carbonic anhydrase II		1.15439	0.487086		1.07902	0.693434		-1.1789	0.40421		-1.23898	0.303646		1.07603	0.730648
CA3	761	carbonic anhydrase III, muscle specific		1.49759	0.292199		-1.02615	0.972183		1.0144	0.975779		-1.47515	0.249966		-1.14545	0.710682
CA5B	11238	carbonic anhydrase VB, mitochondrial		-1.01073	0.953899		-1.02557	0.89389		-1.04241	0.823085		1.01209	0.946861		-1.08598	0.647654
CA5BP1	340591	carbonic anhydrase VB pseudogene 1		-1.01629	0.940669		-1.09229	0.689025		1.20177	0.407693		1.05872	0.789916		-1.00698	0.974207
CA9	768	carbonic anhydrase IX		1.11053	0.866344		1.29391	0.67725		-1.19911	0.767816		-1.1369	0.83367		1.46931	0.537057
CAAP1	79886	caspase activity and apoptosis inhibitor 1		1.02451	0.874454		-1.05277	0.738805		1.02783	0.858632		1.00927	0.952001		-1.02051	0.894751
CAB39	51719	calcium binding protein 39		1.04706	0.714292		-1.05877	0.649345		1.09262	0.480756		1.09329	0.477201		1.10449	0.428718
CAB39L	81617	calcium binding protein 39-like		1.08471	0.679617		-1.11992	0.56752		-1.00656	0.973718		1.11107	0.593623		1.10288	0.61997
CABIN1	23523	calcineurin binding protein 1		-1.04456	0.767075		1.15644	0.324478		-1.05896	0.696589		-1.09121	0.551233		-1.02946	0.843748
CABLES1	91768	Cdk5 and Abl enzyme substrate 1		-1.23297	0.347391		-1.12401	0.591498		-1.04279	0.856209		-1.12218	0.610366		-1.10263	0.666611
CABLES2	81928	Cdk5 and Abl enzyme substrate 2		-1.06289	0.731491		1.05616	0.756823		-1.08391	0.646565		-1.07859	0.66638		1.07992	0.663831
CABYR	26256	calcium binding tyrosine-(Y)-phosphorylation regulated		-1.07957	0.725096		-1.42634	0.11888		-1.10345	0.629754		-1.02757	0.893493		1.19398	0.394756
CACFD1	11094	calcium channel flower domain containing 1		-1.39371	0.26413		1.34142	0.324885		-1.04856	0.873077		-1.46493	0.18982		-1.33399	0.323573
CACHD1	57685	cache domain containing 1		-1.16246	0.399782		-1.16468	0.402019		-1.05002	0.788836		-1.05442	0.76608		1.02913	0.871779
CACNA2D1	781	calcium channel, voltage-dependent, alpha 2/delta subunit 1		-1.09449	0.735431		-1.38141	0.218767		1.07188	0.804919		1.25038	0.399279		1.62675	0.0672012
CACNB1	782	calcium channel, voltage-dependent, beta 1 subunit		-1.15199	0.505653		1.17064	0.457682		-1.18996	0.413925		-1.21868	0.337739		-1.12884	0.560033
CACNB2	783	calcium channel, voltage-dependent, beta 2 subunit		1.24979	0.52494		-1.5857	0.288976		1.12585	0.763458		1.56412	0.181524		1.19262	0.595651
CACNB3	784	calcium channel, voltage-dependent, beta 3 subunit		1.01601	0.942358		1.18905	0.435114		-1.14412	0.538161		-1.17287	0.461352		1.00159	0.994233
CACNG6	59285	calcium channel, voltage-dependent, gamma subunit 6		1.02746	0.951694		1.62787	0.299779		2.673	0.0866369		-1.39043	0.525088		2.15608	0.202598
CACNG8	59283	calcium channel, voltage-dependent, gamma subunit 8		-1.04	0.919221		-1.06837	0.850082		1.40501	0.327771		1.3805	0.356703		-1.31428	0.477251
CACTIN	58509	cactin, spliceosome C complex subunit		-1.77784	0.199774		1.17428	0.717508		-1.50195	0.359277		-2.05416	0.103152		-1.55228	0.316774
CACUL1	143384	CDK2-associated, cullin domain 1		-1.03483	0.760851		-1.22223	0.0743949		-1.01526	0.892596		1.07908	0.496898		1.05568	0.629771
CACYBP	27101	calcyclin binding protein		-1.04366	0.72093		-1.10469	0.404606		1.01959	0.870953		-1.01554	0.897446		1.01445	0.904706
CAD	790	carbamoyl-phosphate synthetase 2, aspartate transcarbamylase, and dihydroorotase		-1.05636	0.710291		1.09295	0.547849		-1.01049	0.943578		-1.00785	0.957755		1.00453	0.9756
CADM3	57863	cell adhesion molecule 3		-1.04079	0.877337		-1.01503	0.954048		-1.03148	0.904685		-1.00242	0.992544		1.01147	0.965042
CADM4	199731	cell adhesion molecule 4		-1.37075	0.193293		1.23097	0.384779		-1.20476	0.43537		-1.10868	0.659478		-1.47012	0.105222
CADPS2	93664	Ca++-dependent secretion activator 2		1.30498	0.524272		1.06272	0.870803		1.16324	0.702144		1.04482	0.916454		1.27529	0.567321
CALCOCO1	57658	calcium binding and coiled-coil domain 1		1.01433	0.912284		1.11152	0.420367		1.08728	0.523515		1.07926	0.549172		1.01992	0.877882
CALCOCO2	10241	calcium binding and coiled-coil domain 2		1.01094	0.944289		-1.16145	0.338088		-1.08025	0.621375		1.11054	0.50053		1.04301	0.78676
CALCRL	10203	calcitonin receptor-like		-1.21712	0.461438		-1.67071	0.0917203		1.06278	0.818862		1.06196	0.819019		1.22305	0.450809
CALD1	800	caldesmon 1		1.04638	0.70543		-1.08981	0.47347		1.04367	0.721647		1.11903	0.348798		-1.02813	0.817246
CALHM2	51063	calcium homeostasis modulator 2		1.02831	0.927532		1.23592	0.489336		-1.32066	0.361564		-1.20406	0.532863		1.03659	0.905199
CALM1	801	calmodulin 1 (phosphorylase kinase, delta)		-1.02119	0.893126		-1.04838	0.761972		1.03553	0.822879		-1.1039	0.526778		1.00076	0.996139
CALM2	805	calmodulin 2 (phosphorylase kinase, delta)		1.09063	0.567787		-1.06693	0.669402		1.04581	0.767769		1.0208	0.892078		1.06061	0.698335
CALM3	808	calmodulin 3 (phosphorylase kinase, delta)		-1.07363	0.672953		1.14759	0.413251		-1.02046	0.904039		-1.14122	0.432065		1.02705	0.874042
CALML4	91860	calmodulin-like 4		1.05167	0.801413		-1.02232	0.908076		-1.04065	0.834824		-1.03435	0.862477		-1.03023	0.880063
CALR	811	calreticulin		1.00909	0.960175		1.09913	0.60187		-1.0357	0.846415		1.00641	0.971867		1.13421	0.48762
CALU	813	calumenin		1.04589	0.753529		-1.11625	0.441061		1.05243	0.720421		-1.00977	0.945754		1.12969	0.393833
CAMK1	8536	calcium/calmodulin-dependent protein kinase I		-1.10815	0.565562		1.21961	0.272787		-1.10506	0.581312		-1.05192	0.775507		1.12504	0.510912
CAMK1D	57118	calcium/calmodulin-dependent protein kinase ID		-1.59085	0.042568		-1.45883	0.106988		1.0248	0.913629		-1.04265	0.854912		1.00022	0.999268
CAMK2B	816	calcium/calmodulin-dependent protein kinase II beta		1.00152	0.998233		1.49524	0.465182		1.42812	0.51666		-1.06045	0.915111		-1.17791	0.777911
CAMK2D	817	calcium/calmodulin-dependent protein kinase II delta		1.007	0.96243		-1.19357	0.237681		1.00866	0.953946		1.061	0.689104		1.01069	0.942775
CAMK2G	818	calcium/calmodulin-dependent protein kinase II gamma		1.00091	0.994603		1.01609	0.904562		1.01308	0.921375		-1.14796	0.294621		1.00154	0.990787
CAMK2N1	55450	calcium/calmodulin-dependent protein kinase II inhibitor 1		1.01631	0.94487		-1.29895	0.260869		1.02601	0.91188		1.1633	0.51817		1.14499	0.566514
CAMKK1	84254	calcium/calmodulin-dependent protein kinase kinase 1, alpha		1.42774	0.314544		-1.0612	0.863806		-1.00433	0.989995		-1.07634	0.833116		1.11154	0.76925
CAMKK2	10645	calcium/calmodulin-dependent protein kinase kinase 2, beta		-1.0606	0.699918		-1.00692	0.963988		-1.03462	0.823212		1.01827	0.905489		-1.01488	0.923255
CAMKMT	79823	calmodulin-lysine N-methyltransferase		-1.23352	0.244546		-1.07435	0.703627		-1.09521	0.622118		1.07535	0.698313		1.01173	0.951152
CAMLG	819	calcium modulating ligand		-1.11183	0.30391		-1.00595	0.954269		-1.21888	0.0562375		-1.11485	0.286236		-1.05019	0.633147
CAMSAP1	157922	calmodulin regulated spectrin-associated protein 1		-1.08501	0.4992		1.00291	0.980725		-1.07515	0.546089		-1.08842	0.4789		-1.04251	0.728655
CAMSAP2	23271	calmodulin regulated spectrin-associated protein family, member 2		1.12799	0.48189		-1.27632	0.155205		1.14386	0.433119		1.19456	0.299401		1.02402	0.889685
CAMSAP3	57662	calmodulin regulated spectrin-associated protein family, member 3		-1.02887	0.950143		1.84067	0.174783		-1.54227	0.32578		-1.63484	0.255921		-1.4196	0.422109
CAMTA1	23261	calmodulin binding transcription activator 1		1.06215	0.720551		-1.13344	0.455287		-1.01897	0.911697		-1.08265	0.636379		-1.04508	0.795084
CAMTA2	23125	calmodulin binding transcription activator 2		-1.13423	0.46662		1.10859	0.556922		-1.08641	0.633654		-1.08989	0.617198		-1.07112	0.689774
CAND1	55832	cullin-associated and neddylation-dissociated 1		1.09377	0.460438		-1.18072	0.171417		1.04314	0.727725		1.15357	0.239612		1.08069	0.523034
CAND2	23066	cullin-associated and neddylation-dissociated 2 (putative)		-1.24116	0.495657		1.19582	0.573008		-1.53305	0.181958		-1.1626	0.638849		1.04185	0.900731
CANT1	124583	calcium activated nucleotidase 1		-1.06166	0.702981		1.04826	0.763083		-1.14263	0.393197		-1.21818	0.208037		-1.05467	0.73468
CANX	821	calnexin		1.04067	0.815226		-1.24325	0.201961		-1.0308	0.858802		1.04347	0.802891		1.09883	0.580503
CAP1	10487	CAP, adenylate cyclase-associated protein 1 (yeast)		1.04502	0.790388		-1.04325	0.798201		1.05728	0.73651		1.01749	0.916615		1.11592	0.50839
CAP2	10486	CAP, adenylate cyclase-associated protein, 2 (yeast)		1.09158	0.575149		-1.0255	0.87351		1.06029	0.708292		-1.05328	0.738785		-1.04164	0.795284
CAPG	822	capping protein (actin filament), gelsolin-like		-1.108	0.537228		1.23375	0.206508		1.0311	0.853718		-1.1394	0.431292		-1.00563	0.973056
CAPN1	823	calpain 1, (mu/I) large subunit		1.01562	0.952984		1.31936	0.292526		-1.08984	0.743492		-1.10784	0.696669		-1.00779	0.976468
CAPN10	11132	calpain 10		-1.15419	0.678409		1.57748	0.184755		-1.4281	0.295815		-1.42793	0.294407		-1.40381	0.31944
CAPN10-AS1	101752400	CAPN10 antisense RNA 1 (head to head)		1.1601	0.543151		1.32784	0.250464		-1.07708	0.748081		1.10553	0.657501		-1.1359	0.591056
CAPN12	147968	calpain 12		-1.23916	0.494971		1.12677	0.75219		1.3904	0.345692		1.53924	0.169776		-1.10488	0.746776
CAPN15	6650	calpain 15		-2.57174	0.189745		1.09039	0.902952		-2.2473	0.262127		-2.7613	0.142757		-2.23457	0.242297
CAPN2	824	calpain 2, (m/II) large subunit		-1.01993	0.887289		-1.04165	0.769469		-1.00177	0.989888		1.01022	0.941773		-1.00087	0.995012
CAPN3	825	calpain 3, (p94)		-1.56651	0.380751		-1.51335	0.397499		-1.14177	0.758977		1.3968	0.407675		1.18028	0.683601
CAPN5	726	calpain 5		1.06539	0.742207		1.01431	0.940882		-1.0751	0.697679		-1.22613	0.283851		-1.03884	0.844773
CAPN6	827	calpain 6		1.03525	0.882886		-1.1294	0.599902		1.39029	0.154823		1.2023	0.432179		1.07761	0.750022
CAPN7	23473	calpain 7		1.07961	0.560134		-1.12064	0.385864		1.04991	0.710178		1.09101	0.505928		1.07339	0.589426
CAPNS1	826	calpain, small subunit 1		1.05749	0.636174		1.00947	0.936385		-1.00489	0.96706		1.08599	0.485545		1.11493	0.358312
CAPRIN1	4076	cell cycle associated protein 1		-1.00236	0.983372		-1.12227	0.308476		1.0123	0.914021		1.01319	0.907881		1.03548	0.758181
CAPRIN2	65981	caprin family member 2		1.09362	0.565363		-1.13554	0.402255		1.24348	0.151667		1.19792	0.239927		1.21654	0.204676
CAPS	828	calcyphosine		1.51421	0.409758		1.75827	0.302133		1.06507	0.899088		1.11995	0.822572		-1.07035	0.890933
CAPS2	84698	calcyphosine 2		-1.07309	0.810089		-1.10262	0.745272		1.21452	0.510538		1.36087	0.283576		1.13535	0.659825
CAPZA1	829	capping protein (actin filament) muscle Z-line, alpha 1		1.09513	0.415098		-1.12082	0.306091		1.06091	0.595512		1.07037	0.542084		1.05276	0.645194
CAPZA2	830	capping protein (actin filament) muscle Z-line, alpha 2		1.12906	0.373194		-1.1117	0.437096		1.08346	0.556165		1.05998	0.668966		1.0669	0.634839
CAPZB	832	capping protein (actin filament) muscle Z-line, beta		-1.01767	0.859414		1.01262	0.899042		1.00238	0.980795		1.00412	0.966872		1.07112	0.48876
CARD10	29775	caspase recruitment domain family, member 10		-1.14827	0.692387		1.27849	0.478517		-1.28911	0.464692		-1.28292	0.472114		-1.17302	0.645368
CARD11	84433	caspase recruitment domain family, member 11		-1.15609	0.582741		1.16575	0.567057		-1.37536	0.231482		-1.25904	0.381136		1.04595	0.865271
CARD16	114769	caspase recruitment domain family, member 16		1.07035	0.856954		-1.25944	0.545318		-1.79313	0.119933		1.09602	0.796712		1.18155	0.676795
CARD6	84674	caspase recruitment domain family, member 6		-1.00761	0.962678		-1.06186	0.715252		1.01383	0.932075		-1.00494	0.975799		1.13001	0.458486
CARD8	22900	caspase recruitment domain family, member 8		-1.02518	0.896956		-1.08453	0.677982		1.14001	0.492594		1.16575	0.417431		1.07728	0.695447
CARF	79800	calcium responsive transcription factor		1.02722	0.881877		-1.25834	0.209349		1.19226	0.317782		1.20845	0.269263		1.11011	0.542315
CARHSP1	23589	calcium regulated heat stable protein 1, 24kDa		-1.13762	0.631051		1.07105	0.797948		-1.11543	0.682955		-1.1206	0.670621		1.05702	0.836873
CARKD	55739	carbohydrate kinase domain containing		-1.09611	0.547061		1.19906	0.236496		1.03213	0.835916		-1.11283	0.479869		-1.15058	0.354636
CARM1	10498	coactivator-associated arginine methyltransferase 1		-1.01031	0.956785		1.13196	0.512574		-1.10296	0.603864		-1.1883	0.361931		-1.09519	0.632146
CARS	833	cysteinyl-tRNA synthetase		-1.09919	0.60296		-1.08097	0.669738		-1.05267	0.780178		1.01634	0.928966		-1.1362	0.482845
CARS2	79587	cysteinyl-tRNA synthetase 2, mitochondrial (putative)		-1.02358	0.89505		1.05648	0.755092		-1.0492	0.784749		-1.40345	0.0545699		-1.05938	0.744957
CASC1	55259	cancer susceptibility candidate 1		1.1469	0.752211		-1.2877	0.635689		1.28064	0.587258		1.99455	0.095622		2.02037	0.0799495
CASC10	399726	cancer susceptibility candidate 10		1.34269	0.437695		1.23758	0.607214		-1.20264	0.636674		-1.42518	0.318548		-1.74284	0.140361
CASC2	255082	cancer susceptibility candidate 2 (non-protein coding)		1.41798	0.232352		-1.0506	0.872279		1.3077	0.378086		-1.08764	0.765914		1.16854	0.575824
CASC3	22794	cancer susceptibility candidate 3		1.008	0.947466		-1.09524	0.452796		1.05192	0.675948		-1.00866	0.943091		1.04087	0.740573
CASC4	113201	cancer susceptibility candidate 4		1.00668	0.961869		-1.20302	0.184628		1.03355	0.81264		1.11272	0.441547		1.06541	0.648931
CASC5	57082	cancer susceptibility candidate 5		1.06928	0.702088		-1.16183	0.390728		1.09642	0.597183		1.17323	0.360527		1.09436	0.605747
CASD1	64921	CAS1 domain containing 1		1.08554	0.646085		-1.2631	0.19451		1.15451	0.423976		1.10402	0.579694		1.03717	0.837724
CASK	8573	calcium/calmodulin-dependent serine protein kinase (MAGUK family)		1.00123	0.991567		-1.23255	0.0729345		1.02666	0.821253		1.08688	0.474352		1.04608	0.69928
CASKIN2	57513	CASK interacting protein 2		-1.25032	0.458852		1.56127	0.140671		-1.31769	0.359429		-1.40922	0.248648		-1.34493	0.319487
CASP1	834	caspase 1, apoptosis-related cysteine peptidase		1.09238	0.70388		1.07201	0.765591		1.2252	0.382973		1.07406	0.758898		-1.01999	0.932624
CASP10	843	caspase 10, apoptosis-related cysteine peptidase		-1.09009	0.574165		1.04382	0.790595		-1.08552	0.589639		1.10803	0.488249		1.03133	0.83788
CASP2	835	caspase 2, apoptosis-related cysteine peptidase		1.03674	0.791291		-1.14835	0.306971		-1.02838	0.836586		1.11604	0.418609		1.07132	0.613789
CASP3	836	caspase 3, apoptosis-related cysteine peptidase		1.10066	0.40161		-1.04882	0.673213		1.03851	0.739045		1.00242	0.983143		1.00595	0.958898
CASP4	837	caspase 4, apoptosis-related cysteine peptidase		1.05477	0.670654		-1.04851	0.707384		1.07307	0.577685		1.15684	0.246568		1.02122	0.867371
CASP6	839	caspase 6, apoptosis-related cysteine peptidase		1.06065	0.701772		-1.01986	0.898446		-1.01979	0.897325		-1.05154	0.741929		-1.08728	0.587981
CASP7	840	caspase 7, apoptosis-related cysteine peptidase		1.10844	0.421544		-1.08582	0.516765		1.03679	0.775729		-1.02816	0.82776		1.01777	0.890932
CASP8	841	caspase 8, apoptosis-related cysteine peptidase		1.02983	0.861239		-1.11622	0.512521		1.07599	0.660682		1.05528	0.747813		1.12112	0.498444
CASP8AP2	9994	caspase 8 associated protein 2		1.13126	0.475057		-1.19073	0.312611		1.16547	0.376236		1.2767	0.156192		-1.03669	0.833894
CASP9	842	caspase 9, apoptosis-related cysteine peptidase		1.09175	0.572358		1.14628	0.426994		1.0644	0.703574		-1.13527	0.41197		-1.04886	0.75791
CAST	831	calpastatin		1.02479	0.855244		-1.1873	0.201036		1.03446	0.800849		1.10694	0.448885		1.10534	0.455514
CASZ1	54897	castor zinc finger 1		-1.25257	0.537927		1.39699	0.369555		-1.13563	0.72263		-1.85306	0.0769922		-1.26975	0.490486
CAT	847	catalase		1.01161	0.939566		-1.09453	0.554862		1.04246	0.784763		1.05664	0.716179		1.16114	0.32811
CATSPER1	117144	cation channel, sperm associated 1		1.14866	0.687881		1.05061	0.884169		1.55853	0.201451		1.14261	0.692053		1.41558	0.373059
CATSPER2	117155	cation channel, sperm associated 2		-1.29019	0.390291		-1.11918	0.703074		1.47768	0.186563		-1.1261	0.67491		-1.4417	0.202821
CATSPER2P1	440278	cation channel, sperm associated 2 pseudogene 1		1.10521	0.75434		1.0481	0.884219		1.02026	0.951911		1.5633	0.153903		-1.02674	0.931058
CATSPER3	347732	cation channel, sperm associated 3		-1.08623	0.816212		1.44959	0.33193		1.10336	0.767508		1.52677	0.200285		1.10847	0.740905
CATSPERB	79820	catsper channel auxiliary subunit beta		-1.39815	0.533926		-3.02181	0.0302625		1.202	0.695051		1.24689	0.603086		1.52629	0.318653
CAV1	857	caveolin 1, caveolae protein, 22kDa		1.02875	0.939202		-1.0918	0.813217		1.06241	0.870714		-1.03224	0.931957		1.1234	0.754996
CAV2	858	caveolin 2		-1.08495	0.590522		-1.20168	0.225661		1.04864	0.753947		-1.02894	0.850796		-1.02769	0.857339
CBFA2T2	9139	core-binding factor, runt domain, alpha subunit 2; translocated to, 2		-1.10808	0.515736		-1.00756	0.961932		-1.02659	0.866851		1.01815	0.907324		-1.0107	0.945306
CBFB	865	core-binding factor, beta subunit		1.04876	0.710297		-1.25681	0.0733066		1.03575	0.783133		-1.08117	0.542202		-1.00087	0.994566
CBL	867	Cbl proto-oncogene, E3 ubiquitin protein ligase		1.00147	0.992529		-1.24509	0.163668		1.00931	0.952958		1.0544	0.735575		-1.02405	0.879624
CBLB	868	Cbl proto-oncogene B, E3 ubiquitin protein ligase		1.0107	0.954824		-1.14286	0.496025		-1.06985	0.721619		1.19873	0.312267		1.08959	0.635008
CBLC	23624	Cbl proto-oncogene C, E3 ubiquitin protein ligase		-1.16199	0.637182		1.49997	0.210967		-1.07082	0.831702		-1.17955	0.602021		-1.0761	0.817747
CBLL1	79872	Cbl proto-oncogene-like 1, E3 ubiquitin protein ligase		-1.06759	0.554472		-1.16864	0.156058		-1.05666	0.61744		1.11737	0.312674		1.05503	0.626384
CBR1	873	carbonyl reductase 1		-1.04882	0.886367		1.21221	0.563795		-1.09583	0.782676		-1.73995	0.0972106		-1.11551	0.743238
CBR3	874	carbonyl reductase 3		-1.04348	0.909752		1.19483	0.635839		1.19246	0.630533		-1.39864	0.381367		-1.22932	0.626617
CBR3-AS1	100506428	CBR3 antisense RNA 1		-1.19938	0.677204		2.29097	0.0730257		-1.52997	0.331897		1.20701	0.612052		1.10295	0.791707
CBR4	84869	carbonyl reductase 4		-1.06325	0.676028		-1.03154	0.835473		1.09148	0.557136		1.07792	0.608381		-1.04496	0.764984
CBS	875	cystathionine-beta-synthase		-1.49666	0.220422		1.08044	0.813751		-1.23995	0.514087		-1.15847	0.653995		-1.4004	0.306023
CBWD1	55871	COBW domain containing 1		-1.01133	0.951786		-1.10885	0.575983		-1.06229	0.743457		1.45108	0.0493212		-1.00493	0.979444
CBWD2	150472	COBW domain containing 2		1.02135	0.89317		-1.09577	0.566003		1.07842	0.638339		1.1755	0.309909		-1.20114	0.262087
CBWD3	445571	COBW domain containing 3		1.18739	0.529688		1.04494	0.869654		1.14198	0.631744		1.07507	0.77324		-1.08563	0.76503
CBWD5	220869	COBW domain containing 5		1.28019	0.246215		-1.14139	0.532727		1.18312	0.430404		1.22541	0.339969		1.00646	0.975802
CBWD6	644019	COBW domain containing 6		1.00617	0.983115		1.05396	0.857118		-1.1775	0.567056		1.08799	0.775144		1.2207	0.491415
CBX1	10951	chromobox homolog 1		1.01419	0.907271		-1.02429	0.842618		1.00451	0.970305		1.01746	0.886143		1.07115	0.570463
CBX2	84733	chromobox homolog 2		-1.02678	0.923598		1.09172	0.746742		-1.15329	0.600335		-1.18071	0.540964		-1.1915	0.528889
CBX3	11335	chromobox homolog 3		1.162	0.48259		-1.14431	0.527381		1.13113	0.563444		1.40814	0.108951		1.30977	0.206163
CBX3P2	645158	chromobox homolog 3 pseudogene 2		1.1267	0.670493		-1.1443	0.703656		-1.73211	0.143568		1.17431	0.637952		1.02956	0.926174
CBX4	8535	chromobox homolog 4		-1.80116	0.166724		1.1775	0.699763		-1.68234	0.219867		-1.85855	0.136668		-1.81655	0.151439
CBX5	23468	chromobox homolog 5		1.04598	0.758662		-1.18328	0.250212		1.01265	0.931538		1.11097	0.471894		1.05227	0.727702
CBX6	23466	chromobox homolog 6		1.00115	0.996294		1.07739	0.755372		-1.15197	0.554818		-1.25615	0.343387		-1.08149	0.745296
CBX7	23492	chromobox homolog 7		-1.15505	0.499643		1.20721	0.4053		-1.12378	0.59179		1.00731	0.971359		-1.01487	0.942604
CBX8	57332	chromobox homolog 8		-1.01772	0.957119		1.6328	0.116421		-1.04124	0.895883		-1.14726	0.664922		-1.15718	0.648705
CBY1	25776	chibby homolog 1 (Drosophila)		1.05322	0.707927		1.04565	0.749833		1.04025	0.779293		1.11792	0.422515		-1.04079	0.774219
CC2D1A	54862	coiled-coil and C2 domain containing 1A		-1.26911	0.294591		1.34696	0.194127		-1.13847	0.569095		-1.22702	0.365173		-1.2265	0.367136
CC2D1B	200014	coiled-coil and C2 domain containing 1B		-1.07141	0.610944		1.12891	0.372557		-1.08775	0.532049		-1.06264	0.653043		-1.06803	0.627116
CC2D2A	57545	coiled-coil and C2 domain containing 2A		-1.04292	0.763531		-1.01786	0.898091		-1.01652	0.904824		1.02527	0.858726		1.11135	0.455671
CCAR1	55749	cell division cycle and apoptosis regulator 1		1.08879	0.584941		-1.1569	0.349748		1.0983	0.546943		1.16228	0.334387		1.02519	0.873018
CCAR2	57805	cell cycle and apoptosis regulator 2		1.07046	0.650256		1.15531	0.336234		-1.00442	0.976465		-1.03279	0.829876		1.01784	0.906715
CCAT1	100507056	colon cancer associated transcript 1 (non-protein coding)		-1.05792	0.789749		-1.15208	0.497875		1.21849	0.352589		1.0046	0.98344		-1.71306	0.0167106
CCBE1	147372	collagen and calcium binding EGF domains 1		-1.05442	0.74215		-1.19836	0.262962		-1.06855	0.681712		-1.0544	0.742642		-1.13137	0.445075
CCBL1	883	cysteine conjugate-beta lyase, cytoplasmic		-1.09748	0.748295		1.22653	0.491845		1.05196	0.863138		1.04872	0.868045		-1.05711	0.848572
CCBL2	56267	cysteine conjugate-beta lyase 2		1.08518	0.551231		-1.16203	0.275334		1.09759	0.497939		1.14045	0.340712		1.06101	0.668391
CCDC101	112869	coiled-coil domain containing 101		-1.05759	0.755423		1.14281	0.466362		-1.09098	0.634078		-1.14663	0.444305		-1.02878	0.874064
CCDC102A	92922	coiled-coil domain containing 102A		-1.87869	0.133654		1.29747	0.536573		-1.20503	0.647935		-2.33417	0.0379739		-1.22288	0.622286
CCDC102B	79839	coiled-coil domain containing 102B		-1.02453	0.946801		1.14691	0.757697		1.42969	0.38236		1.08357	0.817593		1.14823	0.68692
CCDC103	388389	coiled-coil domain containing 103		-1.14414	0.552968		1.0097	0.965936		1.21456	0.372046		1.23425	0.328417		1.10619	0.663013
CCDC104	112942	coiled-coil domain containing 104		-1.06202	0.672743		-1.18908	0.223175		-1.07066	0.631922		1.01105	0.938198		1.16391	0.286091
CCDC106	29903	coiled-coil domain containing 106		-1.33937	0.344476		1.24789	0.47348		-1.28991	0.40865		-1.40758	0.265474		-1.39282	0.282938
CCDC107	203260	coiled-coil domain containing 107		-1.12297	0.5765		1.49279	0.0486315		-1.13938	0.508087		-1.21179	0.328735		1.18037	0.431678
CCDC109B	55013	coiled-coil domain containing 109B		-1.01668	0.896395		-1.00718	0.954969		-1.13738	0.312019		-1.09331	0.485372		-1.03206	0.80712
CCDC11	220136	coiled-coil domain containing 11		-1.29	0.579029		-1.44162	0.417188		1.75596	0.211462		1.38714	0.354966		-1.4645	0.27263
CCDC112	153733	coiled-coil domain containing 112		-1.00969	0.963291		-1.03267	0.880367		1.0937	0.673048		1.12756	0.563454		1.05724	0.78817
CCDC113	29070	coiled-coil domain containing 113		1.04316	0.809574		-1.24892	0.213894		1.05914	0.750161		1.09923	0.58868		1.0751	0.678729
CCDC115	84317	coiled-coil domain containing 115		-1.01574	0.918227		1.05558	0.714059		-1.07737	0.609079		-1.11571	0.470909		1.03232	0.837421
CCDC117	150275	coiled-coil domain containing 117		1.04255	0.790545		-1.1515	0.360303		1.00349	0.981909		-1.08563	0.596562		1.05224	0.743989
CCDC12	151903	coiled-coil domain containing 12		1.02121	0.908377		1.25085	0.222584		-1.06516	0.728686		-1.06488	0.731141		1.02425	0.897224
CCDC120	90060	coiled-coil domain containing 120		-1.07155	0.762235		1.14177	0.55629		-1.23437	0.347758		-1.14789	0.539032		1.01253	0.956217
CCDC121	79635	coiled-coil domain containing 121		1.05473	0.852378		-1.2234	0.456049		1.00841	0.973709		-1.1464	0.589245		-1.22375	0.447489
CCDC122	160857	coiled-coil domain containing 122		1.01091	0.961691		-1.18127	0.47512		1.01366	0.954969		1.1227	0.606386		-1.02089	0.926205
CCDC124	115098	coiled-coil domain containing 124		-2.25106	0.184926		1.23317	0.727096		-2.25903	0.183937		-2.2059	0.181002		-1.90968	0.272225
CCDC125	202243	coiled-coil domain containing 125		-1.04385	0.768457		-1.09016	0.559124		-1.1192	0.44275		1.04331	0.769653		1.06465	0.668748
CCDC126	90693	coiled-coil domain containing 126		-1.02477	0.910434		-1.00289	0.989162		-1.03563	0.868369		1.06016	0.783531		1.01741	0.935726
CCDC127	133957	coiled-coil domain containing 127		1.06332	0.628827		1.01877	0.882179		-1.04267	0.736785		-1.09763	0.453189		-1.08402	0.519241
CCDC130	81576	coiled-coil domain containing 130		-1.09344	0.697886		1.51998	0.0731147		-1.15067	0.543004		-1.13601	0.570323		-1.15181	0.528471
CCDC132	55610	coiled-coil domain containing 132		1.16468	0.370796		-1.12273	0.499239		1.15228	0.405029		1.13432	0.457725		1.03004	0.861119
CCDC134	79879	coiled-coil domain containing 134		1.05527	0.771858		1.21469	0.284274		1.02659	0.878617		1.13048	0.483529		1.11138	0.566071
CCDC136	64753	coiled-coil domain containing 136		1.07172	0.766037		1.36053	0.218564		1.44076	0.125909		-1.06828	0.759574		1.13413	0.568288
CCDC137	339230	coiled-coil domain containing 137		-1.10423	0.638982		1.29218	0.224853		-1.01602	0.94006		-1.1964	0.395479		-1.24374	0.302083
CCDC138	165055	coiled-coil domain containing 138		1.0965	0.590266		-1.13979	0.443975		1.1611	0.380276		1.25053	0.191331		1.00733	0.965784
CCDC14	64770	coiled-coil domain containing 14		1.20087	0.291583		-1.06772	0.706316		1.22798	0.237805		1.23167	0.22981		1.03471	0.843962
CCDC142	84865	coiled-coil domain containing 142		-1.069	0.711847		1.19959	0.300681		-1.04247	0.813025		-1.1436	0.444682		-1.16878	0.376983
CCDC144B	284047	coiled-coil domain containing 144B (pseudogene)		1.26312	0.423689		-1.15841	0.614132		1.18907	0.54869		1.39875	0.250727		-1.16814	0.591942
CCDC146	57639	coiled-coil domain containing 146		1.21754	0.53063		-1.16453	0.655032		1.64767	0.106047		1.0681	0.806982		1.12072	0.669653
CCDC147	159686	coiled-coil domain containing 147		1.14725	0.63139		-1.12959	0.686479		-1.17667	0.615034		-1.14073	0.640501		1.19517	0.528413
CCDC148	130940	coiled-coil domain containing 148		1.04204	0.914005		-1.64317	0.216826		1.16465	0.7461		-1.06632	0.860075		-1.11305	0.756352
CCDC149	91050	coiled-coil domain containing 149		-1.15618	0.528763		-1.35984	0.208747		1.29761	0.308319		1.05274	0.820758		1.5803	0.0483941
CCDC15	80071	coiled-coil domain containing 15		1.23517	0.370906		-1.28243	0.293708		1.17046	0.504179		1.1224	0.624064		1.07386	0.76159
CCDC150	284992	coiled-coil domain containing 150		1.22154	0.415518		-1.04294	0.863911		1.26095	0.339012		1.44312	0.132915		-1.02789	0.909717
CCDC152	100129792	coiled-coil domain containing 152		1.30771	0.377111		-1.11802	0.713852		1.21737	0.519734		1.2698	0.434299		1.07618	0.809256
CCDC157	550631	coiled-coil domain containing 157		-1.46172	0.279131		1.4374	0.330372		1.33602	0.435279		-1.562	0.194702		-1.4332	0.291441
CCDC159	126075	coiled-coil domain containing 159		1.01071	0.963726		1.1326	0.587893		1.28089	0.308897		-1.13628	0.577057		1.12323	0.62467
CCDC163P	126661	coiled-coil domain containing 163, pseudogene		-1.19044	0.591653		-1.00256	0.994		-1.19491	0.592315		-1.23055	0.531152		-1.03003	0.927799
CCDC167	154467	coiled-coil domain containing 167		1.07075	0.790689		1.55389	0.0840279		-1.06655	0.799113		1.33545	0.257712		1.19223	0.495139
CCDC168	643677	coiled-coil domain containing 168		-1.67824	0.223733		-2.18408	0.0644587		-1.53756	0.29052		1.36349	0.432448		1.24125	0.567832
CCDC169	728591	coiled-coil domain containing 169		1.00918	0.984473		-1.32495	0.574612		1.75202	0.242556		1.62246	0.293158		-1.10213	0.820059
CCDC17	149483	coiled-coil domain containing 17		1.08789	0.851677		-1.16764	0.776137		1.39019	0.469585		-1.21184	0.620878		1.17387	0.694437
CCDC170	80129	coiled-coil domain containing 170		1.45004	0.295024		-1.06486	0.874397		1.06079	0.889678		1.90628	0.0595376		-1.2356	0.522756
CCDC171	203238	coiled-coil domain containing 171		1.0414	0.872962		-1.20407	0.481214		1.06185	0.818011		1.14634	0.585682		1.21665	0.429422
CCDC174	51244	coiled-coil domain containing 174		1.10403	0.635602		1.03252	0.878968		1.01364	0.948485		1.03665	0.86086		-1.02529	0.903053
CCDC176	80127	coiled-coil domain containing 176		1.30843	0.230201		1.23763	0.331148		1.24552	0.309673		1.07998	0.719055		1.0271	0.902007
CCDC18	343099	coiled-coil domain containing 18		1.12771	0.4985		-1.34943	0.0919384		1.20344	0.291782		1.35272	0.0872337		1.07495	0.680973
CCDC181	57821	coiled-coil domain containing 181		1.29855	0.381721		-1.10426	0.744996		1.16755	0.603899		1.11499	0.720649		1.03626	0.904546
CCDC183-AS1	NA	NA		-1.28443	0.376577		1.28605	0.407685		-1.28634	0.38076		-1.20635	0.508105		-1.29428	0.368931
CCDC19	25790	coiled-coil domain containing 19		1.6085	0.310449		-1.62784	0.241707		-1.59148	0.248021		-1.27634	0.592549		-1.00311	0.993049
CCDC22	28952	coiled-coil domain containing 22		-1.19732	0.359947		1.2958	0.188018		-1.01231	0.950343		-1.13434	0.518095		-1.11099	0.591576
CCDC23	374969	coiled-coil domain containing 23		-1.00952	0.957121		1.16823	0.390592		-1.11436	0.56152		-1.10965	0.554893		-1.04495	0.810066
CCDC24	149473	coiled-coil domain containing 24		-1.43476	0.212777		1.463	0.197824		-1.0268	0.929627		-1.16344	0.590059		-1.12948	0.671304
CCDC25	55246	coiled-coil domain containing 25		-1.00289	0.982249		-1.09188	0.499787		1.04817	0.717893		1.01566	0.904679		-1.01218	0.925884
CCDC28A	25901	coiled-coil domain containing 28A		1.002	0.990299		1.00915	0.957729		1.05437	0.758114		1.08399	0.626977		1.04874	0.773969
CCDC28B	79140	coiled-coil domain containing 28B		1.04111	0.901307		1.11258	0.74542		-1.23809	0.50904		-1.01297	0.968277		1.05595	0.870119
CCDC30	728621	coiled-coil domain containing 30		-1.72726	0.224286		-1.50049	0.378643		1.48282	0.356347		1.858	0.100701		1.28511	0.491038
CCDC34	91057	coiled-coil domain containing 34		-1.16851	0.333558		-1.20749	0.241122		-1.05074	0.756868		-1.11089	0.510829		-1.08028	0.631217
CCDC40	55036	coiled-coil domain containing 40		-1.19933	0.522188		-1.1278	0.66492		-1.11293	0.70161		1.02792	0.916535		-1.14662	0.633137
CCDC43	124808	coiled-coil domain containing 43		1.0106	0.938595		-1.17209	0.246441		-1.04726	0.735738		1.03884	0.780503		1.00635	0.963026
CCDC47	57003	coiled-coil domain containing 47		1.01185	0.920822		-1.16224	0.204635		1.02118	0.859625		1.03039	0.800658		-1.02217	0.853348
CCDC50	152137	coiled-coil domain containing 50		1.04245	0.790992		-1.20218	0.241267		1.027	0.865593		1.06254	0.69885		-1.04605	0.773883
CCDC51	79714	coiled-coil domain containing 51		1.03147	0.854239		1.1673	0.359012		1.06263	0.716796		1.03547	0.83583		1.12024	0.50219
CCDC53	51019	coiled-coil domain containing 53		1.06897	0.678142		1.08664	0.607151		-1.08752	0.604484		1.06395	0.69863		1.16628	0.337385
CCDC57	284001	coiled-coil domain containing 57		-1.18444	0.403795		1.41743	0.0860921		1.09002	0.67159		-1.02226	0.913285		-1.20618	0.355589
CCDC58	131076	coiled-coil domain containing 58		-1.02859	0.918476		1.19528	0.51377		-1.30739	0.329221		1.7175	0.0548699		1.16103	0.604343
CCDC59	29080	coiled-coil domain containing 59		1.02773	0.879819		-1.13477	0.489353		1.06518	0.730377		1.10734	0.574451		-1.06401	0.732317
CCDC6	8030	coiled-coil domain containing 6		-1.03501	0.783774		-1.23452	0.0934847		1.02734	0.829835		1.07852	0.545785		1.03368	0.791409
CCDC61	729440	coiled-coil domain containing 61		-1.23381	0.467593		1.37456	0.315231		1.08128	0.800846		-1.18243	0.549736		1.00888	0.975617
CCDC64	92558	coiled-coil domain containing 64		-1.17247	0.556248		-1.04405	0.871168		-1.52959	0.109703		-1.43891	0.154051		1.04255	0.873439
CCDC64B	146439	coiled-coil domain containing 64B		-7.15801	0.00754008		-1.00822	0.987802		-1.43126	0.607055		-1.43937	0.573606		-2.24158	0.216714
CCDC65	85478	coiled-coil domain containing 65		2.23046	0.0456689		-2.56916	0.0299352		-2.15331	0.0668112		-1.08148	0.832999		1.78101	0.154874
CCDC66	285331	coiled-coil domain containing 66		1.02102	0.91041		1.00206	0.991141		1.30515	0.147775		1.25444	0.214812		1.0697	0.711685
CCDC68	80323	coiled-coil domain containing 68		1.28517	0.206144		-1.16836	0.43695		1.03137	0.876246		1.13845	0.513775		-1.00362	0.985447
CCDC69	26112	coiled-coil domain containing 69		-1.01347	0.918892		1.03881	0.775064		1.00326	0.980331		-1.00526	0.967717		1.04237	0.753053
CCDC7	221016	coiled-coil domain containing 7		1.01431	0.960129		-1.1503	0.63878		-1.0032	0.991372		1.28446	0.371454		1.04637	0.869662
CCDC71	64925	coiled-coil domain containing 71		-1.0233	0.896304		1.17552	0.368818		-1.07726	0.675747		-1.082	0.656065		1.03077	0.864286
CCDC71L	168455	coiled-coil domain containing 71-like		-1.00014	0.99939		-1.0078	0.968853		-1.02914	0.885648		1.07463	0.709929		1.09317	0.648976
CCDC74A	90557	coiled-coil domain containing 74A		-1.22946	0.558039		2.20826	0.0299092		1.2156	0.524158		1.08669	0.783411		1.03825	0.907972
CCDC77	84318	coiled-coil domain containing 77		-1.00689	0.968442		1.05643	0.749447		1.13354	0.45921		1.10728	0.551587		1.23725	0.220903
CCDC78	124093	coiled-coil domain containing 78		-1.0438	0.925083		1.54683	0.375163		-1.5256	0.400123		-1.04857	0.916823		-3.10586	0.0350807
CCDC8	83987	coiled-coil domain containing 8		-1.06982	0.81333		1.16002	0.596481		-1.24957	0.42828		-1.24917	0.42865		-1.10308	0.728924
CCDC80	151887	coiled-coil domain containing 80		-1.00381	0.982979		-1.11934	0.525018		-1.11679	0.533634		1.06782	0.715791		1.17808	0.367595
CCDC81	60494	coiled-coil domain containing 81		-1.66681	0.237615		-1.32197	0.523645		1.10828	0.81041		1.25743	0.52869		1.52323	0.230662
CCDC82	79780	coiled-coil domain containing 82		1.20472	0.302698		-1.08924	0.63615		1.13749	0.47549		1.29108	0.157113		1.03704	0.839817
CCDC84	338657	coiled-coil domain containing 84		-1.12296	0.550568		-1.01228	0.948324		-1.03681	0.846755		1.01391	0.940776		-1.27414	0.198852
CCDC85B	11007	coiled-coil domain containing 85B		-6.29449	0.127135		-2.99542	0.33685		-7.46701	0.0987314		-6.42363	0.0987646		-3.22799	0.282139
CCDC85C	317762	coiled-coil domain containing 85C		-1.10153	0.51046		1.00689	0.962691		-1.17152	0.279295		-1.21842	0.17717		-1.09916	0.519728
CCDC86	79080	coiled-coil domain containing 86		-1.08675	0.622324		1.20424	0.270602		1.04962	0.773624		-1.09131	0.605219		-1.18698	0.312696
CCDC88A	55704	coiled-coil domain containing 88A		1.1131	0.548404		-1.25143	0.20975		1.18124	0.350892		1.25936	0.196449		1.04266	0.814727
CCDC88B	283234	coiled-coil domain containing 88B		1.34964	0.456536		1.0286	0.945104		-1.47833	0.301699		-2.1545	0.0282284		-1.22451	0.611252
CCDC88C	440193	coiled-coil domain containing 88C		-1.12454	0.599707		1.07765	0.737386		-1.22448	0.357855		-1.26497	0.280163		-1.12914	0.578703
CCDC9	26093	coiled-coil domain containing 9		-1.55204	0.161952		1.24764	0.484773		-1.40783	0.282728		-1.41972	0.257606		-1.6366	0.112763
CCDC90B	60492	coiled-coil domain containing 90B		1.01921	0.898389		-1.02898	0.849224		-1.10519	0.506102		1.06953	0.652373		1.00282	0.984981
CCDC91	55297	coiled-coil domain containing 91		1.17887	0.383163		-1.1629	0.426212		1.01808	0.925143		-1.04114	0.830908		1.1116	0.57531
CCDC92	80212	coiled-coil domain containing 92		-1.30835	0.274044		1.03689	0.882953		-1.04328	0.865288		-1.26659	0.333853		-1.23763	0.379092
CCDC93	54520	coiled-coil domain containing 93		1.0439	0.716086		-1.04845	0.687689		1.03258	0.785348		1.04927	0.681398		1.00712	0.951772
CCDC94	55702	coiled-coil domain containing 94		-1.37021	0.234192		1.33513	0.278897		-1.17345	0.549627		-1.37837	0.225562		-1.34918	0.258063
CCDC96	257236	coiled-coil domain containing 96		-1.1797	0.714529		-1.08289	0.843203		-1.21773	0.627172		-1.36123	0.453688		-1.22723	0.633672
CCDC97	90324	coiled-coil domain containing 97		-1.28378	0.174116		1.24272	0.243538		-1.0523	0.782143		-1.09019	0.638295		-1.06648	0.7254
CCHCR1	54535	coiled-coil alpha-helical rod protein 1		-1.34783	0.15054		1.27048	0.25238		-1.03838	0.857133		-1.26096	0.261638		-1.15914	0.474443
CCL20	6364	chemokine (C-C motif) ligand 20		1.22514	0.631609		1.09791	0.83273		-1.61861	0.343801		1.93742	0.165085		1.03086	0.948667
CCL28	56477	chemokine (C-C motif) ligand 28		-1.22185	0.501129		1.07157	0.812723		-1.40746	0.289568		-1.20956	0.510512		-1.02082	0.943608
CCL5	6352	chemokine (C-C motif) ligand 5		1.22118	0.506396		-1.11265	0.740668		1.17268	0.574999		-1.01128	0.96889		-1.55967	0.137774
CCM2	83605	cerebral cavernous malformation 2		-1.08182	0.707138		1.19447	0.395931		-1.11387	0.605897		-1.13531	0.54326		1.05557	0.796483
CCNA1	8900	cyclin A1		1.19784	0.508894		-1.2843	0.345461		-1.29056	0.39731		1.02436	0.92452		-1.54606	0.0957076
CCNA2	890	cyclin A2		1.04339	0.715983		-1.08695	0.473777		1.07562	0.530027		-1.00961	0.9347		1.06565	0.58741
CCNB1	891	cyclin B1		1.05013	0.753393		1.05927	0.71149		1.1382	0.404859		-1.06638	0.679142		1.11579	0.481416
CCNB1IP1	57820	cyclin B1 interacting protein 1, E3 ubiquitin protein ligase		1.06964	0.765136		-1.17824	0.467623		1.03852	0.867362		-1.02124	0.925723		-1.01216	0.957187
CCNB2	9133	cyclin B2		1.00649	0.962681		-1.02236	0.873473		1.05066	0.721401		-1.08682	0.546264		1.04199	0.76624
CCNB3	85417	cyclin B3		-1.29473	0.431574		-1.26667	0.449597		1.12824	0.74676		1.12109	0.747158		-1.10329	0.777234
CCNC	892	cyclin C		1.08857	0.627577		-1.22987	0.236708		1.05707	0.751153		1.03463	0.845694		-1.00677	0.969218
CCND1	595	cyclin D1		-1.05348	0.853768		-1.14566	0.629932		-1.12665	0.672549		-1.32819	0.31597		-1.10492	0.724379
CCND2	894	cyclin D2		-1.10269	0.479319		-1.05852	0.680134		-1.07422	0.603348		-1.00548	0.968421		-1.03479	0.804998
CCND3	896	cyclin D3		-1.01744	0.938536		1.08901	0.703		-1.0241	0.915112		-1.17854	0.462534		-1.09331	0.691316
CCNDBP1	23582	cyclin D-type binding-protein 1		-1.04106	0.784187		-1.14445	0.358576		-1.05222	0.7308		1.07094	0.637627		1.02652	0.859194
CCNE1	898	cyclin E1		1.04512	0.873761		-1.05958	0.831677		1.15678	0.603849		-1.06997	0.80686		1.09869	0.74115
CCNE2	9134	cyclin E2		1.28247	0.13283		-1.12499	0.473021		1.17198	0.340304		1.23668	0.201474		1.13004	0.461406
CCNF	899	cyclin F		-1.05854	0.787639		1.21321	0.353336		-1.07948	0.711461		-1.07633	0.723841		1.03017	0.887071
CCNG1	900	cyclin G1		1.00826	0.951661		-1.15303	0.294196		1.06361	0.649314		1.10387	0.466371		1.16078	0.272508
CCNG2	901	cyclin G2		1.11005	0.608744		-1.06716	0.752601		1.07614	0.71549		-1.02634	0.89689		1.28945	0.209844
CCNH	902	cyclin H		1.0627	0.658688		-1.1565	0.291862		1.04774	0.735372		1.00012	0.999331		-1.00774	0.955604
CCNI	10983	cyclin I		-1.06388	0.658387		-1.27196	0.0863338		-1.01746	0.901735		1.03776	0.79125		1.07405	0.61
CCNI2	645121	cyclin I family, member 2		1.17783	0.675745		1.26278	0.500735		-1.04423	0.89983		1.28757	0.469242		1.44531	0.282993
CCNJ	54619	cyclin J		-1.12443	0.472094		-1.19469	0.262435		1.06031	0.713994		1.13472	0.429435		-1.09079	0.588356
CCNJL	79616	cyclin J-like		-1.11356	0.423178		1.03184	0.815947		-1.1061	0.449769		-1.17186	0.232332		-1.06106	0.658037
CCNK	8812	cyclin K		-1.04029	0.735377		-1.14926	0.235503		-1.0162	0.891008		1.07337	0.54393		1.02623	0.824664
CCNL1	57018	cyclin L1		1.07676	0.644948		1.09446	0.574853		1.08781	0.601027		1.15009	0.382754		-1.03935	0.809267
CCNL2	81669	cyclin L2		-1.00884	0.964441		1.19338	0.37136		1.13382	0.525046		-1.02344	0.90651		-1.07857	0.701752
CCNO	10309	cyclin O		1.00268	0.995378		1.50055	0.325772		-1.46807	0.347831		-1.441	0.365006		-1.56884	0.279303
CCNT1	904	cyclin T1		1.07788	0.578777		-1.16421	0.259674		-1.01148	0.932476		1.15276	0.289518		1.01674	0.901433
CCNT2	905	cyclin T2		1.1976	0.203293		-1.08396	0.570571		1.12804	0.395573		1.15026	0.321266		-1.01498	0.91597
CCNT2-AS1	NA	NA		-1.26841	0.454869		-1.59546	0.13996		-1.07952	0.794122		1.1381	0.676459		1.00001	0.999773
CCNY	219771	cyclin Y		-1.05795	0.569483		-1.09403	0.364894		-1.0384	0.704165		1.02853	0.776997		1.1105	0.292447
CCNYL1	151195	cyclin Y-like 1		-1.08047	0.518524		-1.22405	0.0901306		1.02098	0.861144		1.03314	0.786514		1.11169	0.384864
CCP110	9738	centriolar coiled coil protein 110kDa		1.25678	0.284179		-1.1227	0.587906		1.16674	0.469771		1.34263	0.166879		1.02018	0.925087
CCPG1	9236	cell cycle progression 1		1.12367	0.586322		-1.27091	0.274664		1.00105	0.996326		1.19945	0.393073		1.1592	0.482674
CCRN4L	25819	CCR4 carbon catabolite repression 4-like (S. cerevisiae)		-1.06844	0.732914		-1.27234	0.219635		-1.16867	0.427502		-1.19752	0.353867		-1.13741	0.507146
CCS	9973	copper chaperone for superoxide dismutase		-1.14196	0.548135		1.36545	0.154968		-1.10889	0.628839		-1.04949	0.822362		-1.16165	0.489692
CCSAP	126731	centriole, cilia and spindle-associated protein		1.1215	0.477733		-1.20116	0.248423		1.07321	0.655993		1.12752	0.447551		1.06322	0.698946
CCSER2	54462	coiled-coil serine-rich protein 2		1.06464	0.752223		-1.23562	0.290217		-1.00999	0.96011		1.20132	0.354528		1.05372	0.791436
CCT2	10576	chaperonin containing TCP1, subunit 2 (beta)		-1.02664	0.851876		-1.03576	0.802692		1.00514	0.970923		1.0188	0.894755		1.03292	0.818333
CCT3	7203	chaperonin containing TCP1, subunit 3 (gamma)		-1.02685	0.876032		1.04323	0.803174		1.01741	0.918981		1.00854	0.960072		1.08566	0.628986
CCT4	10575	chaperonin containing TCP1, subunit 4 (delta)		-1.02097	0.867236		-1.02741	0.827391		-1.01812	0.88473		-1.01229	0.921707		1.07339	0.570014
CCT5	22948	chaperonin containing TCP1, subunit 5 (epsilon)		-1.08245	0.604896		1.01702	0.912225		-1.03429	0.825638		1.01444	0.925393		-1.00989	0.948825
CCT6A	908	chaperonin containing TCP1, subunit 6A (zeta 1)		-1.01725	0.879976		-1.06114	0.600287		1.00416	0.97074		-1.00771	0.945992		1.03689	0.749494
CCT6B	10693	chaperonin containing TCP1, subunit 6B (zeta 2)		1.0751	0.856281		1.42318	0.372566		1.22748	0.610236		-1.31997	0.498093		-1.16283	0.700761
CCT6P1	643253	chaperonin containing TCP1, subunit 6 (zeta) pseudogene 1		-1.17313	0.430486		-1.11464	0.583439		1.18376	0.411692		1.0541	0.789568		-1.13655	0.519747
CCT6P3	643180	chaperonin containing TCP1, subunit 6 (zeta) pseudogene 3		1.06517	0.780353		1.03199	0.889695		1.10079	0.67518		-1.20042	0.387766		1.04942	0.823227
CCT7	10574	chaperonin containing TCP1, subunit 7 (eta)		1.00029	0.998267		1.00537	0.968074		1.0398	0.770267		1.06378	0.643933		1.06823	0.622165
CCT8	10694	chaperonin containing TCP1, subunit 8 (theta)		1.07082	0.620024		-1.09864	0.495279		1.06424	0.651596		1.05479	0.699104		1.08728	0.54469
CCZ1	51622	CCZ1 vacuolar protein trafficking and biogenesis associated homolog (S. cerevisiae)		1.03251	0.836399		-1.15022	0.364381		-1.17412	0.294698		1.04013	0.799513		1.27426	0.120657
CCZ1B	221960	CCZ1 vacuolar protein trafficking and biogenesis associated homolog B (S. cerevisiae)		1.00406	0.986146		1.00925	0.96879		-1.34258	0.214158		-1.03545	0.882858		1.07125	0.771207
CD101	9398	CD101 molecule		-1.06235	0.903011		-1.29855	0.398408		-1.11199	0.761307		1.10539	0.793996		1.22519	0.690179
CD109	135228	CD109 molecule		1.08144	0.5371		-1.17779	0.196865		1.089	0.501112		1.13942	0.303387		1.02114	0.869004
CD14	929	CD14 molecule		1.61239	0.470411		1.45668	0.565773		-1.01553	0.978818		-1.57501	0.483961		-1.0209	0.973837
CD151	977	CD151 molecule (Raph blood group)		-1.07971	0.679537		1.28527	0.176837		-1.06405	0.738294		-1.07717	0.688803		-1.03195	0.865692
CD164	8763	CD164 molecule, sialomucin		1.09493	0.483489		-1.17082	0.222742		1.03598	0.784576		1.06023	0.651178		1.05808	0.662813
CD1D	912	CD1d molecule		-1.28315	0.393033		1.82845	0.0412038		-1.20048	0.537658		1.05714	0.849203		-1.04358	0.88645
CD200	4345	CD200 molecule		-1.04228	0.843267		-1.00185	0.993359		-1.18119	0.452167		-1.08423	0.695379		-1.03345	0.873674
CD24	100133941	CD24 molecule		1.00271	0.991663		-1.02702	0.917965		-1.07369	0.78352		-1.02455	0.925305		1.07783	0.772857
CD274	29126	CD274 molecule		1.07375	0.699914		-1.17008	0.380114		1.13771	0.469591		1.13723	0.477114		1.00367	0.983684
CD276	80381	CD276 molecule		-1.00282	0.993402		1.19354	0.602533		-1.20512	0.583074		-1.13946	0.700769		1.22197	0.558101
CD27-AS1	678655	CD27 antisense RNA 1		-1.07707	0.697725		1.10646	0.611687		1.12961	0.54107		1.23096	0.268915		1.32812	0.132763
CD2AP	23607	CD2-associated protein		1.13488	0.405177		-1.20059	0.229157		1.09614	0.545891		1.23681	0.161907		1.01429	0.925498
CD2BP2	10421	CD2 (cytoplasmic tail) binding protein 2		-1.00405	0.977725		1.10054	0.505614		-1.05714	0.699433		-1.03973	0.78697		1.01139	0.937619
CD320	51293	CD320 molecule		-1.16023	0.621637		1.26802	0.429763		-1.09301	0.767212		-1.47678	0.194733		-1.127	0.691682
CD3EAP	10849	CD3e molecule, epsilon associated protein		-1.10007	0.607424		1.0256	0.890527		1.03699	0.844283		-1.00848	0.96406		-1.03705	0.847262
CD40	958	CD40 molecule, TNF receptor superfamily member 5		1.14117	0.531867		1.27244	0.259408		1.13715	0.546876		-1.12353	0.568863		1.10752	0.630838
CD44	960	CD44 molecule (Indian blood group)		-1.04739	0.795842		-1.10414	0.57967		-1.0039	0.98263		1.12637	0.506131		1.16144	0.403962
CD46	4179	CD46 molecule, complement regulatory protein		1.10698	0.485677		-1.07164	0.63506		1.06859	0.648769		1.11974	0.437336		1.06932	0.645769
CD47	961	CD47 molecule		1.01123	0.931347		-1.16115	0.249796		1.09486	0.482752		1.18451	0.190961		1.11292	0.411478
CD55	1604	CD55 molecule, decay accelerating factor for complement (Cromer blood group)		-1.01799	0.935705		1.01827	0.935636		-1.10578	0.658144		-1.08638	0.707976		1.05102	0.821462
CD58	965	CD58 molecule		1.12373	0.512031		-1.1888	0.324447		1.0794	0.662016		1.12268	0.517313		1.104	0.582122
CD59	966	CD59 molecule, complement regulatory protein		1.08408	0.622924		-1.05036	0.764562		1.06596	0.696879		1.0806	0.636722		1.15638	0.376813
CD63	967	CD63 molecule		1.01289	0.925885		1.03673	0.793235		1.00816	0.952868		-1.07228	0.612015		1.08372	0.559717
CD68	968	CD68 molecule		1.03861	0.854443		1.08571	0.689406		-1.08831	0.680903		1.09724	0.651895		1.03962	0.852474
CD72	971	CD72 molecule		1.50237	0.311341		1.36307	0.487583		1.01015	0.98001		-1.11282	0.747509		1.69352	0.102917
CD74	972	CD74 molecule, major histocompatibility complex, class II invariant chain		-1.13485	0.520243		1.1366	0.517012		-1.14737	0.485119		1.01479	0.940574		1.00924	0.963
CD81	975	CD81 molecule		-1.01463	0.928537		1.08697	0.606108		-1.12231	0.475411		-1.06107	0.714226		1.04082	0.805312
CD82	3732	CD82 molecule		1.04722	0.855473		1.09846	0.711399		-1.11642	0.662195		-1.13245	0.622251		-1.01771	0.944947
CD83	9308	CD83 molecule		-1.24364	0.378725		1.03142	0.899853		-1.0334	0.892214		-1.21753	0.418654		1.27034	0.330351
CD9	928	CD9 molecule		-1.03745	0.886026		1.14106	0.607096		1.02523	0.922587		-1.19059	0.496212		-1.01594	0.950946
CD97	976	CD97 molecule		-1.07702	0.774685		1.18841	0.504448		-1.06672	0.801738		-1.11083	0.681893		1.07156	0.789227
CD99L2	83692	CD99 molecule-like 2		-1.02613	0.902952		1.07206	0.742489		-1.02256	0.916088		1.02922	0.891648		1.16247	0.478655
CDADC1	81602	cytidine and dCMP deaminase domain containing 1		1.12312	0.627772		-1.15677	0.547252		1.09421	0.706747		-1.03815	0.873909		1.04792	0.842761
CDAN1	146059	codanin 1		-1.11622	0.53525		1.21418	0.274366		1.05306	0.767318		-1.14531	0.433598		-1.09369	0.609349
CDC123	8872	cell division cycle 123		-1.00283	0.986558		-1.04578	0.789519		1.03498	0.837413		1.02958	0.862325		1.06936	0.6913
CDC14A	8556	cell division cycle 14A		1.03574	0.839619		-1.3988	0.050875		1.14582	0.416624		1.24426	0.188802		1.12614	0.474249
CDC14B	8555	cell division cycle 14B		1.05051	0.742698		-1.17336	0.292705		1.03398	0.823753		1.03101	0.838445		-1.0431	0.77882
CDC16	8881	cell division cycle 16		1.006	0.962363		-1.05973	0.648466		1.05795	0.657859		1.0506	0.69728		1.05377	0.68009
CDC20	991	cell division cycle 20		-1.02964	0.84656		1.18366	0.264363		1.05921	0.702283		-1.12131	0.447053		1.00671	0.964618
CDC23	8697	cell division cycle 23		1.05331	0.723305		-1.0991	0.520136		1.04359	0.77116		1.00573	0.968899		1.03474	0.815789
CDC25A	993	cell division cycle 25A		1.00434	0.973741		-1.1812	0.204251		-1.03891	0.77335		-1.00405	0.9755		-1.02048	0.877512
CDC25B	994	cell division cycle 25B		-1.12058	0.516049		1.22732	0.242449		-1.09064	0.619489		-1.0453	0.799829		-1.01911	0.913837
CDC25C	995	cell division cycle 25C		1.02381	0.887093		-1.06186	0.72047		1.06834	0.68807		-1.03466	0.834934		1.05397	0.748787
CDC26	246184	cell division cycle 26		1.03788	0.850677		1.08009	0.692902		-1.12353	0.549073		1.12578	0.545707		1.30553	0.180015
CDC27	996	cell division cycle 27		1.1354	0.392683		-1.18303	0.257647		1.09141	0.554979		1.12903	0.413211		1.09399	0.544936
CDC34	997	cell division cycle 34		-1.51883	0.1986		1.4832	0.222896		-1.57259	0.162514		-1.488	0.216171		-1.39119	0.304349
CDC37	11140	cell division cycle 37		-1.13217	0.592071		1.35674	0.187339		-1.06296	0.79177		-1.31137	0.240936		-1.17787	0.479127
CDC37L1	55664	cell division cycle 37-like 1		1.09434	0.561756		-1.15724	0.351801		1.04043	0.80023		1.01782	0.908345		1.00855	0.955969
CDC40	51362	cell division cycle 40		1.08324	0.554995		-1.16339	0.264247		-1.05571	0.688526		1.07827	0.576573		1.04219	0.759706
CDC42	998	cell division cycle 42		-1.01778	0.892662		-1.08977	0.509905		1.00941	0.942753		1.04131	0.756425		1.1332	0.338789
CDC42BPA	8476	CDC42 binding protein kinase alpha (DMPK-like)		1.04096	0.821896		-1.23429	0.239261		1.08235	0.658286		1.15794	0.411096		-1.04177	0.81843
CDC42BPB	9578	CDC42 binding protein kinase beta (DMPK-like)		-1.09023	0.430873		1.05284	0.639142		-1.13455	0.250203		-1.07936	0.485226		-1.0961	0.402772
CDC42BPG	55561	CDC42 binding protein kinase gamma (DMPK-like)		-1.17481	0.639291		1.17692	0.635274		-1.41777	0.304408		-1.50827	0.221576		-1.48247	0.246365
CDC42EP1	11135	CDC42 effector protein (Rho GTPase binding) 1		-1.3893	0.273333		1.28306	0.407122		-1.22159	0.507642		-1.26068	0.437518		-1.4025	0.256788
CDC42EP2	10435	CDC42 effector protein (Rho GTPase binding) 2		-1.07378	0.734895		1.15523	0.488375		-1.13264	0.552059		-1.02302	0.914073		1.22562	0.338048
CDC42EP3	10602	CDC42 effector protein (Rho GTPase binding) 3		1.00916	0.9412		-1.17186	0.200648		1.02078	0.867739		1.00529	0.965717		1.02854	0.819189
CDC42EP4	23580	CDC42 effector protein (Rho GTPase binding) 4		-1.0059	0.981404		1.12255	0.646773		-1.27718	0.331165		-1.23646	0.398991		-1.11192	0.674989
CDC42EP5	148170	CDC42 effector protein (Rho GTPase binding) 5		1.06921	0.915536		1.43666	0.618798		-1.76525	0.432982		-2.10844	0.278788		1.39457	0.655574
CDC42SE1	56882	CDC42 small effector 1		1.00788	0.946271		-1.0337	0.774659		1.04876	0.681238		1.12895	0.295941		1.12721	0.303771
CDC42SE2	56990	CDC42 small effector 2		1.0046	0.966289		-1.09997	0.381478		-1.04054	0.714606		1.07589	0.501933		-1.02835	0.797986
CDC45	8318	cell division cycle 45		-1.03043	0.851952		1.01925	0.905652		1.04787	0.772944		-1.11147	0.511877		-1.02187	0.893108
CDC5L	988	cell division cycle 5-like		1.08508	0.557509		-1.1073	0.464656		1.02405	0.864455		1.13448	0.364746		1.07049	0.624618
CDC6	990	cell division cycle 6		1.05413	0.744534		-1.18376	0.297775		-1.03714	0.822268		-1.03246	0.84363		1.02215	0.892379
CDC7	8317	cell division cycle 7		1.12235	0.431881		-1.07979	0.602135		1.10347	0.502413		1.17253	0.277471		1.00844	0.954246
CDC73	79577	cell division cycle 73		1.00839	0.958985		-1.18864	0.289191		1.05533	0.74081		1.07605	0.652016		-1.02749	0.867349
CDCA2	157313	cell division cycle associated 2		1.06776	0.662839		-1.08138	0.598965		1.02785	0.852333		1.04523	0.766753		1.07803	0.615522
CDCA3	83461	cell division cycle associated 3		1.0642	0.717391		1.1433	0.436791		1.12133	0.50134		-1.08034	0.650542		1.05982	0.734266
CDCA4	55038	cell division cycle associated 4		-1.26998	0.254844		1.08793	0.687083		-1.18009	0.429689		-1.37339	0.131057		-1.20876	0.366117
CDCA5	113130	cell division cycle associated 5		1.03418	0.786577		1.02246	0.857908		-1.00761	0.951278		-1.05038	0.693015		1.02299	0.855437
CDCA7	83879	cell division cycle associated 7		-1.00614	0.972352		-1.05575	0.759751		1.01171	0.947881		1.05588	0.75783		1.00926	0.958382
CDCA7L	55536	cell division cycle associated 7-like		-1.04678	0.741694		-1.07744	0.593358		-1.07665	0.597147		1.06149	0.667665		1.00829	0.952691
CDCA8	55143	cell division cycle associated 8		1.04202	0.775268		-1.00194	0.989231		-1.00994	0.944578		-1.06181	0.676367		1.10728	0.479742
CDCP1	64866	CUB domain containing protein 1		-1.02112	0.838819		-1.13872	0.206527		-1.06205	0.5576		1.03001	0.773203		1.0247	0.812256
CDH1	999	cadherin 1, type 1, E-cadherin (epithelial)		-1.01098	0.940323		-1.16174	0.304509		-1.09919	0.517014		-1.02338	0.873944		-1.02718	0.854103
CDH11	1009	cadherin 11, type 2, OB-cadherin (osteoblast)		1.03572	0.90514		-1.11309	0.71578		-1.10571	0.732259		-1.01327	0.964594		1.11584	0.715355
CDH13	1012	cadherin 13		-1.03025	0.869999		1.04665	0.800844		-1.04088	0.829198		-1.21415	0.29582		1.04965	0.795489
CDH2	1000	cadherin 2, type 1, N-cadherin (neuronal)		-1.0364	0.736486		-1.04019	0.710433		1.02255	0.834315		-1.02018	0.85102		1.0556	0.613076
CDH24	64403	cadherin 24, type 2		-1.10092	0.66116		1.20726	0.388663		-1.1154	0.614329		-1.23803	0.326699		-1.17189	0.469321
CDH3	1001	cadherin 3, type 1, P-cadherin (placental)		-1.01793	0.901883		1.05306	0.720261		-1.02952	0.840175		-1.05555	0.707338		-1.05582	0.706417
CDH4	1002	cadherin 4, type 1, R-cadherin (retinal)		-1.14128	0.695565		1.01339	0.96776		-1.30321	0.438128		-1.12683	0.736671		-1.25508	0.520682
CDH6	1004	cadherin 6, type 2, K-cadherin (fetal kidney)		-1.07334	0.774316		1.14846	0.580991		-1.00687	0.978485		1.42359	0.169592		1.03139	0.905084
CDIP1	29965	cell death-inducing p53 target 1		-1.17424	0.383459		1.01886	0.916478		1.00871	0.960703		-1.16778	0.392893		1.21267	0.288319
CDIPT	10423	CDP-diacylglycerol--inositol 3-phosphatidyltransferase		-1.06857	0.776984		1.26228	0.318873		-1.13897	0.576586		-1.14558	0.560183		-1.12687	0.610135
CDK1	983	cyclin-dependent kinase 1		1.16992	0.374994		-1.06298	0.729226		1.08971	0.626236		1.10692	0.565489		1.10017	0.589421
CDK10	8558	cyclin-dependent kinase 10		-1.19091	0.430499		1.64622	0.0258733		1.07678	0.738723		-1.12098	0.604179		-1.3458	0.180879
CDK11A	728642	cyclin-dependent kinase 11A		1.10832	0.636351		1.60039	0.0333959		1.20932	0.384165		-1.29418	0.224726		1.04763	0.829712
CDK11B	984	cyclin-dependent kinase 11B		-1.15754	0.403887		1.41557	0.0480353		-1.09761	0.594942		-1.15476	0.408702		-1.22693	0.24242
CDK12	51755	cyclin-dependent kinase 12		-1.01279	0.914317		-1.16451	0.196495		1.01749	0.883261		1.08603	0.485339		-1.00431	0.971016
CDK13	8621	cyclin-dependent kinase 13		-1.0314	0.805224		-1.10778	0.412817		-1.02841	0.822671		1.03228	0.798941		1.00616	0.960776
CDK14	5218	cyclin-dependent kinase 14		-1.00213	0.988054		-1.26826	0.0972496		-1.0305	0.832855		-1.00834	0.953308		-1.03745	0.795874
CDK16	5127	cyclin-dependent kinase 16		-1.09047	0.461445		1.02939	0.805792		-1.09095	0.45945		-1.02225	0.851467		-1.01575	0.894381
CDK17	5128	cyclin-dependent kinase 17		1.10811	0.526215		-1.17299	0.324419		1.14755	0.396396		1.14948	0.389037		1.06763	0.685502
CDK18	5129	cyclin-dependent kinase 18		1.04185	0.900949		1.35783	0.377288		1.09666	0.778779		-1.00449	0.988853		1.46775	0.240108
CDK19	23097	cyclin-dependent kinase 19		1.06801	0.713738		-1.15127	0.43753		-1.00006	0.999721		1.07684	0.677572		1.06709	0.716247
CDK2	1017	cyclin-dependent kinase 2		1.05318	0.629032		-1.0487	0.657195		-1.02067	0.84847		-1.03002	0.78297		1.03232	0.768163
CDK20	23552	cyclin-dependent kinase 20		-1.13172	0.523751		1.28145	0.21139		1.05817	0.769359		1.02691	0.887787		-1.0265	0.889729
CDK2AP1	8099	cyclin-dependent kinase 2 associated protein 1		1.02622	0.834906		-1.11583	0.376883		-1.02054	0.869338		-1.08632	0.505338		1.07036	0.5873
CDK2AP2	10263	cyclin-dependent kinase 2 associated protein 2		-1.38359	0.275765		1.22823	0.488344		-1.35283	0.307246		-1.49166	0.174738		-1.20278	0.531486
CDK4	1019	cyclin-dependent kinase 4		1.02437	0.84679		1.06752	0.600058		-1.00402	0.974331		-1.01947	0.87719		1.02556	0.839945
CDK5	1020	cyclin-dependent kinase 5		1.06278	0.782219		1.01397	0.949773		1.00631	0.976986		1.02376	0.914266		1.0802	0.728604
CDK5R1	8851	cyclin-dependent kinase 5, regulatory subunit 1 (p35)		-1.09027	0.703147		-1.07242	0.736518		1.07855	0.728781		-1.13915	0.559611		-1.13175	0.58633
CDK5RAP1	51654	CDK5 regulatory subunit associated protein 1		-1.03803	0.718528		1.00129	0.990128		-1.03696	0.726403		1.05138	0.629904		1.00596	0.954707
CDK5RAP2	55755	CDK5 regulatory subunit associated protein 2		-1.05258	0.745975		-1.14128	0.404455		-1.01362	0.931854		1.02663	0.867843		1.0498	0.75854
CDK5RAP3	80279	CDK5 regulatory subunit associated protein 3		1.08338	0.620567		1.16909	0.335512		1.12645	0.462558		1.04589	0.781219		1.08008	0.634097
CDK6	1021	cyclin-dependent kinase 6		1.06074	0.663409		-1.33769	0.0320312		1.09387	0.507383		1.20649	0.16714		-1.06139	0.660859
CDK7	1022	cyclin-dependent kinase 7		1.02496	0.841726		-1.02347	0.851833		1.10488	0.420886		1.05746	0.651564		-1.00464	0.970325
CDK8	1024	cyclin-dependent kinase 8		-1.08265	0.572348		-1.19848	0.19998		1.14108	0.349192		1.10548	0.473281		1.05257	0.714885
CDK9	1025	cyclin-dependent kinase 9		-1.04685	0.82672		1.26988	0.253226		-1.15105	0.500019		-1.08056	0.710017		-1.01399	0.947025
CDKAL1	54901	CDK5 regulatory subunit associated protein 1-like 1		-1.00242	0.989683		-1.19243	0.345247		-1.09688	0.621624		1.10299	0.597822		1.00795	0.965973
CDKL1	8814	cyclin-dependent kinase-like 1 (CDC2-related kinase)		-1.0585	0.745686		-1.26361	0.181183		-1.22464	0.249715		1.31253	0.12422		1.04453	0.804836
CDKL2	8999	cyclin-dependent kinase-like 2 (CDC2-related kinase)		1.32897	0.291214		-1.17875	0.557692		1.15562	0.593137		1.26515	0.358824		1.07318	0.780278
CDKL3	51265	cyclin-dependent kinase-like 3		1.04086	0.888762		-1.14907	0.632348		-1.06126	0.838381		1.09158	0.748717		1.39904	0.222012
CDKL4	344387	cyclin-dependent kinase-like 4		1.28291	0.604161		-1.23901	0.619306		1.20346	0.607651		1.6315	0.221764		-1.087	0.831096
CDKL5	6792	cyclin-dependent kinase-like 5		1.41118	0.249351		-1.06049	0.850579		1.07026	0.827485		1.00124	0.996775		1.11248	0.717661
CDKN1A	1026	cyclin-dependent kinase inhibitor 1A (p21, Cip1)		1.14723	0.385089		1.23638	0.181253		1.09827	0.557732		-1.03602	0.822844		1.12719	0.448588
CDKN1B	1027	cyclin-dependent kinase inhibitor 1B (p27, Kip1)		-1.00438	0.979435		1.08504	0.629458		-1.06831	0.692938		-1.16197	0.366364		-1.10042	0.566903
CDKN2A	1029	cyclin-dependent kinase inhibitor 2A		-2.34762	0.206501		-1.10503	0.87803		-2.00227	0.285802		-3.57088	0.0503426		-2.20926	0.213035
CDKN2AIP	55602	CDKN2A interacting protein		1.14512	0.374964		-1.04118	0.789794		1.0065	0.965864		-1.00968	0.948218		-1.01477	0.921153
CDKN2AIPNL	91368	CDKN2A interacting protein N-terminal like		-1.04175	0.689305		-1.11819	0.27468		-1.05675	0.593134		-1.17014	0.125956		-1.0659	0.53822
CDKN2B	1030	cyclin-dependent kinase inhibitor 2B (p15, inhibits CDK4)		-1.14614	0.499869		-1.16717	0.451654		-1.08912	0.674402		-1.01177	0.953508		-1.05612	0.785998
CDKN2B-AS1	100048912	CDKN2B antisense RNA 1		1.34225	0.134031		1.09315	0.649786		1.13727	0.500878		1.43665	0.0491873		1.03375	0.853574
CDKN2C	1031	cyclin-dependent kinase inhibitor 2C (p18, inhibits CDK4)		-1.13082	0.546588		1.16902	0.441768		-1.1771	0.413714		-1.33773	0.148076		-1.09707	0.652338
CDKN2D	1032	cyclin-dependent kinase inhibitor 2D (p19, inhibits CDK4)		-1.1839	0.501238		1.21366	0.434705		-1.10031	0.690308		-1.28941	0.292564		-1.08719	0.732325
CDKN3	1033	cyclin-dependent kinase inhibitor 3		1.0433	0.784164		-1.03442	0.826954		1.03424	0.827547		1.04565	0.771075		1.00505	0.973929
CDNF	441549	cerebral dopamine neurotrophic factor		1.53569	0.132549		-1.40947	0.214308		1.0841	0.789401		1.34979	0.262321		1.00626	0.980442
CDON	50937	cell adhesion associated, oncogene regulated		-1.22285	0.22001		1.14887	0.39754		-1.19202	0.263348		-1.04204	0.796149		1.08261	0.626699
CDPF1	150383	cysteine-rich, DPF motif domain containing 1		-1.26216	0.207369		1.5812	0.0235785		1.13552	0.503612		-1.00157	0.992749		-1.15848	0.40438
CDR2	1039	cerebellar degeneration-related protein 2, 62kDa		1.01339	0.924456		-1.17578	0.249203		-1.09938	0.498823		-1.09564	0.512565		1.0509	0.722706
CDR2L	30850	cerebellar degeneration-related protein 2-like		-1.32556	0.403195		1.54156	0.195693		-1.35945	0.360167		-1.55535	0.183131		-1.28207	0.455073
CDS1	1040	CDP-diacylglycerol synthase (phosphatidate cytidylyltransferase) 1		-1.01202	0.939492		-1.1582	0.354099		1.05881	0.71557		1.04549	0.77486		-1.01422	0.927905
CDS2	8760	CDP-diacylglycerol synthase (phosphatidate cytidylyltransferase) 2		1.02994	0.777297		-1.11389	0.300015		-1.02092	0.841808		1.00293	0.977558		1.1051	0.338236
CDT1	81620	chromatin licensing and DNA replication factor 1		-1.46688	0.414416		1.29452	0.577919		-1.77022	0.2237		-1.45821	0.410867		-1.50131	0.375874
CDV3	55573	CDV3 homolog (mouse)		-1.00994	0.942951		-1.25037	0.106197		-1.02113	0.879802		1.00265	0.984687		-1.02754	0.844069
CDYL	9425	chromodomain protein, Y-like		-1.12602	0.269155		-1.03738	0.734426		1.03249	0.767015		-1.0436	0.688321		-1.03532	0.74494
CEACAM19	56971	carcinoembryonic antigen-related cell adhesion molecule 19		1.04571	0.86772		1.16441	0.555442		1.00216	0.993439		1.28148	0.334972		-1.00707	0.97803
CEBPA	1050	CCAAT/enhancer binding protein (C/EBP), alpha		-1.53992	0.216595		-1.2686	0.535064		1.78338	0.153681		-1.45323	0.264523		1.0091	0.980051
CEBPA-AS1	80054	CEBPA antisense RNA 1 (head to head)		-1.03417	0.94083		1.01437	0.975619		-2.50272	0.097999		-1.22074	0.662338		-1.40254	0.457892
CEBPB	1051	CCAAT/enhancer binding protein (C/EBP), beta		-1.68991	0.0577138		-1.03477	0.906321		-1.40115	0.269014		-1.22387	0.444095		1.08063	0.770019
CEBPD	1052	CCAAT/enhancer binding protein (C/EBP), delta		-3.4874	0.139941		1.03998	0.974738		-2.15456	0.350576		-4.49672	0.0656518		-1.97338	0.390542
CEBPG	1054	CCAAT/enhancer binding protein (C/EBP), gamma		-1.04591	0.866387		-1.08529	0.760094		-1.06427	0.816636		-1.00084	0.997498		-1.04069	0.881043
CEBPZ	10153	CCAAT/enhancer binding protein (C/EBP), zeta		1.12262	0.395402		-1.17082	0.246355		1.08092	0.567363		1.26474	0.0851653		1.12705	0.380381
CEBPZOS	NA	NA		-1.00234	0.989031		-1.21763	0.24598		1.0151	0.929314		1.25302	0.180815		1.13484	0.45331
CECR5	27440	cat eye syndrome chromosome region, candidate 5		-1.05019	0.802951		1.1949	0.365215		-1.01877	0.924399		-1.1414	0.500227		-1.04025	0.841276
CECR6	27439	cat eye syndrome chromosome region, candidate 6		-1.16838	0.680685		-1.37058	0.381069		-1.75041	0.142926		2.83748	0.0457257		-1.44653	0.388828
CECR7	100130418	cat eye syndrome chromosome region, candidate 7 (non-protein coding)		1.18363	0.367326		-1.04163	0.825343		1.06417	0.734014		-1.08586	0.642997		-1.18838	0.335389
CELF1	10658	CUGBP, Elav-like family member 1		-1.02835	0.774776		-1.13553	0.193269		1.02069	0.833967		-1.01906	0.846182		1.00044	0.996379
CELF2	10659	CUGBP, Elav-like family member 2		1.07124	0.615534		-1.23332	0.126193		1.10176	0.479281		1.02579	0.852969		1.03689	0.792272
CELSR1	9620	cadherin, EGF LAG seven-pass G-type receptor 1		-1.27739	0.217061		1.25148	0.256374		-1.13526	0.523041		-1.24559	0.265038		-1.23545	0.283913
CELSR2	1952	cadherin, EGF LAG seven-pass G-type receptor 2		-1.0204	0.939733		1.19966	0.497515		-1.12532	0.658796		-1.19439	0.504438		-1.02855	0.916028
CELSR3	1951	cadherin, EGF LAG seven-pass G-type receptor 3		1.016	0.932912		1.06442	0.743909		-1.22247	0.289814		-1.12039	0.542977		-1.12384	0.531857
CENPA	1058	centromere protein A		-1.1272	0.523807		-1.00794	0.966665		1.05472	0.772137		-1.24965	0.227006		-1.05252	0.783308
CENPB	1059	centromere protein B, 80kDa		-1.12446	0.604469		1.20736	0.404621		-1.08039	0.732289		-1.16786	0.492527		-1.09138	0.699343
CENPBD1	92806	CENPB DNA-binding domains containing 1		1.02351	0.870249		-1.20675	0.195563		-1.04369	0.76291		-1.03536	0.804444		1.00597	0.966087
CENPBD1P1	NA	NA		-1.0085	0.956839		1.11175	0.498429		-1.07463	0.640475		-1.16091	0.334209		-1.01724	0.912735
CENPC	1060	centromere protein C		1.06781	0.703778		-1.02907	0.869179		1.1512	0.414642		1.22501	0.242215		1.00746	0.965647
CENPE	1062	centromere protein E, 312kDa		1.06365	0.812993		-1.15151	0.588907		1.20844	0.467883		1.25419	0.385167		1.10287	0.70709
CENPF	1063	centromere protein F, 350/400kDa		1.12244	0.485527		-1.11116	0.524758		1.15635	0.380132		1.23769	0.197721		1.10143	0.559324
CENPH	64946	centromere protein H		-1.02327	0.849625		-1.09076	0.473771		1.00332	0.978274		-1.13327	0.304151		-1.07875	0.534915
CENPI	2491	centromere protein I		1.06121	0.700536		-1.20991	0.220222		1.01772	0.908184		1.09269	0.563394		1.1474	0.371621
CENPJ	55835	centromere protein J		1.20678	0.143534		-1.05183	0.693076		1.12436	0.358202		1.12987	0.341855		1.02705	0.835463
CENPK	64105	centromere protein K		1.10223	0.667692		-1.12802	0.595691		1.13029	0.589897		1.10893	0.648592		-1.03181	0.890166
CENPL	91687	centromere protein L		-1.03046	0.861016		-1.16005	0.386343		1.01278	0.940551		-1.01117	0.947681		-1.04678	0.787259
CENPM	79019	centromere protein M		-1.19221	0.374886		1.17905	0.408433		-1.05726	0.783218		-1.19873	0.363244		-1.0811	0.695762
CENPN	55839	centromere protein N		-1.03952	0.720096		-1.11913	0.297015		1.0315	0.774038		1.02526	0.817874		-1.02509	0.81954
CENPO	79172	centromere protein O		-1.03758	0.751315		-1.01878	0.872887		-1.01369	0.906682		1.01304	0.911053		-1.00591	0.959542
CENPP	401541	centromere protein P		1.01967	0.89838		1.01885	0.905012		-1.036	0.819572		1.00849	0.956226		1.01045	0.9465
CENPQ	55166	centromere protein Q		1.17953	0.339613		-1.18242	0.335599		1.05534	0.756963		1.16741	0.37291		1.0552	0.756281
CENPT	80152	centromere protein T		-1.00766	0.968845		1.35969	0.119909		-1.00901	0.963284		-1.0392	0.842678		-1.00897	0.96335
CENPU	NA	NA		1.08731	0.594143		-1.14199	0.398649		1.05907	0.716835		1.18825	0.273629		1.02125	0.893593
CENPV	201161	centromere protein V		1.03984	0.827533		-1.04445	0.805529		1.01359	0.93903		1.00349	0.984638		1.02607	0.888947
CENPW	387103	centromere protein W		-1.0686	0.758484		1.32915	0.184308		-1.25785	0.284211		1.29367	0.232299		1.03145	0.887387
CEP104	9731	centrosomal protein 104kDa		-1.03014	0.824144		-1.20651	0.162707		-1.11072	0.433584		-1.08094	0.559605		-1.05747	0.675929
CEP112	201134	centrosomal protein 112kDa		1.15484	0.452775		-1.13001	0.535065		1.08253	0.685276		1.38233	0.08572		1.21015	0.307425
CEP120	153241	centrosomal protein 120kDa		1.08011	0.704896		-1.17965	0.419208		1.17193	0.43757		1.17228	0.434398		-1.0206	0.920014
CEP128	145508	centrosomal protein 128kDa		1.1012	0.584899		-1.09065	0.626263		1.10498	0.573719		1.20494	0.29133		1.05356	0.76723
CEP131	NA	NA		-1.84076	0.14979		1.59868	0.266419		-1.33064	0.497431		-1.72818	0.187374		-1.66484	0.219449
CEP135	9662	centrosomal protein 135kDa		1.20948	0.41951		-1.19119	0.458771		1.17388	0.496067		1.32467	0.232594		-1.00723	0.975445
CEP152	22995	centrosomal protein 152kDa		1.31197	0.186144		-1.07665	0.718331		1.18686	0.402085		1.33718	0.153678		1.07673	0.71534
CEP162	NA	NA		1.25693	0.154079		-1.04216	0.794545		1.21156	0.219468		1.23309	0.183115		1.17355	0.307861
CEP164	22897	centrosomal protein 164kDa		-1.04574	0.757013		-1.00823	0.954835		1.04392	0.76492		1.04446	0.761828		-1.0554	0.708253
CEP170	9859	centrosomal protein 170kDa		1.12012	0.372799		-1.26903	0.0598654		1.09365	0.479371		1.20812	0.136409		1.03147	0.807006
CEP170B	283638	centrosomal protein 170B		-1.42386	0.399493		1.18731	0.680324		-1.5949	0.266828		-1.73102	0.18569		-1.52039	0.311123
CEP19	84984	centrosomal protein 19kDa		1.05082	0.792172		-1.38679	0.0978597		-1.09072	0.65125		1.07705	0.670289		-1.18853	0.331083
CEP192	55125	centrosomal protein 192kDa		1.20707	0.162397		-1.06213	0.654202		1.09447	0.499862		1.15907	0.272593		1.10094	0.475003
CEP250	11190	centrosomal protein 250kDa		-1.07493	0.48475		1.10297	0.344096		1.00198	0.9847		1.01138	0.912424		1.07094	0.506161
CEP290	80184	centrosomal protein 290kDa		1.05804	0.782893		-1.21562	0.342523		1.21681	0.339322		1.25693	0.264283		-1.00667	0.97401
CEP350	9857	centrosomal protein 350kDa		1.16272	0.383528		-1.13518	0.464187		1.14426	0.435675		1.24707	0.201528		1.03974	0.821342
CEP41	95681	centrosomal protein 41kDa		-1.00462	0.968854		-1.16227	0.206655		1.03065	0.798746		1.08943	0.467408		1.02196	0.855208
CEP44	80817	centrosomal protein 44kDa		1.21156	0.375069		-1.17645	0.455134		1.12367	0.590247		1.16148	0.485743		1.04217	0.847419
CEP55	55165	centrosomal protein 55kDa		1.07902	0.560571		-1.09869	0.471927		1.06815	0.613156		1.06942	0.606837		1.00854	0.948088
[truncated: 11,314 more rows]
