# Supplementary material for: Transcriptional profiling of human bronchial epithelial cell BEAS-2B exposed to diesel and biomass ultrafine particles
Source: BMC Genomics. 2018 Apr 27;19:302. doi: 10.1186/s12864-018-4679-9 (PMC5923024; doi:10.1186/s12864-018-4679-9)
Supplement: Supplementary file 7 — Table S4. Fold change of genes differentially expressed by the exposure to both diesel and biomass UFP. (XLS 67 kb) [file 12864_2018_4679_MOESM7_ESM.xls]

## Sheet: S.TAB_4_common DEG
Table S4
Fold changes of 94 genes differentially expressed by the exposure to both diesel and biomass UFP.
Concordant modulation between Diesel and Biomass is considered if the Pearson's correlation ρ ≥ 0.5.
Red/Green: the gene is respectively up-/down-modulated and significant at the given time point.
GeneSymbol	EntrezID	GeneDescription	Concordant modulation	Biomass						Diesel
				1h	4h	8h	16h	20h		1h	4h	8h	16h	20h
ACVR2B-AS1	100128640	ACVR2B antisense RNA 1	yes	1.66552	-1.03115	-1.20633	3.40029	-1.14112		1.16904	1.53152	-1.41778	2.91071	-1.12219
ADCY10P1	221442	adenylate cyclase 10 (soluble) pseudogene 1	yes	1.32041	-1.2203	1.82827	1.07293	1.32838		1.16837	-1.1364	1.74641	1.19858	1.10373
AGPAT4-IT1	79992	AGPAT4 intronic transcript 1 (non-protein coding)	yes	-2.72436	1.01365	1.42449	-1.01143	-1.004		-2.62052	1.31761	2.02804	-1.05128	1.32191
AGPAT9	84803	1-acylglycerol-3-phosphate O-acyltransferase 9	yes	1.04872	-1.00943	1.20309	-1.05667	1.5901		1.37065	1.2622	1.54675	1.43612	2.01994
AHRR	57491	aryl-hydrocarbon receptor repressor	yes	-1.19909	2.01501	1.30267	1.61125	2.66678		-1.0779	2.56481	5.12512	14.5342	22.089
AIFM3	150209	apoptosis-inducing factor, mitochondrion-associated, 3	no	-2.29435	2.49334	1.48816	1.40404	-2.08183		-1.25244	-1.35622	2.02967	2.8951	1.21094
ANKDD1A	348094	ankyrin repeat and death domain containing 1A	yes	-1.08493	2.59422	1.3975	1.53049	-1.13669		1.01658	1.88747	1.57995	1.61613	-1.01049
APTR	NA	NA	no	1.06525	1.46841	-1.11623	-1.20603	-1.08015		-1.1595	1.5541	-1.04474	-1.13837	1.02034
ARIH2OS	646450	ariadne homolog 2 opposite strand	yes	-1.2579	5.8488	-1.23877	-1.10939	-2.17716		-2.05759	4.22094	1.17265	-1.14835	-1.21991
ARNTL2	56938	aryl hydrocarbon receptor nuclear translocator-like 2	yes	1.0404	-1.32316	-1.10915	1.21484	1.16071		-1.02635	-1.05184	-1.30953	1.06216	-1.01361
C15orf62	643338	chromosome 15 open reading frame 62	yes	1.09792	-2.20438	-2.10155	3.35075	1.09255		2.11451	1.90223	-1.21233	3.01044	1.64931
C1QTNF2	114898	C1q and tumor necrosis factor related protein 2	yes	2.17534	-1.26046	-1.34732	-1.62428	-1.58411		1.20852	-2.05482	-1.02182	-3.20884	-1.52628
C20orf24	55969	chromosome 20 open reading frame 24	yes	-5.01436	23.3289	-1.1174	-1.2906	-5.64473		-1.14773	10.1283	1.85942	1.37471	-1.34551
C6orf147	387097	chromosome 6 open reading frame 147	yes	-1.05144	-1.02996	1.18986	1.29888	2.16413		-1.15836	-1.63509	-1.07987	1.52428	1.88667
C6orf164	63914	chromosome 6 open reading frame 164	no	-1.59658	1.32546	2.1375	1.10758	1.45691		-1.24915	-2.68242	1.23526	-1.22997	1.06986
C9orf169	375791	chromosome 9 open reading frame 169	no	1.04481	3.29734	-1.17127	-1.48967	1.36759		1.53006	1.55967	1.5475	2.15958	6.29383
CATSPERB	79820	catsper channel auxiliary subunit beta	yes	-1.39815	-3.02181	1.202	1.24689	1.52629		1.15033	-5.43653	-2.93037	1.15465	1.06742
CECR6	27439	cat eye syndrome chromosome region, candidate 6	yes	-1.16838	-1.37058	-1.75041	2.83748	-1.44653		-1.10201	-2.57862	-1.83081	2.94295	-1.14617
CGNL1	84952	cingulin-like 1	no	-1.14654	1.38214	-1.06636	-1.8187	1.21262		-1.75923	-2.14381	-1.13913	-1.53538	-1.16538
CHAC1	79094	ChaC, cation transport regulator homolog 1 (E. coli)	yes	-1.34246	2.18226	-4.27462	-1.15441	-1.33615		-1.19029	2.07578	-3.16285	1.24239	1.18269
CORO7	79585	coronin 7	yes	1.28207	-2.08561	-1.466	-2.84623	-1.55803		2.18882	-2.48908	1.08821	-2.20821	-1.27933
CRIM1	51232	cysteine rich transmembrane BMP regulator 1 (chordin-like)	no	-1.02382	-1.25568	-1.10445	-1.00133	-1.08148		-1.02609	-1.14129	-1.27277	-1.28993	-1.31234
CRX	1406	cone-rod homeobox	yes	-2.06874	-1.34271	3.28179	6.71063	-1.25982		-1.66552	-1.06281	4.53865	3.0146	1.20842
CYP1A1	1543	cytochrome P450, family 1, subfamily A, polypeptide 1	yes	1.23339	4.64341	1.80168	4.92931	6.51087		10.0432	15.1396	40.3365	310.878	338.591
CYP1B1	1545	cytochrome P450, family 1, subfamily B, polypeptide 1	yes	1.4159	1.37219	1.27933	2.49853	2.88976		2.38998	3.78968	4.36519	9.98576	13.0541
DAPP1	27071	dual adaptor of phosphotyrosine and 3-phosphoinositides	yes	1.09852	1.12419	1.23378	1.47356	1.19119		1.21036	1.44988	1.60076	1.67036	1.52975
DLGAP1-AS1	649446	DLGAP1 antisense RNA 1	no	-1.07916	1.77909	1.21159	2.34413	1.23268		1.03596	2.29487	-1.15385	2.37505	-1.05144
DNAJC22	79962	DnaJ (Hsp40) homolog, subfamily C, member 22	yes	1.46881	-1.0799	1.18273	2.52282	1.45109		1.70063	-1.17778	1.1399	2.22849	1.07345
DOC2A	8448	double C2-like domains, alpha	yes	-1.50043	1.84786	6.53368	-4.3549	-2.0899		-1.20876	-1.6948	17.2375	-1.31376	-1.05226
EPGN	255324	epithelial mitogen	yes	1.20727	1.27652	1.76478	2.64039	1.47831		2.78462	5.92228	6.94409	8.51829	6.05881
FAM201A	158228	family with sequence similarity 201, member A	yes	-1.25268	1.20814	1.08199	-2.19602	-1.12606		-1.20146	1.0323	1.15613	-1.6177	-1.0945
GBGT1	26301	globoside alpha-1,3-N-acetylgalactosaminyltransferase 1	yes	-2.3774	-1.40576	1.46565	-1.41018	-1.64845		-2.33482	-1.04253	1.04393	-1.25296	-2.41597
GCOM1	145781	GRINL1A complex locus 1	no	1.18923	-1.4189	1.23514	2.04962	1.14711		-1.02137	1.21191	1.84064	2.28921	1.21241
GLI1	2735	GLI family zinc finger 1	yes	-1.24132	-1.18754	-1.00904	-1.14792	-2.36604		-1.27854	-1.42796	-1.04168	-1.83095	-2.15798
GLYATL2	219970	glycine-N-acyltransferase-like 2	yes	1.164	-1.56279	-1.02193	1.72269	2.5893		1.65163	-1.62742	1.26387	-1.01524	2.81439
GNL3L	54552	guanine nucleotide binding protein-like 3 (nucleolar)-like	yes	-1.13879	-1.32064	-1.15889	1.06732	1.01946		-1.25805	-1.28363	-1.13729	1.12241	1.06287
GPX7	2882	glutathione peroxidase 7	yes	1.66723	1.37932	5.09024	1.27208	1.26035		1.4013	1.763	3.15846	1.13796	2.3081
GREM1	26585	gremlin 1, DAN family BMP antagonist	yes	1.0722	-1.1547	1.14167	1.3576	1.43494		1.20334	1.22252	1.97294	2.60634	2.75958
GSPT2	23708	G1 to S phase transition 2	no	-2.11924	1.32531	-1.23402	1.11971	1.00736		-1.29159	1.67024	-1.07629	-1.29653	-1.37056
IL15	3600	interleukin 15	yes	-1.40605	1.03988	1.54831	-1.76212	-1.03724		-1.17579	1.95457	1.66501	-1.15784	-1.03356
IL1B	3553	interleukin 1, beta	yes	1.34201	-1.02345	1.12954	1.6675	1.28345		2.63204	2.16405	1.82724	3.73037	3.4906
IL24	11009	interleukin 24	yes	-1.01958	2.11776	1.83144	2.99198	3.24575		2.1681	7.63879	8.13981	18.3694	19.7968
ITGA11	22801	integrin, alpha 11	yes	1.35707	1.31838	-1.1043	1.23865	3.18003		1.2144	1.79492	2.87518	3.29715	8.72372
ITIH4	3700	inter-alpha-trypsin inhibitor heavy chain family, member 4	yes	1.02517	3.2709	2.11725	-1.03678	-1.46571		1.19852	2.83381	-1.2568	-1.6482	-1.204
KLRC3	3823	killer cell lectin-like receptor subfamily C, member 3	yes	-1.12644	-1.10978	-1.33243	1.50329	-2.43531		-1.35235	1.72233	-1.18388	1.18516	-2.6527
LINC00673	100499467	long intergenic non-protein coding RNA 673	yes	1.06457	1.33852	1.13361	1.3363	1.72041		-1.0939	1.41524	1.82508	2.43449	2.74379
LINC00950	92973	long intergenic non-protein coding RNA 950	yes	2.6429	1.86808	-2.12047	-1.46029	3.27657		3.20879	1.13631	-1.39196	-1.39183	2.71746
LOC100128398	100128398	uncharacterized LOC100128398	yes	-1.00259	2.20273	-1.21281	1.31587	1.02438		-1.51257	2.53228	-1.00832	1.33219	1.05762
LOC100506860	100506860	uncharacterized LOC100506860	yes	-1.13204	1.20179	-1.06069	-2.29632	-1.33327		-2.0621	2.12533	1.68888	-2.30604	-1.36017
LOC101927415	101927415	uncharacterized LOC101927415	yes	-1.56024	1.83813	-1.60339	1.98309	2.23933		-2.60159	2.31792	1.16078	1.6413	1.86617
LOC101928063	101928063	uncharacterized LOC101928063	yes	1.41419	1.71298	1.49792	-1.77207	2.4773		-1.19327	1.81326	1.56044	-1.24895	2.05823
LOC158960	158960	uncharacterized protein BC009467	yes	-2.35608	1.15543	1.16257	-1.29319	-2.19468		-1.69009	1.35884	-1.04015	-2.19361	-1.40427
LOC642366	642366	uncharacterized LOC642366	yes	1.756	-1.38531	-2.1117	-1.02082	1.25887		-1.07516	-2.68817	-2.17405	-1.06464	-1.12712
LOC646626	646626	uncharacterized LOC646626	no	-1.68398	-1.30673	-5.05157	-6.67024	-1.42765		3.14695	-1.93279	1.12558	-1.29821	1.50707
LOC653160	653160	uncharacterized LOC653160	yes	2.89591	-1.32855	2.27098	-1.8824	-1.8058		1.85941	-1.57323	2.38548	-1.81197	-2.00834
LRRC66	339977	leucine rich repeat containing 66	yes	-1.6545	-4.55384	-1.16406	-1.04953	1.5249		1.00146	-4.79451	1.01076	1.15983	1.28761
MIR503HG	84848	MIR503 host gene (non-protein coding)	yes	-1.04486	-1.09777	1.30671	-1.44849	-2.14952		1.09975	1.02962	1.20267	-1.26543	-1.87788
MMP28	79148	matrix metallopeptidase 28	no	-1.66244	-1.39071	-1.25406	-1.50209	-3.02161		-1.18159	-3.78129	1.01493	-1.34243	-1.39424
MT2A	4502	metallothionein 2A	yes	-1.09386	1.44136	-1.49397	2.7083	1.93626		-1.7137	-1.38717	-1.22293	1.22231	2.67663
MUM1L1	139221	melanoma associated antigen (mutated) 1-like 1	yes	1.22386	-2.45822	1.99442	-1.27131	1.775		1.31856	-3.75533	2.04221	1.03751	-1.27762
MYO7A	4647	myosin VIIA	yes	1.01897	-1.36302	1.14102	-2.76759	-2.20395		1.44051	-1.08871	1.02449	-2.22176	-1.17271
NPTX1	4884	neuronal pentraxin I	yes	-1.54155	2.71007	1.17826	-1.30217	1.63194		3.43868	14.6887	9.94127	7.3344	14.6571
NTF4	4909	neurotrophin 4	yes	-1.46381	2.15572	-1.30383	-1.39838	-1.45852		1.1414	2.24469	1.07887	1.10475	1.10335
OASL	8638	2'-5'-oligoadenylate synthetase-like	yes	1.10128	-1.14077	1.07645	-1.63628	-1.11433		1.18504	-1.41832	-1.37414	-1.68315	-1.8566
P2RY1	5028	purinergic receptor P2Y, G-protein coupled, 1	yes	1.58496	-1.8223	-1.05647	-1.4427	1.1465		1.19444	-2.96685	1.05296	-1.11144	1.03107
P2RY11	5032	purinergic receptor P2Y, G-protein coupled, 11	no	-1.23058	1.1907	-1.21176	1.19008	-2.08178		-1.0533	-1.77872	-1.16901	1.44351	-1.49558
PCDHGA9	56107	protocadherin gamma subfamily A, 9	no	-1.06985	-2.3324	-1.13692	1.24951	-1.50161		2.09509	-1.32931	-1.249	-1.50301	-1.33724
PITRM1-AS1	100507034	PITRM1 antisense RNA 1	yes	3.08678	-1.17301	-2.53495	1.40458	-1.30564		4.21454	1.02506	-1.5098	1.15129	1.48732
PLEKHA2	59339	pleckstrin homology domain containing, family A (phosphoinositide binding specific) member 2	no	-1.03503	-1.30667	-1.02696	1.01058	-1.0683		-1.036	-1.20726	-1.29819	-1.13284	-1.17716
POMK	84197	protein-O-mannose kinase	no	-1.2885	-1.61599	-1.02849	1.14802	1.01482		-1.62846	-1.57667	1.0596	-1.01829	1.27449
PRDM1	639	PR domain containing 1, with ZNF domain	no	-2.08642	-1.7142	-1.10347	1.03238	1.06099		1.32956	-1.90511	-1.00619	1.10531	-1.37451
RALGAPA1	253959	Ral GTPase activating protein, alpha subunit 1 (catalytic)	yes	1.56386	-1.32797	-2.09547	3.61308	1.15454		1.19111	-1.30643	-1.43395	3.01967	-1.62386
REP15	387849	RAB15 effector protein	yes	1.05511	-1.38487	1.16434	1.43209	-1.99408		1.54832	1.1634	1.29819	1.22963	-1.98665
RNF144A	9781	ring finger protein 144A	yes	-1.37672	1.51274	1.2996	-1.95706	-1.0293		-1.17553	2.45417	-1.15328	-2.40175	-1.03229
ROMO1	140823	reactive oxygen species modulator 1	yes	1.25344	1.23741	-2.30616	1.06111	-1.33201		-1.0346	-1.04998	-2.03115	-1.01209	-1.07568
RPL27	6155	ribosomal protein L27	yes	-1.21825	1.08551	-1.66353	1.11855	1.20495		-1.5356	1.01398	-1.26891	-1.22167	1.22287
RPL36	25873	ribosomal protein L36	no	-1.26068	1.38254	-1.78619	-1.01973	-1.1925		-1.6787	-1.16187	-1.07675	-1.27961	-1.04113
RPLP2	6181	ribosomal protein, large, P2	no	-1.60087	1.47697	-2.1244	-1.19678	-1.0091		-1.72763	-1.14244	-1.185	-1.00838	1.48307
RPS12	6206	ribosomal protein S12	yes	-1.16745	1.03811	-1.57215	1.13805	1.18516		-1.59554	-1.01762	-1.15561	-1.12094	1.22412
RPS15A	6210	ribosomal protein S15a	no	-1.31425	1.12088	-1.59597	1.24521	1.12396		-1.59518	-1.06356	-1.23937	-1.1795	1.13857
SCG5	6447	secretogranin V (7B2 protein)	yes	-1.21584	-1.02747	1.207	1.2026	2.34752		-1.63293	-1.30621	1.31754	1.54702	2.23478
SESN2	83667	sestrin 2	yes	-1.09988	1.59576	-1.16093	-1.08376	-1.05524		-1.05782	1.69937	-1.01245	-1.01299	1.05314
SH3GL1P1	6458	SH3-domain GRB2-like 1 pseudogene 1	yes	6.78203	-1.21131	-1.2058	-1.2728	-2.42912		7.17319	1.11668	-1.07819	-2.15265	-1.26577
SHISA2	387914	shisa family member 2	yes	1.22042	1.29981	1.10684	1.73485	1.61982		2.84615	3.8082	3.45469	5.32252	5.26382
SLC16A10	117247	solute carrier family 16 (aromatic amino acid transporter), member 10	no	1.26108	-1.35228	-1.20421	-2.08895	1.25916		1.33468	1.1663	-1.32106	-3.06677	-1.08049
SNORD23	692091	small nucleolar RNA, C/D box 23	yes	-1.34749	2.75975	-1.28581	1.56051	1.09241		-1.11365	1.83207	1.05845	2.29871	2.39412
TIPARP	25976	TCDD-inducible poly(ADP-ribose) polymerase	no	1.43475	-1.05088	1.16269	1.91641	2.04207		3.41016	5.02896	2.55874	4.4426	4.62281
TMEM156	80008	transmembrane protein 156	yes	1.07842	1.17443	1.19083	1.64485	1.3625		1.14947	1.82062	1.96717	2.65013	2.15268
TNFSF9	8744	tumor necrosis factor (ligand) superfamily, member 9	yes	-2.21398	1.59809	-1	-1.6335	1.13494		-1.49123	1.14639	1.06615	-2.47843	1.28575
TPRA1	131601	transmembrane protein, adipocyte asscociated 1	no	-1.14718	1.65083	-1.08779	-1.12677	-1.05687		1.14189	1.32907	1.31441	1.46395	1.59348
UGT8	7368	UDP glycosyltransferase 8	yes	1.04746	-1.94788	-1.10486	1.3448	-1.18994		-1.7126	-1.68565	-1.01787	1.08265	-1.01113
USP2-AS1	100499227	USP2 antisense RNA 1 (head to head)	no	-1.89984	-1.01274	-1.18529	-1.78839	-3.56653		-2.14496	-1.59627	-1.86327	-2.64326	-1.91158
VIPR1	7433	vasoactive intestinal peptide receptor 1	yes	-1.55804	2.21362	1.24972	-1.09007	1.03293		1.16274	4.07456	4.56981	2.74838	2.25185
ZNF286B	729288	zinc finger protein 286B	yes	1.13954	-1.14586	1.07651	1.56021	1.36616		-1.03563	-1.06143	1.05662	1.53001	1.16536
