# Supplementary material for: Transcriptional profiling of human bronchial epithelial cell BEAS-2B exposed to diesel and biomass ultrafine particles
Source: BMC Genomics. 2018 Apr 27;19:302. doi: 10.1186/s12864-018-4679-9 (PMC5923024; doi:10.1186/s12864-018-4679-9)
Supplement: Supplementary file 9 — Table S5. Functional enrichment of gene sets from GSEA Hallmarks collection in cells exposed to diesel UFP. (XLS 48 kb) [file 12864_2018_4679_MOESM9_ESM.xls]

## Sheet: S.TAB_5_all.hallmarks_DvsC
Table S5
Enrichment results of GSEA using the gene sets from GSEA Hallmarks collection and transcriptional data of cells exposed to diesel UFP.
FDR ≤ 0.05 are highlighted in red.
Gene Set	size		1h			4h			8h			16h			20h
			NES	FDR		NES	FDR		NES	FDR		NES	FDR		NES	FDR
ADIPOGENESIS	175		-2.12615	0.0104545		-1.01346	0.454247		1.20317	0.327897		1.28037	0.253283		2.24062	0.00318886
ALLOGRAFT_REJECTION	106		0.848181	0.766342		1.36869	0.282311		2.18107	0.00956253		2.37116	0.00208875		1.41865	0.112328
ANDROGEN_RESPONSE	89		0.905248	0.776603		1.38422	0.295893		-1.15112	0.45335		-0.757242	0.815548		-1.51868	0.116578
ANGIOGENESIS	22		0.873167	0.758949		-1.38961	0.197161		0.702192	0.839638		1.50995	0.145922		1.67205	0.0454119
APICAL_JUNCTION	150		-1.90751	0.0322414		-3.31174	0		1.632	0.101976		1.05742	0.45324		2.26966	0.00229514
APICAL_SURFACE	29		-1.04191	0.621442		-1.65389	0.0916799		-1.04703	0.475771		-0.976489	0.59703		1.45874	0.100254
APOPTOSIS	141		1.0322	0.653799		1.11948	0.496477		1.45593	0.172127		1.3964	0.199627		1.74023	0.0355987
BILE_ACID_METABOLISM	76		0.995972	0.645048		-1.02006	0.464416		1.69228	0.0915254		1.59206	0.113735		1.83874	0.0237187
CHOLESTEROL_HOMEOSTASIS	70		-1.42943	0.188325		-1.49634	0.14309		-1.14449	0.427043		1.2151	0.305858		2.4108	0.000734278
COAGULATION	80		0.757571	0.838108		-1.28705	0.262533		1.27306	0.281339		1.05707	0.436025		2.72298	0
COMPLEMENT	139		1.49096	0.206111		1.73752	0.0887259		1.14019	0.352387		1.79476	0.0528602		2.18071	0.00395609
DNA_REPAIR	137		-2.23049	0.00599115		0.718726	0.861941		0.775043	0.80289		-1.84355	0.0512367		0.609591	0.937074
E2F_TARGETS	199		1.36645	0.25852		2.15057	0.0129158		-3.62919	0		-2.60353	0.00162538		-3.50215	0
EPITHELIAL_MESENCHYMAL_TRANSITION	173		1.37132	0.276765		-2.88605	0.00045		1.09117	0.397335		1.94378	0.0283038		3.06252	0
ESTROGEN_RESPONSE_EARLY	166		-1.02195	0.581946		-2.10969	0.0133007		1.18402	0.333166		1.20114	0.307336		2.64508	0
ESTROGEN_RESPONSE_LATE	158		-1.80276	0.0419167		-1.45637	0.159152		1.46035	0.181386		-1.55012	0.13072		2.1301	0.00601783
FATTY_ACID_METABOLISM	130		-1.92352	0.0329138		0.908507	0.676319		1.29282	0.276148		1.41112	0.19945		2.03242	0.0102258
G2M_CHECKPOINT	197		1.52229	0.226762		1.11467	0.47053		-3.57404	0		-2.54492	0.00108359		-2.81932	0
GLYCOLYSIS	174		-1.03293	0.598608		-1.93534	0.025622		-1.74513	0.0488082		0.953517	0.513648		2.31759	0.0018236
HEDGEHOG_SIGNALING	25		0.56794	0.963954		-0.967265	0.499986		-0.973057	0.55522		-1.02104	0.562084		-0.808218	0.703937
HEME_METABOLISM	157		1.2299	0.380654		-1.57416	0.119589		-1.52277	0.126585		-2.35451	0.00234968		-1.06487	0.397968
HYPOXIA	168		1.52895	0.308932		-2.25187	0.00608349		-1.8276	0.0353334		1.35653	0.209745		3.14463	0
IL2_STAT5_SIGNALING	150		-0.973518	0.630346		-1.08812	0.392871		0.997924	0.506742		1.65008	0.101771		2.2089	0.00338092
IL6_JAK_STAT3_SIGNALING	55		0.596454	0.984212		0.82952	0.731967		1.41068	0.182559		1.35976	0.218322		1.80313	0.0257551
INFLAMMATORY_RESPONSE	127		1.00837	0.660602		1.04215	0.48977		1.61879	0.100054		2.78348	0		2.27215	0.00250379
INTERFERON_ALPHA_RESPONSE	86		-1.54314	0.124688		-1.13466	0.35155		1.67077	0.0928199		-0.852525	0.713265		1.26998	0.191073
INTERFERON_GAMMA_RESPONSE	158		-1.34983	0.242697		1.05284	0.503456		1.8601	0.0596923		1.35376	0.200942		1.94589	0.01444
KRAS_SIGNALING_DN	85		1.52592	0.261542		-2.87698	0.0003375		-0.501666	0.989163		-1.39369	0.213901		1.11422	0.325132
KRAS_SIGNALING_UP	128		1.86777	0.0684435		1.40304	0.306693		1.22608	0.316506		2.30923	0.00359494		1.9181	0.0162121
MITOTIC_SPINDLE	198		1.27693	0.345247		-1.14007	0.362486		-2.27031	0.00418682		-1.61266	0.114666		-1.96964	0.0126486
MTORC1_SIGNALING	194		1.87956	0.0860322		1.14388	0.491762		-1.88108	0.0292408		1.8955	0.0320959		1.68139	0.0454746
MYC_TARGETS_V1	198		-3.97893	0		2.31791	0.00833762		-1.51132	0.122481		1.62757	0.1036		-1.32223	0.229685
MYC_TARGETS_V2	58		-2.29432	0.00624479		-1.95182	0.0261821		1.77694	0.0782174		3.26471	0		1.81426	0.0253739
MYOGENESIS	123		-0.77335	0.781821		-3.23797	0		2.06418	0.0187713		-1.22685	0.307725		2.22327	0.00333911
NOTCH_SIGNALING	29		-0.719556	0.821746		-1.80226	0.0453224		-1.06311	0.482409		-1.33737	0.222219		1.51178	0.0855446
OXIDATIVE_PHOSPHORYLATION	196		-5.08774	0		1.78847	0.0816655		-0.885282	0.655921		-1.64084	0.115229		1.04305	0.395688
P53_PATHWAY	185		-0.918114	0.625719		-1.25209	0.282613		1.76887	0.0711953		1.01126	0.468203		3.38335	0
PANCREAS_BETA_CELLS	14		0.885284	0.774973		0.902763	0.652554		-0.792133	0.762694		0.826518	0.68232		-1.13707	0.350331
PEROXISOME	84		-0.814055	0.758561		-1.34693	0.221877		1.43108	0.177818		0.970875	0.508012		1.95446	0.0138877
PI3K_AKT_MTOR_SIGNALING	90		1.40501	0.267229		1.34732	0.280226		0.764206	0.788758		1.14428	0.360751		1.33049	0.156231
PROTEIN_SECRETION	92		2.01337	0.0578897		2.38395	0.0114058		-2.18836	0.00633108		-2.65581	0.00249077		-3.07524	0
REACTIVE_OXIGEN_SPECIES_PATHWAY	43		-1.89536	0.0296962		1.10253	0.45927		1.52007	0.147029		2.23018	0.00489991		2.38892	0.000802117
SPERMATOGENESIS	67		1.09574	0.568414		1.49638	0.23453		-2.83719	0		-1.49921	0.147049		-2.27634	0.00281855
TGF_BETA_SIGNALING	50		0.764014	0.865049		-1.2298	0.275906		-1.10176	0.455847		1.50872	0.136562		1.49302	0.0892472
TNFA_SIGNALING_VIA_NFKB	182		3.06219	0		2.16951	0.0154554		3.62416	0		3.54936	0		4.63514	0
UNFOLDED_PROTEIN_RESPONSE	110		-1.77726	0.0421941		1.23244	0.398492		1.17557	0.328357		-0.95203	0.595044		1.62339	0.0545858
UV_RESPONSE_DN	136		1.4982	0.222196		-1.23707	0.283137		-2.95525	0		-1.35853	0.222349		-1.2273	0.287615
UV_RESPONSE_UP	129		-0.948966	0.606314		-0.761429	0.768639		2.22118	0.00834126		1.57647	0.112025		2.23258	0.00296109
WNT_BETA_CATENIN_SIGNALING	36		-0.970897	0.600909		-1.52512	0.135714		0.834439	0.73725		-0.510485	0.986645		1.44356	0.104277
XENOBIOTIC_METABOLISM	141		-1.32139	0.250751		0.6889	0.859328		2.37798	0.00477403		1.02786	0.460468		2.8139	0
