# Supplementary material for: Transcriptional profiling of human bronchial epithelial cell BEAS-2B exposed to diesel and biomass ultrafine particles
Source: BMC Genomics. 2018 Apr 27;19:302. doi: 10.1186/s12864-018-4679-9 (PMC5923024; doi:10.1186/s12864-018-4679-9)
Supplement: Supplementary file 10 — Table S6. Functional enrichment of gene sets from GSEA Hallmarks collection in cells exposed to biomass UFP. (XLS 49 kb) [file 12864_2018_4679_MOESM10_ESM.xls]

## Sheet: S.TAB_6_all.hallmarks_BvsC
Table S6
Enrichment results of GSEA using the gene sets from GSEA Hallmarks collection and transcriptional data of cells exposed to biomass UFP.
FDR ≤ 0.05 are highlighted in red.
Gene Set	size		1h			4h			8h			16h			20h
			NES	FDR		NES	FDR		NES	FDR		NES	FDR		NES	FDR
ADIPOGENESIS	175		-1.51699	0.120676		1.30001	0.261348		-1.56835	0.0936614		-1.69381	0.0664175		1.20738	0.275407
ALLOGRAFT_REJECTION	106		1.12876	0.404347		-0.724547	0.860418		1.42169	0.233946		1.13794	0.69176		1.57815	0.0986942
ANDROGEN_RESPONSE	89		1.78168	0.0592029		-2.27888	0.00658161		1.77038	0.0818095		1.64984	0.0950679		2.33677	0.00490865
ANGIOGENESIS	22		-1.42057	0.168037		0.85118	0.712805		-0.901477	0.629035		1.11413	0.583659		1.17346	0.29345
APICAL_JUNCTION	150		-1.83134	0.0540262		2.30762	0.00784007		-2.79683	0.00282857		-1.91095	0.0260244		-1.10552	0.557787
APICAL_SURFACE	29		1.63469	0.113267		0.920521	0.627594		-1.07933	0.422271		-1.41642	0.162977		1.19107	0.283088
APOPTOSIS	141		-0.603709	0.988496		1.92728	0.0266533		-0.867122	0.638282		-1.59779	0.0881635		1.37376	0.191167
BILE_ACID_METABOLISM	76		0.890216	0.626758		0.71731	0.858235		0.574464	1		0.915945	0.664444		2.07987	0.010017
CHOLESTEROL_HOMEOSTASIS	70		1.49465	0.144214		1.62203	0.0939649		-2.26688	0.0101431		-2.32827	0.00380935		1.49053	0.1306
COAGULATION	80		1.06384	0.434436		1.29429	0.25428		1.31626	0.277323		-1.40652	0.16017		1.13779	0.324595
COMPLEMENT	139		2.66681	0		-1.32446	0.239008		1.28334	0.256398		0.846526	0.735086		2.04878	0.0115028
DNA_REPAIR	137		-1.30895	0.246133		1.82267	0.0436909		-1.94578	0.0415112		-2.36544	0.00291562		-0.665337	1
E2F_TARGETS	199		2.9591	0		-1.93592	0.0289982		1.78557	0.101946		0.979789	0.603211		2.33023	0.00388822
EPITHELIAL_MESENCHYMAL_TRANSITION	173		-1.08768	0.437322		1.02358	0.512789		-1.49278	0.126672		-1.45468	0.145848		1.57864	0.103132
ESTROGEN_RESPONSE_EARLY	166		0.912875	0.615557		1.07951	0.450391		-2.76858	0.00141429		-1.87584	0.029605		1.24828	0.268203
ESTROGEN_RESPONSE_LATE	158		-1.30868	0.228604		1.44646	0.171239		-2.19645	0.0116269		-2.08175	0.0117173		0.946644	0.531063
FATTY_ACID_METABOLISM	130		-1.03005	0.49782		1.67828	0.0786627		-0.878014	0.643366		-1.66228	0.0725038		2.35036	0.00551647
G2M_CHECKPOINT	197		2.26144	0.0052296		-1.97069	0.0281794		1.56927	0.174406		1.10186	0.547699		2.33503	0.00444368
GLYCOLYSIS	174		1.19662	0.356596		1.1709	0.349644		-1.29761	0.231441		-1.55494	0.100744		1.88054	0.0272183
HEDGEHOG_SIGNALING	25		-0.948142	0.588036		1.27734	0.259012		-0.927889	0.607655		0.643317	0.910141		-1.05704	0.519043
HEME_METABOLISM	157		1.10853	0.394287		-1.23137	0.29326		-1.31886	0.233295		-1.35501	0.180017		1.52779	0.11634
HYPOXIA	168		1.96271	0.0239227		1.46452	0.171512		-1.76353	0.0558733		-1.98237	0.017377		2.91969	0
IL2_STAT5_SIGNALING	150		0.461914	0.996363		-1.22916	0.276014		-1.37144	0.197512		1.05817	0.521341		1.88235	0.028802
IL6_JAK_STAT3_SIGNALING	55		-0.703959	0.93364		-0.809304	0.781894		-1.12626	0.40716		-1.2607	0.238967		1.21359	0.277694
INFLAMMATORY_RESPONSE	127		1.44269	0.166403		-1.17122	0.319303		1.01603	0.512848		1.12366	0.636622		2.11543	0.00897366
INTERFERON_ALPHA_RESPONSE	86		1.16546	0.375911		1.39067	0.20409		1.34886	0.275684		-1.13404	0.366784		1.38755	0.18723
INTERFERON_GAMMA_RESPONSE	158		1.60646	0.108992		1.18082	0.354512		1.30212	0.261782		-0.994596	0.459493		2.26289	0.00544953
KRAS_SIGNALING_DN	85		1.02237	0.473913		1.00932	0.512082		-1.74339	0.0562732		-1.04434	0.407274		0.711841	0.832484
KRAS_SIGNALING_UP	128		2.37033	0.00266241		-1.93125	0.0248483		1.22181	0.297822		1.67851	0.0996887		1.83866	0.0313287
MITOTIC_SPINDLE	198		1.6255	0.107494		-1.61143	0.0925693		1.54465	0.160033		2.00465	0.0396651		1.81332	0.0333632
MTORC1_SIGNALING	194		2.78573	0		-1.80549	0.0454624		2.2518	0.0106565		2.21593	0.0203679		2.55532	0.00188381
MYC_TARGETS_V1	198		-2.19945	0.01217		-1.34298	0.240255		-1.74316	0.0519445		-2.26592	0.00392708		2.22203	0.00564249
MYC_TARGETS_V2	58		-1.57737	0.115741		2.03445	0.0171301		-1.08481	0.430602		-2.0257	0.0147562		-1.48211	0.174135
MYOGENESIS	123		-2.84222	0		3.08231	0		-1.87209	0.0433119		-3.25778	0		-2.44492	0.00183976
NOTCH_SIGNALING	29		-1.72276	0.0788109		0.68505	0.866742		-1.60285	0.0907735		-1.05295	0.409009		-0.444061	0.997915
OXIDATIVE_PHOSPHORYLATION	196		-2.24677	0.0131306		2.93174	0		-1.83622	0.0467973		-1.63662	0.0787156		1.23436	0.265592
P53_PATHWAY	185		-1.57675	0.104457		2.21517	0.00946301		-2.73379	0.000942857		-2.65547	0		1.34387	0.20029
PANCREAS_BETA_CELLS	14		-0.533079	0.979888		-1.3222	0.222184		-0.942223	0.605666		-1.11004	0.378861		0.745729	0.807138
PEROXISOME	84		1.11903	0.397462		-0.613649	0.934322		-1.11933	0.400201		-1.05493	0.419994		1.3594	0.19465
PI3K_AKT_MTOR_SIGNALING	90		1.3001	0.258367		0.79782	0.769767		-0.730863	0.811658		-0.710282	0.839658		1.31163	0.218835
PROTEIN_SECRETION	92		2.96121	0		-3.78588	0		3.09371	0		1.8256	0.059354		2.53442	0.00171824
REACTIVE_OXIGEN_SPECIES_PATHWAY	43		-1.87444	0.0520277		1.68356	0.0848944		-1.42849	0.163299		-1.08361	0.396776		1.00403	0.467101
SPERMATOGENESIS	67		1.98168	0.0251198		-1.45585	0.16712		0.923952	0.609852		1.09736	0.504002		1.23828	0.270535
TGF_BETA_SIGNALING	50		1.33237	0.241494		-1.67412	0.0762266		0.529032	0.981589		0.824727	0.723251		1.87516	0.0261503
TNFA_SIGNALING_VIA_NFKB	182		1.56623	0.121338		1.58172	0.10726		-1.79578	0.0519233		-1.83471	0.0343699		2.36348	0.00651166
UNFOLDED_PROTEIN_RESPONSE	110		-1.09809	0.450178		-0.995914	0.519839		-1.5991	0.0865114		-1.35095	0.174863		1.39143	0.192677
UV_RESPONSE_DN	136		1.50584	0.146682		-3.27538	0		-1.3026	0.237819		1.84523	0.0715603		1.80528	0.0333593
UV_RESPONSE_UP	129		0.815877	0.713749		2.09837	0.0127261		-1.70361	0.0583501		-2.49054	0.000885668		1.02965	0.444035
WNT_BETA_CATENIN_SIGNALING	36		-1.61256	0.112124		1.32885	0.247229		-1.89897	0.0447665		-1.3869	0.165275		-1.55176	0.192278
XENOBIOTIC_METABOLISM	141		-1.88731	0.0610033		1.98734	0.0199684		1.04725	0.502704		-2.15111	0.00890159		1.58202	0.106197
