# Supplementary material for: Transcriptional profiling of human bronchial epithelial cell BEAS-2B exposed to diesel and biomass ultrafine particles
Source: BMC Genomics. 2018 Apr 27;19:302. doi: 10.1186/s12864-018-4679-9 (PMC5923024; doi:10.1186/s12864-018-4679-9)
Supplement: Supplementary file 11 — Table S7. Genes identified by maSigPro as differentially modulated in time during the exposure to biomass or diesel UFP, respectively. (XLS 66 kb) [file 12864_2018_4679_MOESM11_ESM.xls]

## Sheet: S.TAB_7_masigpro
Table S7
Genes identified by maSigPro as differentially modulated in time during the exposure to biomass or diesel UFP, respectively
For each gene the corresponding cluster and the significance of the difference in treated vs control are shown.
p-values ≤ 0.05 after FDR correction are highlighted in red.
Gene_Symbol	GeneDescription		Biomass vs Control			Diesel vs Control
			FDR	cluster		FDR	cluster
ACADSB	acyl-CoA dehydrogenase, short/branched chain		1.18744e-25	1		---	---
ADCY7	adenylate cyclase 7		---	---		2.52058e-09	1
AEN	apoptosis enhancing nuclease		1.62738e-12	2		---	---
AHRR	aryl-hydrocarbon receptor repressor		---	---		1.7494e-32	2
AJUBA	ajuba LIM protein		1.74467e-24	2		---	---
AKIP1	A kinase (PRKA) interacting protein 1		---	---		1.63534e-13	3
AMD1	adenosylmethionine decarboxylase 1		3.07785e-10	1		---	---
AMOTL2	angiomotin like 2		1.95876e-21	2		7.22453e-15	3
ANKFY1	ankyrin repeat and FYVE domain containing 1		---	---		1.59327e-14	4
ANKRD54	ankyrin repeat domain 54		---	---		2.91596e-11	1
ANKZF1	ankyrin repeat and zinc finger domain containing 1		---	---		2.41e-18	5
AP3S1	adaptor-related protein complex 3, sigma 1 subunit		---	---		2.11675e-17	6
AP4B1	adaptor-related protein complex 4, beta 1 subunit		7.89917e-14	1		2.86872e-13	4
APTR	Alu-Mediated CDKN1A/P21 Transcriptional Regulator		---	---		9.51588e-11	5
ARHGAP21	Rho GTPase activating protein 21		1.81428e-14	3		---	---
ARHGAP35	Rho GTPase activating protein 35		---	---		6.61123e-12	3
ARIH2	ariadne homolog 2 (Drosophila)		6.78915e-17	2		---	---
ATXN1	ataxin 1		---	---		1.33845e-11	3
BLMH	bleomycin hydrolase		4.42464e-12	4		---	---
C14orf166	chromosome 14 open reading frame 166		---	---		5.67377e-10	6
C1QBP	complement component 1, q subcomponent binding protein		2.91597e-14	5		---	---
C6orf120	chromosome 6 open reading frame 120		1.96955e-11	6		---	---
C6orf132	chromosome 6 open reading frame 132		2.01297e-12	2		---	---
C8orf58	chromosome 8 open reading frame 58		---	---		3.55957e-15	7
CASP3	caspase 3, apoptosis-related cysteine peptidase		---	---		1.02057e-36	4
CDPF1	cysteine-rich, DPF motif domain containing 1		3.82805e-17	2		---	---
CDYL	chromodomain protein, Y-like		---	---		4.58103e-14	3
CHMP1B	charged multivesicular body protein 1B		---	---		8.54581e-11	3
CNBP	CCHC-type zinc finger, nucleic acid binding protein		1.07128e-26	6		---	---
COPS4	COP9 signalosome subunit 4		---	---		5.04611e-10	6
CRAMP1L	Crm, cramped-like (Drosophila)		1.29984e-14	7		---	---
CRIM1	Cysteine Rich Transmembrane BMP Regulator 1		8.13069e-16	6		1.20773e-25	7
CSNK2B	Casein Kinase 2, Beta Polypeptide		2.62068e-32	4		---	---
CSTF2	cleavage stimulation factor, 3' pre-RNA, subunit 2, 64kDa		5.87555e-30	4		---	---
CXCL2	chemokine (C-X-C motif) ligand 2		---	---		8.3118e-28	2
CXorf56	chromosome X open reading frame 56		1.98657e-12	4		---	---
CYP1A1	cytochrome P450, family 1, subfamily A, polypeptide 1		---	---		5.30221e-137	2
CYP1B1	cytochrome P450, family 1, subfamily B, polypeptide 1		---	---		1.15412e-20	8
DCAF7	DDB1 and CUL4 associated factor 7		---	---		8.70384e-25	4
DDAH1	dimethylarginine dimethylaminohydrolase 1		---	---		6.12794e-17	6
DNMT3B	DNA (cytosine-5-)-methyltransferase 3 beta		2.40753e-18	8		---	---
DYRK3	Dual-Specificity Tyrosine-(Y)-Phosphorylation Regulated Kinase 3		---	---		4.41852e-11	9
EIF2B1	eukaryotic translation initiation factor 2B, subunit 1 alpha, 26kDa		3.53253e-33	5		4.57018e-16	7
EIF4EBP2	eukaryotic translation initiation factor 4E binding protein 2		3.1287e-12	4		---	---
EIF4H	Eukaryotic Translation Initiation Factor 4H		4.68606e-10	5		---	---
ELL2	elongation factor, RNA polymerase II, 2		2.39596e-11	3		---	---
EMC8	ER membrane protein complex subunit 8		4.38445e-12	5		---	---
ENOPH1	enolase-phosphatase 1		---	---		7.54655e-11	7
EPGN	epithelial mitogen		---	---		6.07687e-20	9
FAM167A	family with sequence similarity 167, member A		---	---		1.29012e-14	2
FAM216A	family with sequence similarity 216, member A		2.49591e-12	5		---	---
FAM218A	family with sequence similarity 218, member A		1.83924e-17	2		---	---
FAM46A	family with sequence similarity 46, member A		---	---		3.83408e-17	4
FAM84B	family with sequence similarity 84, member B		---	---		1.41458e-16	2
FAM86DP	family with sequence similarity 86, member D, pseudogene		8.65018e-17	2		---	---
FBXO21	F-box protein 21		3.25037e-11	4		---	---
FBXW8	F-box and WD repeat domain containing 8		8.53852e-12	2		2.19012e-10	1
FN1	fibronectin 1		---	---		6.41402e-24	7
GCLC	glutamate-cysteine ligase, catalytic subunit		---	---		6.71906e-18	9
GCLM	glutamate-cysteine ligase, modifier subunit		---	---		2.37606e-22	9
GCSH	glycine cleavage system protein H (aminomethyl carrier)		1.48812e-17	5		5.49233e-17	7
GEMIN8	gem (nuclear organelle) associated protein 8		3.51659e-22	2		---	---
GINS1	GINS complex subunit 1 (Psf1 homolog)		---	---		6.5096e-22	4
GNL3L	guanine nucleotide binding protein-like 3 (nucleolar)-like		4.01268e-11	4		---	---
GPCPD1	glycerophosphocholine phosphodiesterase GDE1 homolog (S. cerevisiae)		2.57382e-19	3		---	---
GPR155	G protein-coupled receptor 155		4.30861e-10	9		---	---
GREM1	gremlin 1, DAN family BMP antagonist		---	---		2.16533e-30	9
GSG2	germ cell associated 2 (haspin)		---	---		2.63899e-15	4
GTF3C4	general transcription factor IIIC, polypeptide 4, 90kDa		---	---		2.11817e-36	7
HCCS	holocytochrome c synthase		---	---		4.37587e-32	7
HIGD1A	HIG1 hypoxia inducible domain family, member 1A		---	---		3.96296e-12	6
HMGN1	high mobility group nucleosome binding domain 1		---	---		1.49822e-13	7
HMOX1	heme oxygenase (decycling) 1		---	---		3.1385e-19	9
HSPBAP1	HSPB (heat shock 27kDa) associated protein 1		---	---		2.50517e-13	5
IFI27L1	interferon, alpha-inducible protein 27-like 1		6.00424e-14	3		---	---
IFT88	intraflagellar transport 88 homolog (Chlamydomonas)		4.57291e-12	9		---	---
IL24	interleukin 24		---	---		7.02196e-32	2
IL6	interleukin 6 (interferon, beta 2)		---	---		9.73237e-26	2
IL6ST	interleukin 6 signal transducer (gp130, oncostatin M receptor)		2.29052e-10	3		---	---
IRAK2	interleukin-1 receptor-associated kinase 2		---	---		1.82667e-14	2
KBTBD6	kelch repeat and BTB (POZ) domain containing 6		---	---		1.69254e-18	4
KCTD7	potassium channel tetramerization domain containing 7		5.17955e-12	7		---	---
KHNYN	KH and NYN domain containing		---	---		4.76692e-18	2
KIAA0101	KIAA0101		---	---		3.68645e-18	6
KIAA1377	KIAA1377		3.91522e-18	9		---	---
KIAA1644	KIAA1644		---	---		1.31431e-26	9
KIF27	kinesin family member 27		8.99175e-25	9		---	---
KIN	KIN, antigenic determinant of recA protein homolog (mouse)		---	---		4.65439e-15	4
KLF3	Kruppel-like factor 3 (basic)		1.74766e-29	9		---	---
KLHL2	kelch-like family member 2		---	---		1.51334e-20	3
LARP4B	La ribonucleoprotein domain family, member 4B		3.90292e-18	4		---	---
LEMD3	LEM domain containing 3		---	---		2.87951e-16	4
LIF	leukemia inhibitory factor		---	---		2.57835e-20	8
LINC00673	long intergenic non-protein coding RNA 673		---	---		2.1512e-13	2
LINC00886	long intergenic non-protein coding RNA 886		5.19235e-15	3		1.16165e-22	2
LLPH	LLP homolog, long-term synaptic facilitation (Aplysia)		---	---		1.09726e-11	6
LUZP1	leucine zipper protein 1		---	---		2.07439e-17	4
M6PR	mannose-6-phosphate receptor (cation dependent)		---	---		1.00215e-15	6
MAFF	v-maf avian musculoaponeurotic fibrosarcoma oncogene homolog F		---	---		1.4654e-21	8
MAPKAPK2	Mitogen-Activated Protein Kinase-Activated Protein Kinase 2		8.05796e-14	4		---	---
MBD2	methyl-CpG binding domain protein 2		---	---		1.62437e-13	6
MLX	MLX, MAX dimerization protein		1.67302e-17	1		---	---
MOAP1	modulator of apoptosis 1		---	---		1.41445e-29	5
MRPL13	mitochondrial ribosomal protein L13		---	---		1.35045e-10	6
MRPL3	mitochondrial ribosomal protein L3		---	---		8.45286e-16	7
MSH2	mutS homolog 2, colon cancer, nonpolyposis type 1 (E. coli)		2.45466e-09	1		---	---
MYL12B	myosin, light chain 12B, regulatory		---	---		1.52533e-14	6
NAA20	N(alpha)-acetyltransferase 20, NatB catalytic subunit		---	---		3.83941e-16	7
NAT9	N-acetyltransferase 9 (GCN5-related, putative)		8.74348e-18	2		---	---
NDE1	nudE neurodevelopment protein 1		2.31576e-23	7		---	---
NDUFAF2	NADH dehydrogenase (ubiquinone) complex I, assembly factor 2		---	---		3.53387e-16	6
NFE2L2	nuclear factor, erythroid 2-like 2		1.37713e-44	3		---	---
NIPA2	non imprinted in Prader-Willi/Angelman syndrome 2		1.91448e-16	5		---	---
NOL9	nucleolar protein 9		5.44059e-10	4		---	---
NOP14	NOP14 nucleolar protein		1.89732e-25	5		---	---
NPTX1	neuronal pentraxin I		---	---		2.09776e-19	9
NR1H3	nuclear receptor subfamily 1, group H, member 3		---	---		4.23666e-09	1
NUP37	nucleoporin 37kDa		---	---		6.49964e-11	6
NUP54	nucleoporin 54kDa		---	---		3.94509e-10	6
ODC1	ornithine decarboxylase 1		---	---		3.47398e-14	7
OXCT1	3-oxoacid CoA transferase 1		---	---		6.84694e-19	6
PAXIP1-AS1	PAXIP1 Antisense RNA 1		6.57153e-12	2		---	---
PDE12	phosphodiesterase 12		3.05401e-26	4		---	---
PDE8A	phosphodiesterase 8A		---	---		8.69735e-14	3
PDHA1	pyruvate dehydrogenase (lipoamide) alpha 1		3.95198e-15	5		---	---
PDK3	pyruvate dehydrogenase kinase, isozyme 3		8.74812e-10	1		---	---
PHACTR3	phosphatase and actin regulator 3		---	---		7.16627e-13	7
PHF3	PHD finger protein 3		7.10925e-17	9		---	---
PHF5A	PHD finger protein 5A		6.44657e-14	6		---	---
PLEKHA7	pleckstrin homology domain containing, family A member 7		3.51705e-17	2		1.45032e-14	3
POLDIP2	polymerase (DNA-directed), delta interacting protein 2		9.18959e-16	5		---	---
PPME1	protein phosphatase methylesterase 1		---	---		2.02292e-15	7
PPP1R15A	protein phosphatase 1, regulatory subunit 15A		---	---		3.96811e-17	3
PPP2CA	protein phosphatase 2, catalytic subunit, alpha isozyme		6.98129e-18	5		---	---
RALGPS2	Ral GEF with PH domain and SH3 binding motif 2		2.70648e-12	9		---	---
RASSF9	Ras association (RalGDS/AF-6) domain family (N-terminal) member 9		7.68562e-33	9		---	---
RBM4B	RNA binding motif protein 4B		---	---		5.34401e-22	5
RMI1	RecQ mediated genome instability 1		1.57584e-11	9		---	---
RNF19A	ring finger protein 19A, E3 ubiquitin protein ligase		5.2803e-40	9		---	---
ROR1	receptor tyrosine kinase-like orphan receptor 1		2.34559e-12	1		4.00549e-13	9
RPN1	ribophorin I		5.85281e-32	4		---	---
RSBN1L	round spermatid basic protein 1-like		---	---		6.35767e-26	4
SEH1L	SEH1-like (S. cerevisiae)		5.9047e-31	4		---	---
SERBP1	SERPINE1 mRNA binding protein 1		1.5349e-13	5		---	---
SERPINB2	serpin peptidase inhibitor, clade B (ovalbumin), member 2		---	---		4.07386e-29	9
SHISA2	shisa family member 2		---	---		5.38674e-17	8
SLC38A1	solute carrier family 38, member 1		9.06731e-16	3		---	---
SLC7A11	solute carrier family 7 (anionic amino acid transporter light chain, xc- system), member 11		---	---		5.55282e-16	3
SLX4	SLX4 structure-specific endonuclease subunit		3.26458e-07	8		---	---
SMAD7	SMAD family member 7		---	---		1.61571e-11	8
SMARCD1	SWI/SNF related, matrix associated, actin dependent regulator of chromatin, subfamily d, member 1		1.56412e-26	4		---	---
SNRPC	small nuclear ribonucleoprotein polypeptide C		3.34576e-14	4		---	---
SOX9	SRY (sex determining region Y)-box 9		---	---		5.65972e-11	4
SRSF9	serine/arginine-rich splicing factor 9		9.0071e-15	5		---	---
SRXN1	sulfiredoxin 1		---	---		1.47188e-15	9
SS18L2	synovial sarcoma translocation gene on chromosome 18-like 2		---	---		2.08389e-17	7
SSBP1	Single-Stranded DNA Binding Protein 1, Mitochondrial		---	---		7.20384e-14	6
STARD5	StAR-related lipid transfer (START) domain containing 5		9.68052e-16	9		---	---
STC2	stanniocalcin 2		---	---		3.79296e-22	2
STK16	serine/threonine kinase 16		6.53549e-10	2		---	---
SYNGAP1	Synaptic Ras GTPase Activating Protein 1		---	---		9.59632e-11	1
TAF12	TAF12 RNA polymerase II, TATA box binding protein (TBP)-associated factor, 20kDa		---	---		3.66776e-15	7
TARSL2	threonyl-tRNA synthetase-like 2		1.86033e-13	1		---	---
TBPL1	TBP-like 1		---	---		6.87635e-16	6
TFG	TRK-fused gene		---	---		3.66843e-14	3
TGIF1	TGFB-induced factor homeobox 1		2.60742e-58	3		---	---
TICRR	TOPBP1-interacting checkpoint and replication regulator		---	---		2.81309e-37	4
TIPARP	TCDD-inducible poly(ADP-ribose) polymerase		6.36895e-23	6		4.75619e-29	8
TMCO1	transmembrane and coiled-coil domains 1		---	---		7.99505e-21	6
TMED9	transmembrane emp24 protein transport domain containing 9		3.23418e-14	4		---	---
TMEM156	transmembrane protein 156		---	---		1.23669e-12	2
TMEM185B	transmembrane protein 185B		---	---		5.77383e-23	7
TMEM62	transmembrane protein 62		5.52265e-13	9		---	---
TNFAIP3	tumor necrosis factor, alpha-induced protein 3		---	---		5.87784e-28	2
TOM1L2	target of myb1-like 2 (chicken)		3.28065e-23	2		---	---
TPM1	tropomyosin 1 (alpha)		---	---		8.5591e-17	7
TRIM16L	tripartite motif containing 16-like		---	---		1.26721e-13	9
TRIM32	tripartite motif containing 32		---	---		4.00839e-12	4
TRMT2B	tRNA methyltransferase 2 homolog B (S. cerevisiae)		---	---		4.53513e-10	1
TTC39C	tetratricopeptide repeat domain 39C		---	---		3.24935e-12	9
TXNRD1	thioredoxin reductase 1		---	---		9.3075e-22	9
UBE2D2	ubiquitin-conjugating enzyme E2D 2		---	---		5.48281e-10	6
UCP2	uncoupling protein 2 (mitochondrial, proton carrier)		---	---		4.17197e-14	7
USP43	ubiquitin specific peptidase 43		---	---		6.48014e-36	5
USP49	ubiquitin specific peptidase 49		1.1217e-19	9		8.27377e-19	5
VEGFA	vascular endothelial growth factor A		---	---		2.93492e-54	2
WDR89	WD repeat domain 89		---	---		2.99261e-16	4
YTHDF1	YTH domain family, member 1		2.36082e-45	4		---	---
YTHDF2	YTH domain family, member 2		3.9215e-13	4		---	---
ZBTB18	zinc finger and BTB domain containing 18		---	---		1.60123e-15	4
ZBTB4	zinc finger and BTB domain containing 4		---	---		3.27058e-13	5
ZBTB48	zinc finger and BTB domain containing 48		1.45464e-24	7		---	---
ZFYVE19	zinc finger, FYVE domain containing 19		---	---		1.74829e-09	1
ZHX2	zinc fingers and homeoboxes 2		---	---		7.62125e-16	3
ZNF256	zinc finger protein 256		---	---		3.48974e-09	3
ZNF502	zinc finger protein 502		7.93742e-16	3		---	---
ZNF510	zinc finger protein 510		2.54673e-14	9		---	---
ZNF526	zinc finger protein 526		3.94409e-09	4		---	---
ZNF529	zinc finger protein 529		2.01486e-08	9		---	---
ZNF605	zinc finger protein 605		4.93622e-16	9		---	---
ZNF740	zinc finger protein 740		2.32926e-13	7		4.01187e-13	5
ZNF766	zinc finger protein 766		2.59595e-29	2		---	---
ZNF821	zinc finger protein 821		2.71278e-23	7		---	---
ZSCAN30	zinc finger and SCAN domain containing 30		1.34873e-14	9		---	---
