# Supplementary material for: Transcriptional profiling of human bronchial epithelial cell BEAS-2B exposed to diesel and biomass ultrafine particles
Source: BMC Genomics. 2018 Apr 27;19:302. doi: 10.1186/s12864-018-4679-9 (PMC5923024; doi:10.1186/s12864-018-4679-9)
Supplement: Supplementary file 13 — Table S8. Detail of the filtering criteria for each of the DEGs from network analysis (Fig. 4); for each gene, the number of significant time points, presence in the core enrichment of the selected GSEA hallmarks or the number of Pubmed publications with cardiovascular diseases, lung cancer, or lung diseases terms are indicated. (XLS 78 kb) [file 12864_2018_4679_MOESM13_ESM.xls]

## Sheet: S.TAB_8_geneForNetwork
Table S8
Table of the genes from network of Figure 4 built from a selection of the genes differentially expressed in BEAS-2B after exposure to UFP from diesel combustion.
Genes in the network were included accordignt o following criteria: (i) Filter 1: significant modulation at least 1 time point; (ii) Filter 2: in the core enrichment of selected GSEA hallmarks in at least 1 time point; (iii) Filter 3: with a PubMatrix total score higher or equal to 15, which correspond to at least 5 pubblications for each of the 3 selected fields.
			Significance (edgeR)						Modulation (FC)							GSEA						PubMatrix
Gene Symbol		Significant time points (n.) Filter 1	1h	4h	8h	16h	20h		1h	4h	8h	16h	20h		In core enrichment (n.) Filter 2	TNFalfa signaling via NFKB	Xenobiotic Metabolism	Epithelial Mesenchimal Transition	Inflammatory Response		PubMatrix passing threshold Filter 3	cardiovascular diseases	lung cancer	lung diseases	Total Score
ADM2		1	no	yes	no	no	no		-1.141	2.969	1.348	1.212	1.124		0	NA	NA	NA	NA		yes	18	2	6	26
ADRB2		1	yes	no	no	no	no		2.029	1.281	1.069	1.124	1.385		0	NA	NA	NA	NA		yes	1100	30	812	1942
AHRR		4	no	yes	yes	yes	yes		-1.078	2.565	5.125	14.534	22.089		0	NA	NA	NA	NA		yes	4	9	5	18
AKAP12		1	no	no	no	no	yes		1.052	1.075	1.136	1.416	1.433		0	NA	NA	NA	NA		yes	6	11	11	28
AKR1C2		1	no	no	no	yes	no		-1.009	1.282	1.69	1.948	1.295		1	NA	yes	NA	NA		yes	2	9	7	18
ALDH1A3		3	no	no	yes	yes	yes		1.225	1.505	2.188	2.344	2.722		0	NA	NA	NA	NA		yes	1	9	6	16
ALDH3A1		4	no	yes	yes	yes	yes		1.611	4.641	4.946	4.652	4.14		1	NA	yes	NA	NA		yes	1	21	19	41
ANKRD1		2	no	no	no	yes	yes		-1.315	-1.49	-1.395	-2.416	-2.73		0	NA	NA	NA	NA		yes	46	1	3	50
AOC3		2	yes	yes	no	no	no		-3.087	-2.875	-1.242	-1.29	1.021		0	NA	NA	NA	NA		yes	37	0	9	46
AP4B1		1	no	no	no	yes	no		-1.049	1.062	1.087	1.364	1.043		1	NA	yes	NA	NA		no	0	0	0	0
ATF4		1	no	yes	no	no	no		-1.004	1.377	-1.047	1.059	1.038		0	NA	NA	NA	NA		yes	70	29	31	130
ATOH8		1	no	no	yes	no	no		1.532	1.626	3.708	1.217	1.086		1	NA	yes	NA	NA		no	0	0	0	0
BCL2L1		1	no	yes	no	no	no		-1.004	-1.358	-1.124	-1.049	-1.015		0	NA	NA	NA	NA		yes	373	242	211	826
BDNF		1	no	no	no	yes	no		-1.029	1.012	-1.016	-1.562	-1.316		1	NA	NA	yes	NA		yes	845	26	111	982
BMF		3	no	yes	yes	no	yes		1.476	1.923	1.782	1.213	1.896		0	NA	NA	NA	NA		yes	17	6	11	34
BNIP3		1	no	no	yes	no	no		-1.029	-1.254	-1.661	-1.122	-1.11		0	NA	NA	NA	NA		yes	85	25	23	133
BNIP3L		1	no	no	yes	no	no		1.105	1.019	-1.388	-1.106	-1.123		0	NA	NA	NA	NA		yes	17	6	5	28
CCL5		1	no	yes	no	no	no		1.039	1.855	1.191	1.632	-1.156		2	yes	NA	NA	yes		yes	337	64	511	912
CCNL1		1	no	yes	no	no	no		1.214	1.376	1.062	1.113	-1.014		1	yes	NA	NA	NA		no	0	1	0	1
CDH6		2	no	no	no	yes	yes		-1.012	-1.086	1.482	1.927	1.791		1	NA	NA	yes	NA		no	2	2	1	5
CDKN1A		3	yes	yes	yes	no	no		1.506	1.559	1.624	1.269	1.345		2	yes	NA	NA	yes		yes	311	612	505	1428
CDKN1B		1	yes	no	no	no	no		1.512	1.231	-1.085	-1.075	1.049		0	NA	NA	NA	NA		yes	212	260	199	671
CSF3		4	yes	no	yes	yes	yes		2.117	1.319	2.025	2.291	3.881		1	NA	NA	NA	yes		no	4	3	6	13
CTSL		2	no	no	yes	no	yes		-1.037	1.065	1.384	1.226	1.402		0	NA	NA	NA	NA		yes	26	13	12	51
CXCL2		1	no	no	no	no	yes		1.742	1.279	1.366	1.257	2.088		1	yes	NA	NA	NA		yes	177	32	433	642
CYFIP2		1	no	no	no	yes	no		1.11	1.115	1.002	-1.628	1.06		1	NA	yes	NA	NA		no	1	0	3	4
CYP1A1		5	yes	yes	yes	yes	yes		10.043	15.14	40.337	310.878	338.591		1	NA	yes	NA	NA		yes	161	533	419	1113
CYP1B1		5	yes	yes	yes	yes	yes		2.39	3.79	4.365	9.986	13.054		0	NA	NA	NA	NA		yes	50	122	96	268
DKK1		2	no	no	no	yes	yes		-1.287	-1.564	-1.394	-1.729	-2.043		1	NA	NA	yes	NA		yes	105	39	33	177
DYSF		2	no	no	no	yes	yes		-1.037	-1.032	1.282	1.726	1.844		0	NA	NA	NA	NA		yes	21	0	1	22
ECM2		1	no	yes	no	no	no		1.528	2.919	-1.306	1.393	-1.302		1	NA	NA	yes	NA		no	0	1	0	1
EFEMP1		2	no	no	no	yes	yes		-1.042	1.026	-1.183	-1.371	-1.354		0	NA	NA	NA	NA		yes	2	13	13	28
ENO2		1	no	no	yes	no	no		1.061	-1.245	-1.428	-1.087	1.123		1	NA	NA	yes	NA		no	0	2	2	4
EREG		3	no	yes	no	yes	yes		1.296	1.83	1.368	1.534	1.526		1	NA	NA	NA	yes		yes	7	23	15	45
FGF1		2	no	no	no	yes	yes		-1.311	1.064	-1.782	-1.909	-2.659		0	NA	NA	NA	NA		yes	141	26	27	194
FGFR2		2	no	no	no	yes	yes		1.289	-1.119	-1.146	-1.491	-1.825		0	NA	NA	NA	NA		yes	50	89	67	206
FOSL1		3	no	no	yes	yes	yes		1.436	1.29	1.75	1.698	1.984		1	yes	NA	NA	NA		yes	6	4	6	77
FOXC2		1	yes	no	no	no	no		2.119	1.541	1.319	1.329	1.316		1	NA	NA	yes	NA		yes	25	12	10	47
FRK		1	no	no	no	yes	no		1.16	-1.084	1.135	-1.624	1.082		0	NA	NA	NA	NA		yes	7	5	5	17
FTH1		2	no	no	yes	no	yes		-1.194	1.262	1.534	1.198	1.501		0	NA	NA	NA	NA		yes	5	2	2	375
GATA6		1	no	no	no	no	yes		1.217	1.195	1.403	1.217	1.635		0	NA	NA	NA	NA		yes	71	23	24	118
GCLC		2	no	yes	yes	no	no		1.002	1.352	1.264	1.169	-1.011		1	NA	yes	NA	NA		yes	32	17	35	84
GCLM		2	no	yes	yes	no	no		1.102	1.398	1.55	1.314	1.331		0	NA	NA	NA	NA		yes	23	8	20	51
GDA		2	no	no	no	yes	yes		-1.548	1.304	1.157	2.248	1.991		0	NA	NA	NA	NA		yes	226	46	80	26
GFRA1		1	no	no	no	no	yes		1.198	1.167	-1.547	-1.538	-1.757		0	NA	NA	NA	NA		yes	16	3	2	21
GLI1		1	no	no	no	no	yes		-1.279	-1.428	-1.042	-1.831	-2.158		0	NA	NA	NA	NA		yes	22	56	43	121
GPX7		2	no	no	yes	no	yes		1.401	1.763	3.158	1.138	2.308		1	NA	NA	yes	NA		no	3	2	2	7
GREM1		3	no	no	yes	yes	yes		1.203	1.223	1.973	2.606	2.76		1	NA	NA	yes	NA		yes	9	12	16	37
HES1		1	no	yes	no	no	no		1.594	2.152	-1.189	1.262	1.281		1	yes	NA	NA	NA		yes	46	53	47	146
HMOX1		2	no	yes	yes	no	no		1.133	3.46	2.481	1.158	1.353		1	NA	yes	NA	NA		yes	1499	128	526	2153
IER3		3	no	no	yes	yes	yes		1.679	1.22	1.895	1.848	2.041		1	yes	NA	NA	NA		yes	14	2	1	17
IFNGR1		1	no	yes	no	no	no		1.075	1.327	-1.008	1.006	-1.085		0	NA	NA	NA	NA		yes	4	1	23	28
IGF2BP2		1	no	no	yes	no	no		1.004	-1.083	-1.266	1.014	-1.133		0	NA	NA	NA	NA		yes	6	5	8	19
IGFBP1		5	yes	yes	yes	yes	yes		3.168	4.206	4.734	3.822	3.708		1	NA	yes	NA	NA		yes	129	18	23	170
IGFBP3		1	no	no	no	yes	no		1.042	-1.237	-1.089	2.076	1.604		1	NA	NA	yes	NA		yes	252	134	150	536
IGFBP4		3	no	no	yes	yes	yes		-1.015	1.124	1.483	1.493	1.814		2	NA	yes	yes	NA		yes	35	10	11	56
IL15		2	no	yes	yes	no	no		-1.176	1.955	1.665	-1.158	-1.034		2	NA	NA	yes	yes		yes	60	70	110	240
IL1A		5	yes	yes	yes	yes	yes		1.99	2.565	1.787	2.251	1.909		2	yes	NA	NA	yes		yes	29	12	28	69
IL1B		5	yes	yes	yes	yes	yes		2.632	2.164	1.827	3.73	3.491		2	yes	NA	NA	yes		yes	127	35	138	300
IL1R1		1	no	no	yes	no	no		-1.035	1.101	1.604	1.405	1.183		2	NA	yes	NA	yes		yes	21	1	18	40
IL23A		1	no	yes	no	no	no		1.857	-4.056	1.424	-1.117	2.081		1	yes	NA	NA	NA		yes	9	6	22	37
IL24		5	yes	yes	yes	yes	yes		2.168	7.639	8.14	18.369	19.797		0	NA	NA	NA	NA		yes	3	7	9	95
IL6		2	yes	no	no	no	yes		2.09	1.397	1.045	1.501	1.874		3	yes	NA	yes	yes		yes	1091	152	455	1698
ITIH4		1	no	yes	no	no	no		1.199	2.834	-1.257	-1.648	-1.204		1	NA	yes	NA	NA		no	3	2	4	9
JARID2		2	no	no	no	yes	yes		-1.019	1.286	1.218	1.451	1.54		0	NA	NA	NA	NA		yes	11	4	4	19
KDR		1	yes	no	no	no	no		-3.973	1.121	1.784	1.748	-1.047		0	NA	NA	NA	NA		yes	364	134	102	600
KLF10		1	no	yes	no	no	no		1.172	1.952	1.087	1.106	1.055		1	yes	NA	NA	NA		no	10	2	3	15
KLF4		1	no	yes	no	no	no		1.316	2.101	1.578	1.134	1.157		1	yes	NA	NA	NA		yes	106	33	32	171
KLF9		1	no	yes	no	no	no		1.181	1.841	1.038	1.336	1.35		1	yes	NA	NA	NA		no	2	2	4	8
LIF		4	yes	no	yes	yes	yes		1.793	1.356	1.693	1.841	2.247		2	yes	NA	NA	yes		yes	200	53	74	327
LTB		1	no	no	no	yes	no		-2.14	-2.558	4.896	-11.615	1.516		0	NA	NA	NA	NA		yes	91	17	190	45
MAFF		4	yes	yes	no	yes	yes		1.775	1.523	1.294	1.789	1.45		1	yes	NA	NA	NA		no	1	2	2	5
MLXIPL		1	no	no	no	no	yes		1.021	1.032	1.235	1.477	2.132		0	NA	NA	NA	NA		yes	22	1	2	25
MMP1		3	no	no	yes	yes	yes		1.489	1.24	4.165	8.681	15.15		1	NA	NA	yes	NA		yes	108	73	101	282
MT2A		1	no	no	no	no	yes		-1.714	-1.387	-1.223	1.222	2.677		1	NA	yes	NA	NA		yes	9	5	5	19
NDRG1		1	no	no	no	no	yes		1.162	1.64	1.037	1.837	2.918		0	NA	NA	NA	NA		yes	8	16	14	38
NFE2L2		1	no	yes	no	no	no		1.164	1.642	1.261	1.284	1.131		1	yes	NA	NA	NA		yes	418	191	323	932
NFIB		1	no	no	yes	no	no		1.042	1.098	-1.407	-1.082	-1.15		0	NA	NA	NA	NA		yes	0	11	5	16
NQO1		3	no	no	yes	yes	yes		1.006	1.5	1.693	2.176	2.209		1	NA	yes	NA	NA		yes	95	179	164	438
NR3C2		1	no	no	no	yes	no		1.264	1.575	-1.176	2.275	1.051		0	NA	NA	NA	NA		yes	897	11	25	933
NRG1		1	no	no	no	no	yes		1.136	1.387	1.151	1.471	1.634		0	NA	NA	NA	NA		yes	58	30	21	109
NRP1		2	no	no	no	yes	yes		-1.017	1.307	1.056	1.578	1.515		0	NA	NA	NA	NA		yes	24	14	11	49
P2RY1		1	no	yes	no	no	no		1.194	-2.967	1.053	-1.111	1.031		0	NA	NA	NA	NA		yes	39	1	4	44
PCSK6		3	no	no	yes	yes	yes		-1.689	1.29	1.788	2.075	2.602		0	NA	NA	NA	NA		yes	8	5	4	17
PDE4D		1	no	no	yes	no	no		1.021	1.266	-1.496	-1.038	-1.182		0	NA	NA	NA	NA		yes	100	8	44	152
PDE5A		1	no	no	no	no	yes		1.162	1.081	1.025	-1.05	-1.789		0	NA	NA	NA	NA		yes	155	2	72	229
PDK1		2	no	yes	yes	no	no		1.105	-1.433	-1.494	1.068	1.082		0	NA	NA	NA	NA		yes	54	47	38	139
PHF11		1	no	yes	no	no	no		1.022	1.778	1.085	1.041	1.113		0	NA	NA	NA	NA		yes	0	0	29	29
PHLDA1		1	no	no	no	yes	no		1.311	1.346	1.235	1.476	1.339		1	yes	NA	NA	NA		no	4	2	2	8
PMEPA1		1	no	yes	no	no	no		-1.125	-1.724	-1.084	-1.141	1.019		1	NA	NA	yes	NA		no	0	7	4	11
PPP1R15A		1	no	yes	no	no	no		1.759	2.242	1.88	1.183	1.171		1	yes	NA	NA	NA		yes	9	3	5	17
PRDM1		1	no	yes	no	no	no		1.33	-1.905	-1.006	1.105	-1.375		0	NA	NA	NA	NA		yes	25	5	7	37
PTPRJ		1	no	yes	no	no	no		-1.07	-1.422	1.008	-1.075	1.043		0	NA	NA	NA	NA		yes	3	10	3	16
RECK		1	no	no	no	no	yes		1.007	1.061	-1.101	-1.111	-1.4		0	NA	NA	NA	NA		yes	40	219	200	46
ROR1		2	no	no	no	yes	yes		1.316	1.443	1.055	1.813	1.69		0	NA	NA	NA	NA		yes	3	16	6	25
RUNX2		2	no	no	no	yes	yes		1.083	1.422	1.33	1.86	2.085		0	NA	NA	NA	NA		yes	118	26	11	155
RUNX3		2	no	no	no	yes	yes		1.195	-1.209	1.005	1.698	1.6		0	NA	NA	NA	NA		yes	2	53	47	102
S100A11		1	yes	no	no	no	no		-1.448	-1.039	-1.04	-1.12	1.101		0	NA	NA	NA	NA		yes	6	10	9	25
S1PR1		1	no	yes	no	no	no		-1.111	-2.108	-1.257	1.157	-1.348		0	NA	NA	NA	NA		yes	24	11	22	57
SCN5A		2	no	no	no	yes	yes		1.086	-1.252	-1.267	-1.772	-1.65		0	NA	NA	NA	NA		yes	1192	5	5	1202
SERPINB2		4	no	yes	yes	yes	yes		2.774	11.931	10.864	25.025	30.549		1	yes	NA	NA	NA		yes	5	2	5	130
SERPINF1		1	no	no	no	yes	no		-1.036	1.172	1.223	-2.305	1.329		0	NA	NA	NA	NA		yes	3	2	2	236
SESN2		1	no	yes	no	no	no		-1.058	1.699	-1.012	-1.013	1.053		0	NA	NA	NA	NA		yes	3	6	7	16
SLC7A11		1	no	no	yes	no	no		1.089	1.935	2.421	1.189	1.004		0	NA	NA	NA	NA		yes	4	7	6	17
SLC7A5		3	no	no	yes	yes	yes		1.099	1.252	1.819	1.774	1.977		0	NA	NA	NA	NA		yes	8	29	23	60
SLIT3		1	no	yes	no	no	no		-1.146	-2.256	-1.054	-1.068	1.158		1	NA	NA	yes	NA		no	3	5	4	12
SNAI2		1	no	yes	no	no	no		1.506	1.759	1.14	1.21	1.514		1	NA	NA	yes	NA		yes	5	27	18	50
SOX17		1	no	no	yes	no	no		-2.078	1.188	3.726	1.33	2.192		0	NA	NA	NA	NA		yes	13	11	6	30
SPRY2		1	yes	no	no	no	no		1.643	1.165	1.193	1.189	1.329		0	NA	NA	NA	NA		yes	12	14	13	39
SRXN1		2	no	yes	no	no	yes		1.01	1.412	1.281	1.261	1.344		0	NA	NA	NA	NA		yes	5	5	7	17
TFAP2A		3	yes	no	no	yes	yes		1.595	1.25	1.183	1.441	1.591		0	NA	NA	NA	NA		yes	47	37	32	116
TGIF1		2	yes	yes	no	no	no		1.609	1.77	1.229	1.341	1.341		1	yes	NA	NA	NA		yes	1	5	5	11
THBS2		1	no	no	no	no	yes		-1.114	-1.237	1.028	1.988	2.426		1	NA	NA	yes	NA		yes	11	5	3	71
TNFAIP3		3	no	no	yes	yes	yes		-1.003	1.01	1.721	1.76	1.478		2	yes	NA	yes	NA		yes	55	8	24	87
TNFSF4		1	no	yes	no	no	no		-1.111	4.207	1.145	-1.614	1.095		0	NA	NA	NA	NA		yes	31	6	21	58
TNFSF9		1	no	no	no	yes	no		-1.491	1.146	1.066	-2.478	1.286		2	yes	NA	NA	yes		yes	12	7	6	25
TPM1		2	no	no	no	yes	yes		-1.059	-1.017	-1.011	-1.245	-1.267		1	NA	NA	yes	NA		yes	92	5	5	102
TXNIP		1	no	no	yes	no	no		-1.108	-1.019	-1.56	-1.215	-1.112		0	NA	NA	NA	NA		yes	69	12	15	96
TXNRD1		4	no	yes	yes	yes	yes		1.056	1.429	1.541	1.505	1.551		0	NA	NA	NA	NA		yes	14	13	11	38
ULBP1		1	no	yes	no	no	no		-1.087	2.152	1.346	1.003	-1.069		0	NA	NA	NA	NA		yes	6	6	6	18
VEGFA		2	no	no	yes	yes	no		1.156	1.202	1.377	1.298	1.249		2	yes	NA	yes	NA		yes	1462	409	478	2349
WNT5A		1	no	yes	no	no	no		1.188	1.816	1.116	1.068	1.312		1	NA	NA	yes	NA		yes	31	42	37	110
