# Supplementary material for: Transcriptional profiling of human bronchial epithelial cell BEAS-2B exposed to diesel and biomass ultrafine particles
Source: BMC Genomics. 2018 Apr 27;19:302. doi: 10.1186/s12864-018-4679-9 (PMC5923024; doi:10.1186/s12864-018-4679-9)
Supplement: Supplementary file 14 — Table S9. Biological interactions of genes from network analysis (Fig. 4 and Additional file 15: Figure S6) according to the Reactome FI database; for each interaction, the type of regulation and the score are indicated. Scores range from 0 to 0.99 for predicted while are equal to 1 for manually annotated interactions. (XLS 123 kb) [file 12864_2018_4679_MOESM14_ESM.xls]

## Sheet: S.TAB_9_Network.Nodes
Table S9
Edges from network in Figure 4 according to Reactome FI Plugin annotation; details on the type of regulation
and on the corresponding score were shown. Only edges with score higher than 0.5 were retained by the
algorithm.
Interaction	Input Gene	Output Gene	Input linker gene	Output linker gene	Type of Regulation	Direction of Regulation	Score (0 to 1)
ADM2 - GNG2	ADM2	GNG2	no	yes	complex; input	-	1
ADRB2 - CAV3	ADRB2	CAV3	no	yes	predicted	-	0.53
ADRB2 - EP300	ADRB2	EP300	no	yes	expression regulated by	<-	1
ADRB2 - GNG2	ADRB2	GNG2	no	yes	complex; input	-	1
ADRB2 - MAPK8	ADRB2	MAPK8	no	yes	complex; input	-	1
ADRB2 - PDE4D	ADRB2	PDE4D	no	no	predicted	-	0.53
ADRB2 - PRKACA	ADRB2	PRKACA	no	yes	predicted	-	0.53
AHRR - EP300	AHRR	EP300	no	yes	expression regulated by	<-	1
AHRR - HDAC4	AHRR	HDAC4	no	yes	predicted	-	0.59
AHRR - SNAI2	AHRR	SNAI2	no	no	predicted	-	0.53
AHRR - STAT3	AHRR	STAT3	no	yes	predicted	-	0.53
AKAP12 - FHL1	AKAP12	FHL1	no	yes	predicted	-	0.92
AKR1C2 - POU2F1	AKR1C2	POU2F1	no	yes	expression regulated by	<-	1
ALDH1A3 - UBC	ALDH1A3	UBC	no	yes	predicted	-	0.59
ALDH3A1 - SP1	ALDH3A1	SP1	no	yes	expression regulated by	<-	1
ANKRD1 - EGR1	ANKRD1	EGR1	no	yes	expression regulated by	<-	1
ANKRD1 - ESR1	ANKRD1	ESR1	no	yes	expression regulated by	<-	1
ANKRD1 - JUND	ANKRD1	JUND	no	yes	expression regulated by	<-	1
ANKRD1 - SMAD3	ANKRD1	SMAD3	no	yes	expression regulated by	<-	1
ANKRD1 - UBC	ANKRD1	UBC	no	yes	predicted	-	0.59
AOC3 - CEBPB	AOC3	CEBPB	no	yes	expression regulated by	<-	1
AP4B1 - AP4M1	AP4B1	AP4M1	no	yes	complex	-	1
AP4M1 - UBC	AP4M1	UBC	no	yes	predicted	-	0.59
ATF4 - BDNF	ATF4	BDNF	no	no	GErel: expression	->	1
ATF4 - CEBPB	ATF4	CEBPB	no	yes	predicted	-	0.96
ATF4 - EP300	ATF4	EP300	no	yes	PPrel: activated by; PPrel: binding/association; PPrel: inhibition; complex	<-|	1
ATF4 - FOSL1	ATF4	FOSL1	no	no	predicted	-	0.96
ATF4 - HIF1A	ATF4	HIF1A	no	yes	predicted	-	0.53
ATF4 - JUND	ATF4	JUND	no	yes	expression regulated by; predicted	<-	1
ATF4 - MAPK1	ATF4	MAPK1	no	yes	PPrel: activated by, phosphorylation; PPrel: activated, indirect effect; PPrel: activated, phosphorylation, indirect effect	<-	1
ATF4 - PPP1R15A	ATF4	PPP1R15A	no	no	PPrel: activation; expression regulates	->	1
ATF4 - PRKACA	ATF4	PRKACA	no	yes	PPrel: activated by; PPrel: activated by, phosphorylation; PPrel: activated, phosphorylation, indirect effect	<-	1
ATF4 - UBC	ATF4	UBC	no	yes	predicted	-	0.99
ATOH8 - TCF7L2	ATOH8	TCF7L2	no	yes	expression regulated by	<-	1
BCL2L1 - BMF	BCL2L1	BMF	no	no	predicted	-	0.96
BCL2L1 - EP300	BCL2L1	EP300	no	yes	expression regulated by	<-	1
BCL2L1 - MAPK1	BCL2L1	MAPK1	no	yes	activated by	<-	1
BCL2L1 - MAPK8	BCL2L1	MAPK8	no	yes	activated by	<-	1
BCL2L1 - NFKB1	BCL2L1	NFKB1	no	yes	GErel: expression by; expression regulated by	<-	1
BCL2L1 - PRKACA	BCL2L1	PRKACA	no	yes	activated by	<-	1
BCL2L1 - RAD21	BCL2L1	RAD21	no	yes	expression regulated by	<-	1
BCL2L1 - STAT3	BCL2L1	STAT3	no	yes	GErel: expression by; expression regulated by	<-	1
BCL2L1 - TCF7L2	BCL2L1	TCF7L2	no	yes	expression regulated by	<-	1
BDNF - CTNNB1	BDNF	CTNNB1	no	yes	activate	->	1
BDNF - GRB2	BDNF	GRB2	no	yes	activate	->	1
BDNF - MAPK8	BDNF	MAPK8	no	yes	activate	->	1
BMF - MAPK8	BMF	MAPK8	no	yes	catalyzed by	<-	1
BMF - NFKB1	BMF	NFKB1	no	yes	expression regulated by	<-	1
BNIP3 - BNIP3L	BNIP3	BNIP3L	no	no	predicted	-	0.96
BNIP3 - HIF1A	BNIP3	HIF1A	no	yes	expression regulated by	<-	1
BNIP3L - UBC	BNIP3L	UBC	no	yes	predicted	-	0.59
CAV3 - DYSF	CAV3	DYSF	yes	no	complex; input	-	1
CAV3 - FRK	CAV3	FRK	yes	no	predicted	-	0.53
CAV3 - ITGB1	CAV3	ITGB1	yes	yes	PPrel: binding/association	-	1
CCL5 - CEBPB	CCL5	CEBPB	no	yes	expression regulated by	<-	1
CCL5 - GNG2	CCL5	GNG2	no	yes	complex; input	-	1
CCL5 - JUND	CCL5	JUND	no	yes	expression regulated by	<-	1
CCL5 - NFKB1	CCL5	NFKB1	no	yes	expression regulated by	<-	1
CCNL1 - UBC	CCNL1	UBC	no	yes	predicted	-	0.59
CDH6 - CTNNB1	CDH6	CTNNB1	no	yes	complex	-	1
CDKN1A - CDKN1B	CDKN1A	CDKN1B	no	no	catalyze	->	1
CDKN1A - EP300	CDKN1A	EP300	no	yes	GErel: expression by	<-	1
CDKN1A - ESR1	CDKN1A	ESR1	no	yes	expression regulated by	<-	1
CDKN1A - HIF1A	CDKN1A	HIF1A	no	yes	GErel: expression by; expression regulated by	<-	1
CDKN1A - JUND	CDKN1A	JUND	no	yes	expression regulated by	<-	1
CDKN1A - MAPK1	CDKN1A	MAPK1	no	yes	GErel: expression by; GErel: expression, indirect effect	<-	1
CDKN1A - NFE2L2	CDKN1A	NFE2L2	no	no	predicted	-	0.53
CDKN1A - RARA	CDKN1A	RARA	no	yes	expression regulated by	<-	1
CDKN1A - SMAD3	CDKN1A	SMAD3	no	yes	GErel: expression by	<-	1
CDKN1A - SP1	CDKN1A	SP1	no	yes	expression regulated by	<-	1
CDKN1A - STAT3	CDKN1A	STAT3	no	yes	GErel: expression by; expression regulated by	<-	1
CDKN1A - TFAP2A	CDKN1A	TFAP2A	no	no	expression regulated by	<-	1
CDKN1A - UBA52	CDKN1A	UBA52	no	yes	catalyze; complex	->	1
CDKN1A - UBC	CDKN1A	UBC	no	yes	catalyzed by; complex	<-	1
CDKN1B - EP300	CDKN1B	EP300	no	yes	GErel: expression by	<-	1
CDKN1B - HIF1A	CDKN1B	HIF1A	no	yes	GErel: expression by	<-	1
CDKN1B - UBA52	CDKN1B	UBA52	no	yes	catalyze; complex	->	1
CDKN1B - UBC	CDKN1B	UBC	no	yes	catalyzed by; complex	<-	1
CEBPB - CXCL2	CEBPB	CXCL2	yes	no	expression regulates	->	1
CEBPB - EGR1	CEBPB	EGR1	yes	yes	expression regulated by	<-	1
CEBPB - EP300	CEBPB	EP300	yes	yes	complex; expression regulated by; input; reaction	<-	1
CEBPB - ESR1	CEBPB	ESR1	yes	yes	complex; input	-	1
CEBPB - FGFR2	CEBPB	FGFR2	yes	no	expression regulates	->	1
CEBPB - HMOX1	CEBPB	HMOX1	yes	no	expression regulates	->	1
CEBPB - IL1A	CEBPB	IL1A	yes	no	expression regulates	->	1
CEBPB - IL1B	CEBPB	IL1B	yes	no	expression regulates	->	1
CEBPB - IL24	CEBPB	IL24	yes	no	expression regulates	->	1
CEBPB - IL6	CEBPB	IL6	yes	no	expression regulates	->	1
CEBPB - JUND	CEBPB	JUND	yes	yes	expression regulated by	<-	1
CEBPB - MAPK1	CEBPB	MAPK1	yes	yes	activated by; catalyzed by	<-	1
CEBPB - NFE2L2	CEBPB	NFE2L2	yes	no	expression regulates	->	1
CEBPB - NFKB1	CEBPB	NFKB1	yes	yes	GErel: expression by; activate; complex; input	<->	1
CEBPB - RAD21	CEBPB	RAD21	yes	yes	expression regulated by	<-	1
CEBPB - SMAD3	CEBPB	SMAD3	yes	yes	complex; expression regulates; input	->	1
CEBPB - SP1	CEBPB	SP1	yes	yes	predicted	-	0.59
CEBPB - STAT3	CEBPB	STAT3	yes	yes	reaction	-	1
CEBPB - UBA52	CEBPB	UBA52	yes	yes	reaction	-	1
CEBPB - UBC	CEBPB	UBC	yes	yes	reaction	-	1
CSF3 - IFNGR1	CSF3	IFNGR1	no	no	PPrel: activation	->	1
CSF3 - NFKB1	CSF3	NFKB1	no	yes	expression regulated by	<-	1
CSF3 - STAT3	CSF3	STAT3	no	yes	expression regulated by	<-	1
CTNNB1 - EED	CTNNB1	EED	yes	no	predicted	-	0.53
CTNNB1 - EP300	CTNNB1	EP300	yes	yes	PPrel: inhibition; complex; inhibit; input	-|	1
CTNNB1 - ESR1	CTNNB1	ESR1	yes	yes	predicted	-	0.53
CTNNB1 - GFRA1	CTNNB1	GFRA1	yes	no	activated by	<-	1
CTNNB1 - JUND	CTNNB1	JUND	yes	yes	predicted	-	0.53
CTNNB1 - KDR	CTNNB1	KDR	yes	no	complex; input	-	1
CTNNB1 - KLF4	CTNNB1	KLF4	yes	no	complex; input; reaction	-	1
CTNNB1 - MMP1	CTNNB1	MMP1	yes	no	catalyzed by	<-	1
CTNNB1 - MMP9	CTNNB1	MMP9	yes	yes	catalyzed by	<-	1
CTNNB1 - PRKACA	CTNNB1	PRKACA	yes	yes	PPrel: phosphorylated by	<-	1
CTNNB1 - PTPRJ	CTNNB1	PTPRJ	yes	no	activate	->	1
CTNNB1 - RARA	CTNNB1	RARA	yes	yes	predicted	-	0.53
CTNNB1 - SOX17	CTNNB1	SOX17	yes	no	complex; input	-	1
CTNNB1 - TCF7L2	CTNNB1	TCF7L2	yes	yes	PPrel: activation; PPrel: binding/association; complex; input; predicted	->	1
CTNNB1 - UBA52	CTNNB1	UBA52	yes	yes	complex; input	-	1
CTNNB1 - UBC	CTNNB1	UBC	yes	yes	complex; input	-	1
CTNNB1 - VEGFA	CTNNB1	VEGFA	yes	no	GErel: expression; complex; input	->	1
CTNNB1 - WNT5A	CTNNB1	WNT5A	yes	no	catalyzed by	<-	1
CTSL - SP1	CTSL	SP1	no	yes	expression regulated by	<-	1
CXCL2 - GNG2	CXCL2	GNG2	no	yes	complex; input	-	1
CXCL2 - NFKB1	CXCL2	NFKB1	no	yes	GErel: expression by	<-	1
CYFIP2 - MAPK1	CYFIP2	MAPK1	no	yes	catalyzed by	<-	1
CYP1A1 - SP1	CYP1A1	SP1	no	yes	expression regulated by	<-	1
CYP1B1 - EP300	CYP1B1	EP300	no	yes	expression regulated by	<-	1
CYP1B1 - ESR1	CYP1B1	ESR1	no	yes	expression regulated by	<-	1
CYP1B1 - STAT3	CYP1B1	STAT3	no	yes	expression regulated by	<-	1
CYP1B1 - UBC	CYP1B1	UBC	no	yes	predicted	-	0.59
DKK1 - JUND	DKK1	JUND	no	yes	expression regulated by	<-	1
DKK1 - TCF7L2	DKK1	TCF7L2	no	yes	expression regulated by	<-	1
DKK1 - WNT5A	DKK1	WNT5A	no	no	inhibit	-|	1
DLG4 - EP300	DLG4	EP300	yes	yes	expression regulated by	<-	1
DLG4 - ESR1	DLG4	ESR1	yes	yes	expression regulated by	<-	1
DLG4 - GDA	DLG4	GDA	yes	no	predicted	-	0.53
DLG4 - GRB2	DLG4	GRB2	yes	yes	activate	->	1
DLG4 - KRAS	DLG4	KRAS	yes	yes	catalyze	->	1
DLG4 - MAPK1	DLG4	MAPK1	yes	yes	predicted	-	0.53
DLG4 - NRG1	DLG4	NRG1	yes	no	activate	->	1
DLG4 - SCN5A	DLG4	SCN5A	yes	no	predicted	-	0.53
ECM2 - LUM	ECM2	LUM	no	yes	predicted	-	0.89
EED - EP300	EED	EP300	yes	yes	expression regulated by; input	<-	1
EED - GATA6	EED	GATA6	yes	no	predicted	-	0.53
EED - IGF2BP2	EED	IGF2BP2	yes	no	predicted	-	0.53
EED - JARID2	EED	JARID2	yes	no	complex	-	1
EED - MAPK1	EED	MAPK1	yes	yes	predicted	-	0.53
EED - NFKB1	EED	NFKB1	yes	yes	predicted	-	0.53
EED - PRDX1	EED	PRDX1	yes	yes	predicted	-	0.96
EED - RARA	EED	RARA	yes	yes	complex	-	1
EED - STAT3	EED	STAT3	yes	yes	predicted	-	0.53
EFEMP1 - EP300	EFEMP1	EP300	no	yes	expression regulated by	<-	1
EFEMP1 - SP1	EFEMP1	SP1	no	yes	expression regulated by	<-	1
EFEMP1 - UBC	EFEMP1	UBC	no	yes	predicted	-	0.59
EGR1 - EP300	EGR1	EP300	yes	yes	predicted	-	0.59
EGR1 - IL1A	EGR1	IL1A	yes	no	expression regulates	->	1
EGR1 - IL1B	EGR1	IL1B	yes	no	expression regulates	->	1
EGR1 - IL6	EGR1	IL6	yes	no	expression regulates	->	1
EGR1 - JUND	EGR1	JUND	yes	yes	expression regulated by; expression regulates	<->	1
EGR1 - KLF10	EGR1	KLF10	yes	no	expression regulates	->	1
EGR1 - LTB	EGR1	LTB	yes	no	expression regulates	->	1
EGR1 - MAPK1	EGR1	MAPK1	yes	yes	expression regulates	->	1
EGR1 - NFE2L2	EGR1	NFE2L2	yes	no	expression regulates	->	1
EGR1 - PDE4D	EGR1	PDE4D	yes	no	expression regulates	->	1
EGR1 - RUNX3	EGR1	RUNX3	yes	no	expression regulates	->	1
EGR1 - SP1	EGR1	SP1	yes	yes	predicted	-	0.99
EGR1 - SPINT1	EGR1	SPINT1	yes	yes	expression regulates	->	1
EGR1 - TFAP2A	EGR1	TFAP2A	yes	no	expression regulates	->	1
EGR1 - UBC	EGR1	UBC	yes	yes	expression regulates	->	1
EGR1 - VEGFA	EGR1	VEGFA	yes	no	expression regulates	->	1
ENO2 - EP300	ENO2	EP300	no	yes	GErel: expression by	<-	1
ENO2 - HIF1A	ENO2	HIF1A	no	yes	GErel: expression by	<-	1
ENO2 - TXNRD1	ENO2	TXNRD1	no	no	predicted	-	0.53
ENO2 - UBC	ENO2	UBC	no	yes	predicted	-	0.59
EP300 - EREG	EP300	EREG	yes	no	expression regulates	->	1
EP300 - ESR1	EP300	ESR1	yes	yes	complex; input; reaction	-	1
EP300 - FGFR2	EP300	FGFR2	yes	no	expression regulates	->	1
EP300 - FOSL1	EP300	FOSL1	yes	no	complex; input	-	1
EP300 - GATA6	EP300	GATA6	yes	no	predicted	-	0.59
EP300 - GLI1	EP300	GLI1	yes	no	predicted	-	0.53
EP300 - GREM1	EP300	GREM1	yes	no	expression regulates	->	1
EP300 - HES1	EP300	HES1	yes	no	activate; input	->	1
EP300 - HIF1A	EP300	HIF1A	yes	yes	PPrel: binding/association; complex; input; reaction	-	1
EP300 - HMOX1	EP300	HMOX1	yes	no	GErel: expression	->	1
EP300 - IL1A	EP300	IL1A	yes	no	expression regulates	->	1
EP300 - IL1B	EP300	IL1B	yes	no	expression regulates	->	1
EP300 - IL24	EP300	IL24	yes	no	expression regulates	->	1
EP300 - IL6	EP300	IL6	yes	no	expression regulates	->	1
EP300 - ITGB1	EP300	ITGB1	yes	yes	expression regulates	->	1
EP300 - JUND	EP300	JUND	yes	yes	complex; input	-	1
EP300 - KLF4	EP300	KLF4	yes	no	inhibited by	|-	1
EP300 - KLRK1	EP300	KLRK1	yes	yes	expression regulates	->	1
EP300 - MAPK1	EP300	MAPK1	yes	yes	expression regulates	->	1
EP300 - NFE2L2	EP300	NFE2L2	yes	no	expression regulates; predicted	->	1
EP300 - NFIB	EP300	NFIB	yes	no	inhibited by	|-	1
EP300 - NFKB1	EP300	NFKB1	yes	yes	complex; input	-	1
EP300 - PDK1	EP300	PDK1	yes	no	GErel: expression	->	1
EP300 - POU2F1	EP300	POU2F1	yes	yes	reaction	-	1
EP300 - PRKACA	EP300	PRKACA	yes	yes	PPrel: activated by, phosphorylation; catalyzed by; expression regulates	<->	1
EP300 - PTK2	EP300	PTK2	yes	yes	expression regulates	->	1
EP300 - RARA	EP300	RARA	yes	yes	complex; expression regulates; input	->	1
EP300 - RUNX3	EP300	RUNX3	yes	no	expression regulates	->	1
EP300 - SMAD3	EP300	SMAD3	yes	yes	PPrel: binding/association; activate; complex; input	->	1
EP300 - SOX17	EP300	SOX17	yes	no	expression regulates	->	1
EP300 - SP1	EP300	SP1	yes	yes	complex; input; reaction	-	1
EP300 - STAT3	EP300	STAT3	yes	yes	PPrel: activation; activate; expression regulates; predicted	->	1
EP300 - TCF7L2	EP300	TCF7L2	yes	yes	PPrel: binding/association; complex; inhibited by; input	|-	1
EP300 - TFAP2A	EP300	TFAP2A	yes	no	expression regulates	->	1
EP300 - TGIF1	EP300	TGIF1	yes	no	activate	->	1
EP300 - TXNIP	EP300	TXNIP	yes	no	expression regulates	->	1
EP300 - UBA52	EP300	UBA52	yes	yes	complex; input	-	1
EP300 - UBC	EP300	UBC	yes	yes	complex; expression regulates; input	->	1
EP300 - VEGFA	EP300	VEGFA	yes	no	GErel: expression; expression regulates	->	1
EREG - GRB2	EREG	GRB2	no	yes	complex; input	-	1
EREG - KRAS	EREG	KRAS	no	yes	catalyze	->	1
EREG - NRG1	EREG	NRG1	no	no	complex; input	-	1
ESR1 - GNG2	ESR1	GNG2	yes	yes	activate; complex	->	1
ESR1 - GRB2	ESR1	GRB2	yes	yes	complex; input	-	1
ESR1 - HDAC4	ESR1	HDAC4	yes	yes	complex; input	-	1
ESR1 - IGFBP4	ESR1	IGFBP4	yes	no	expression regulates	->	1
ESR1 - JUND	ESR1	JUND	yes	yes	expression regulates; predicted	->	1
ESR1 - LIF	ESR1	LIF	yes	no	expression regulates	->	1
ESR1 - MAPK1	ESR1	MAPK1	yes	yes	PPrel: activated by, phosphorylation; PPrel: phosphorylated by	<-	1
ESR1 - NFIB	ESR1	NFIB	yes	no	inhibited by	|-	1
ESR1 - POU2F1	ESR1	POU2F1	yes	yes	reaction	-	1
ESR1 - RARA	ESR1	RARA	yes	yes	expression regulates	->	1
ESR1 - SLIT3	ESR1	SLIT3	yes	no	expression regulates	->	1
ESR1 - SMAD3	ESR1	SMAD3	yes	yes	activated by; complex; input	<-	1
ESR1 - SP1	ESR1	SP1	yes	yes	PPrel: binding/association; expression regulated by; inhibit; reaction	<-|	1
ESR1 - STAT3	ESR1	STAT3	yes	yes	GErel: expression by	<-	1
ESR1 - TCF7L2	ESR1	TCF7L2	yes	yes	predicted	-	0.53
FGF1 - FGFR2	FGF1	FGFR2	no	no	PPrel: activation; catalyze; complex; input; predicted; reaction	->	1
FGF1 - GRB2	FGF1	GRB2	no	yes	activate; complex; input	->	1
FGF1 - KDR	FGF1	KDR	no	no	PPrel: activation	->	1
FGF1 - KRAS	FGF1	KRAS	no	yes	activate; catalyze	->	1
FGF1 - MAPK1	FGF1	MAPK1	no	yes	catalyzed by	<-	1
FGF1 - RAD21	FGF1	RAD21	no	yes	expression regulated by	<-	1
FGF1 - UBA52	FGF1	UBA52	no	yes	catalyze; complex	->	1
FGF1 - UBC	FGF1	UBC	no	yes	catalyze; complex	->	1
FGFR2 - GRB2	FGFR2	GRB2	no	yes	PPrel: activation; PPrel: binding/association; activate; complex; input; reaction	->	1
FGFR2 - KRAS	FGFR2	KRAS	no	yes	PPrel: activation; activate; catalyze; inhibite	-	1
FGFR2 - MAPK1	FGFR2	MAPK1	no	yes	catalyzed by	<-	1
FGFR2 - NGF	FGFR2	NGF	no	yes	PPrel: activated by	<-	1
FGFR2 - SPRY2	FGFR2	SPRY2	no	no	inhibite	-|	1
FGFR2 - UBA52	FGFR2	UBA52	no	yes	catalyze; complex	->	1
FGFR2 - UBC	FGFR2	UBC	no	yes	catalyze; complex	->	1
FGFR2 - VEGFA	FGFR2	VEGFA	no	no	PPrel: activated by	<-	1
FHL1 - STAT3	FHL1	STAT3	yes	yes	PPrel: ubiquitination	-	1
FOSL1 - JUND	FOSL1	JUND	no	yes	complex; expression regulated by; input	<-	1
FOSL1 - MAPK1	FOSL1	MAPK1	no	yes	expression regulates	->	1
FOSL1 - MAPK8	FOSL1	MAPK8	no	yes	PPrel: activated by, phosphorylation; interaction	<-	1
FOSL1 - SMAD3	FOSL1	SMAD3	no	yes	complex; input	-	1
FOSL1 - SP1	FOSL1	SP1	no	yes	complex; expression regulated by; input	<-	1
FOSL1 - TCF7L2	FOSL1	TCF7L2	no	yes	GErel: expression by	<-	1
FOSL1 - UBC	FOSL1	UBC	no	yes	expression regulates	->	1
FOXC2 - RAD21	FOXC2	RAD21	no	yes	expression regulated by	<-	1
FRK - PRKACA	FRK	PRKACA	no	yes	predicted	-	0.53
FRK - PTK2	FRK	PTK2	no	yes	predicted	-	0.95
FRK - S1PR1	FRK	S1PR1	no	no	predicted	-	0.53
FRK - STAT3	FRK	STAT3	no	yes	predicted	-	0.96
FTH1 - STAT3	FTH1	STAT3	no	yes	expression regulated by	<-	1
GATA6 - JARID2	GATA6	JARID2	no	no	predicted	-	0.53
GATA6 - SMAD3	GATA6	SMAD3	no	yes	predicted	-	0.53
GATA6 - SP1	GATA6	SP1	no	yes	predicted	-	0.59
GATA6 - UBC	GATA6	UBC	no	yes	predicted	-	0.53
GCLC - GCLM	GCLC	GCLM	no	no	complex; predicted	-	1
GCLC - NFKB1	GCLC	NFKB1	no	yes	expression regulated by	<-	1
GCLM - UBC	GCLM	UBC	no	yes	predicted	-	0.59
GFRA1 - GRB2	GFRA1	GRB2	no	yes	complex; input	-	1
GFRA1 - MAPK8	GFRA1	MAPK8	no	yes	activate	->	1
GFRA1 - PRKACA	GFRA1	PRKACA	no	yes	activated by	<-	1
GFRA1 - PTK2	GFRA1	PTK2	no	yes	activate	->	1
GLI1 - HDAC4	GLI1	HDAC4	no	yes	predicted	-	0.53
GLI1 - PRKACA	GLI1	PRKACA	no	yes	PPrel: inhibited by, phosphorylated by; catalyzed by	-	1
GLI1 - RAD21	GLI1	RAD21	no	yes	expression regulated by	<-	1
GLI1 - TFAP2A	GLI1	TFAP2A	no	no	expression regulated by	<-	1
GLI1 - UBA52	GLI1	UBA52	no	yes	catalyze; input	->	1
GLI1 - UBC	GLI1	UBC	no	yes	catalyze; input	->	1
GLI1 - WNT5A	GLI1	WNT5A	no	no	GErel: expression	->	1
GNG2 - MAPK1	GNG2	MAPK1	yes	yes	PPrel: activation; PPrel: activation, indirect effect	->	1
GNG2 - MAPK8	GNG2	MAPK8	yes	yes	PPrel: activation	->	1
GNG2 - P2RY1	GNG2	P2RY1	yes	no	complex; input	-	1
GNG2 - PRKACA	GNG2	PRKACA	yes	yes	PPrel: activated by, phosphorylation; activated by	<-	1
GNG2 - PTK2	GNG2	PTK2	yes	yes	activate	->	1
GNG2 - S1PR1	GNG2	S1PR1	yes	no	complex; input	-	1
GNG2 - UBC	GNG2	UBC	yes	yes	predicted	-	0.59
GNG2 - WNT5A	GNG2	WNT5A	yes	no	activated by	<-	1
GPX7 - P4HB	GPX7	P4HB	no	yes	catalyze	->	1
GRB2 - IL15	GRB2	IL15	yes	no	catalyzed by	<-	1
GRB2 - IL1A	GRB2	IL1A	yes	no	catalyzed by	<-	1
GRB2 - IL23A	GRB2	IL23A	yes	no	catalyzed by	<-	1
GRB2 - IL6	GRB2	IL6	yes	no	activated by	<-	1
GRB2 - ITGB1	GRB2	ITGB1	yes	yes	activated by; complex	<-	1
GRB2 - KDR	GRB2	KDR	yes	no	PPrel: activated by; activated by; reaction	<-	1
GRB2 - KLRK1	GRB2	KLRK1	yes	yes	catalyzed by	<-	1
GRB2 - KRAS	GRB2	KRAS	yes	yes	PPrel: activation; PPrel: activation, indirect effect; PPrel: binding/association; activate; catalyze; inhibite	-	1
GRB2 - LIF	GRB2	LIF	yes	no	activated by	<-	1
GRB2 - MAPK1	GRB2	MAPK1	yes	yes	PPrel: activation, indirect effect; activate; activated by; complex; input	<->	1
GRB2 - MAPK8	GRB2	MAPK8	yes	yes	reaction	-	1
GRB2 - NGF	GRB2	NGF	yes	yes	activated by; complex; reaction	<-	1
GRB2 - NRG1	GRB2	NRG1	yes	no	complex; input	-	1
GRB2 - PTK2	GRB2	PTK2	yes	yes	PPrel: activated by; catalyzed by; complex; input; predicted	<-	1
GRB2 - S1PR1	GRB2	S1PR1	yes	no	activated by	<-	1
GRB2 - SPRY2	GRB2	SPRY2	yes	no	complex; inhibite; inhibited by; input	|-|	1
GRB2 - STAM	GRB2	STAM	yes	yes	complex; input	-	1
GRB2 - STAT3	GRB2	STAT3	yes	yes	activated by; complex; inhibite; input	<-|	1
GRB2 - UBA52	GRB2	UBA52	yes	yes	catalyze; complex	->	1
GRB2 - UBC	GRB2	UBC	yes	yes	catalyze; complex	->	1
GRB2 - VEGFA	GRB2	VEGFA	yes	no	activated by	<-	1
HDAC4 - MAPK1	HDAC4	MAPK1	yes	yes	predicted	-	0.59
HDAC4 - PHF11	HDAC4	PHF11	yes	no	predicted	-	0.53
HDAC4 - RARA	HDAC4	RARA	yes	yes	predicted	-	0.59
HDAC4 - RUNX2	HDAC4	RUNX2	yes	no	predicted	-	0.53
HDAC4 - RUNX3	HDAC4	RUNX3	yes	no	predicted	-	0.99
HDAC4 - SP1	HDAC4	SP1	yes	yes	predicted	-	0.59
HDAC4 - UBC	HDAC4	UBC	yes	yes	predicted	-	0.99
HES1 - PTK2	HES1	PTK2	no	yes	predicted	-	0.59
HES1 - RUNX2	HES1	RUNX2	no	no	complex; input	-	1
HES1 - STAT3	HES1	STAT3	no	yes	activate; predicted	->	1
HES1 - UBC	HES1	UBC	no	yes	predicted	-	0.59
HIF1A - HMOX1	HIF1A	HMOX1	yes	no	GErel: expression; expression regulates	->	1
HIF1A - IGFBP1	HIF1A	IGFBP1	yes	yes	expression regulates	->	1
HIF1A - JUND	HIF1A	JUND	yes	yes	reaction	-	1
HIF1A - KDR	HIF1A	KDR	yes	no	expression regulates	->	1
HIF1A - MAPK1	HIF1A	MAPK1	yes	yes	catalyzed by	<-	1
HIF1A - NFKB1	HIF1A	NFKB1	yes	yes	GErel: expression by	<-	1
HIF1A - P4HB	HIF1A	P4HB	yes	yes	activated by	<-	1
HIF1A - PDK1	HIF1A	PDK1	yes	no	GErel: expression	->	1
HIF1A - SMAD3	HIF1A	SMAD3	yes	yes	complex; input; predicted	-	1
HIF1A - SP1	HIF1A	SP1	yes	yes	complex; expression regulated by; input; reaction	<-	1
HIF1A - STAT3	HIF1A	STAT3	yes	yes	GErel: expression by	<-	1
HIF1A - UBA52	HIF1A	UBA52	yes	yes	catalyze; complex	->	1
HIF1A - UBC	HIF1A	UBC	yes	yes	catalyze; complex	->	1
HIF1A - VEGFA	HIF1A	VEGFA	yes	no	GErel: expression; expression regulates	->	1
HMOX1 - NFKB1	HMOX1	NFKB1	no	yes	expression regulated by	<-	1
HMOX1 - SP1	HMOX1	SP1	no	yes	expression regulated by	<-	1
HMOX1 - STAT3	HMOX1	STAT3	no	yes	expression regulated by	<-	1
HMOX1 - TFAP2A	HMOX1	TFAP2A	no	no	expression regulated by	<-	1
HMOX1 - UBC	HMOX1	UBC	no	yes	predicted	-	0.59
IER3 - MAPK1	IER3	MAPK1	no	yes	predicted	-	0.59
IER3 - NFKB1	IER3	NFKB1	no	yes	expression regulated by	<-	1
IER3 - UBC	IER3	UBC	no	yes	predicted	-	0.59
IFNGR1 - IL15	IFNGR1	IL15	no	no	PPrel: activated by	<-	1
IFNGR1 - IL23A	IFNGR1	IL23A	no	no	PPrel: activated by	<-	1
IFNGR1 - IL24	IFNGR1	IL24	no	no	PPrel: activated by	<-	1
IFNGR1 - IL6	IFNGR1	IL6	no	no	PPrel: activated by	<-	1
IFNGR1 - LIF	IFNGR1	LIF	no	no	PPrel: activated by	<-	1
IFNGR1 - NFKB1	IFNGR1	NFKB1	no	yes	PPrel: activation, indirect effect	->	1
IFNGR1 - STAT3	IFNGR1	STAT3	no	yes	expression regulated by	<-	1
IFNGR1 - UBC	IFNGR1	UBC	no	yes	predicted	-	0.59
IGFBP1 - SP1	IGFBP1	SP1	no	yes	expression regulated by	<-	1
IGFBP3 - MMP1	IGFBP3	MMP1	no	no	catalyzed by	<-	1
IGFBP3 - RAD21	IGFBP3	RAD21	no	yes	expression regulated by	<-	1
IGFBP3 - SP1	IGFBP3	SP1	no	yes	expression regulated by	<-	1
IGFBP3 - TFAP2A	IGFBP3	TFAP2A	no	no	expression regulated by	<-	1
IL15 - IL1A	IL15	IL1A	no	no	complex; input	-	1
IL15 - IL23A	IL15	IL23A	no	no	complex; input	-	1
IL1A - IL1R1	IL1A	IL1R1	no	no	PPrel: activation; complex; input	->	1
IL1A - MAPK1	IL1A	MAPK1	no	yes	GErel: expression, indirect effect	<-	1
IL1A - MAPK8	IL1A	MAPK8	no	yes	GErel: expression by; GErel: expression, indirect effect; interaction	<-	1
IL1A - NFKB1	IL1A	NFKB1	no	yes	GErel: expression by	<-	1
IL1A - RAD21	IL1A	RAD21	no	yes	expression regulated by	<-	1
IL1A - SP1	IL1A	SP1	no	yes	expression regulated by	<-	1
IL1B - IL1R1	IL1B	IL1R1	no	no	PPrel: activation; complex; input	->	1
IL1B - MAPK1	IL1B	MAPK1	no	yes	GErel: expression, indirect effect	<-	1
IL1B - MAPK8	IL1B	MAPK8	no	yes	GErel: expression by; GErel: expression, indirect effect; interaction	<-	1
IL1B - NFKB1	IL1B	NFKB1	no	yes	GErel: expression by; PPrel: expressed by; activate; activated by; expression regulated by; reaction	<->	1
IL1B - RAD21	IL1B	RAD21	no	yes	expression regulated by	<-	1
IL1B - SP1	IL1B	SP1	no	yes	expression regulated by	<-	1
IL1R1 - NFKB1	IL1R1	NFKB1	no	yes	PPrel: activation, indirect effect; activate	->	1
IL1R1 - UBC	IL1R1	UBC	no	yes	predicted	-	0.59
IL23A - MAPK1	IL23A	MAPK1	no	yes	GErel: expression, indirect effect	<-	1
IL23A - MAPK8	IL23A	MAPK8	no	yes	GErel: expression, indirect effect; interaction	<-	1
IL23A - NFKB1	IL23A	NFKB1	no	yes	GErel: expression by; activate	<->	1
IL23A - STAT3	IL23A	STAT3	no	yes	activate	->	1
IL24 - STAT3	IL24	STAT3	no	yes	expression regulated by	<-	1
IL6 - JUND	IL6	JUND	no	yes	expression regulated by	<-	1
IL6 - MAPK1	IL6	MAPK1	no	yes	GErel: expression, indirect effect; activate	<->	1
IL6 - MAPK8	IL6	MAPK8	no	yes	GErel: expression by; GErel: expression, indirect effect; interaction	<-	1
IL6 - NFKB1	IL6	NFKB1	no	yes	GErel: expression by; PPrel: expressed by; expression regulated by	<-	1
IL6 - RAD21	IL6	RAD21	no	yes	expression regulated by	<-	1
IL6 - STAT3	IL6	STAT3	no	yes	PPrel: activation, indirect effect; activate; complex; expression regulated by; inhibit; input	<-	1
IL6 - TFAP2A	IL6	TFAP2A	no	no	expression regulated by	<-	1
ITGB1 - KDR	ITGB1	KDR	yes	no	activate	->	1
ITGB1 - LUM	ITGB1	LUM	yes	yes	complex; input	-	1
ITGB1 - MAPK8	ITGB1	MAPK8	yes	yes	activate; inhibited by	|->	1
ITGB1 - NRP1	ITGB1	NRP1	yes	no	predicted	-	0.59
ITGB1 - PRKACA	ITGB1	PRKACA	yes	yes	PPrel: activation; activate; activated by	<->	1
ITGB1 - PTK2	ITGB1	PTK2	yes	yes	PPrel: activation; PPrel: indirect effect; activate; activated by; catalyzed by; complex; input	<->	1
ITGB1 - THBS2	ITGB1	THBS2	yes	no	PPrel: activated by; complex; input	<-	1
ITGB1 - VEGFA	ITGB1	VEGFA	yes	no	activate; complex; input	->	1
ITIH3 - ITIH4	ITIH3	ITIH4	yes	no	predicted	-	0.89
ITIH3 - SPINT2	ITIH3	SPINT2	yes	yes	predicted	-	0.59
JUND - MAPK8	JUND	MAPK8	yes	yes	PPrel: activated by, phosphorylation; PPrel: phosphorylated by; activated by; interaction	<-	1
JUND - NFE2L2	JUND	NFE2L2	yes	no	predicted	-	0.95
JUND - NQO1	JUND	NQO1	yes	no	expression regulates	->	1
JUND - PPP1R15A	JUND	PPP1R15A	yes	no	expression regulates	->	1
JUND - PRDM1	JUND	PRDM1	yes	no	expression regulates	->	1
JUND - SMAD3	JUND	SMAD3	yes	yes	complex; input; predicted	-	1
JUND - SP1	JUND	SP1	yes	yes	complex; input; predicted	-	1
JUND - STAT3	JUND	STAT3	yes	yes	expression regulates; predicted	->	1
JUND - UBC	JUND	UBC	yes	yes	expression regulates; predicted	->	1
KDR - NGF	KDR	NGF	no	yes	PPrel: activated by	<-	1
KDR - NRP1	KDR	NRP1	no	no	complex; input	-	1
KDR - PRKACA	KDR	PRKACA	no	yes	activate; input	->	1
KDR - PTK2	KDR	PTK2	no	yes	PPrel: activation; activate; catalyze; catalyzed by; complex; input	<->	1
KDR - PTPRJ	KDR	PTPRJ	no	no	activate; activated by	<->	1
KDR - VEGFA	KDR	VEGFA	no	no	PPrel: activated by; PPrel: inhibited by; catalyzed by; complex; input; predicted; reaction	-	1
KLF10 - SP1	KLF10	SP1	no	yes	predicted	-	0.59
KLF10 - TCF7L2	KLF10	TCF7L2	no	yes	expression regulated by	<-	1
KLF10 - TFAP2A	KLF10	TFAP2A	no	no	predicted	-	0.59
KLF10 - UBC	KLF10	UBC	no	yes	predicted	-	0.59
KLF4 - MAPK1	KLF4	MAPK1	no	yes	predicted	-	0.53
KLF4 - RAD21	KLF4	RAD21	no	yes	predicted	-	0.53
KLF4 - STAT3	KLF4	STAT3	no	yes	GErel: expression by	<-	1
KLF4 - TCF7L2	KLF4	TCF7L2	no	yes	complex; input; reaction	-	1
KLF4 - UBC	KLF4	UBC	no	yes	predicted	-	0.53
KLF9 - STAT3	KLF9	STAT3	no	yes	expression regulated by	<-	1
KLRK1 - ULBP1	KLRK1	ULBP1	yes	no	PPrel: activated by; complex; input	<-	1
KRAS - MAPK1	KRAS	MAPK1	yes	yes	PPrel: activation, phosphorylation, indirect effect; PPrel: indirect effect; PPrel: inhibited by, phosphorylated by; complex; inhibit	|-	1
KRAS - MAPK8	KRAS	MAPK8	yes	yes	PPrel: activation	->	1
KRAS - NR3C2	KRAS	NR3C2	yes	no	GErel: expression by	<-	1
KRAS - NRG1	KRAS	NRG1	yes	no	activated by; catalyzed by	<-	1
KRAS - PTK2	KRAS	PTK2	yes	yes	catalyzed by	<-	1
KRAS - UBA52	KRAS	UBA52	yes	yes	catalyze	->	1
KRAS - UBC	KRAS	UBC	yes	yes	catalyze	->	1
LTB - NFKB1	LTB	NFKB1	no	yes	expression regulated by	<-	1
MAFF - NFE2L2	MAFF	NFE2L2	no	no	complex; input; predicted	-	1
MAFF - TPM1	MAFF	TPM1	no	no	expression regulates	->	1
MAPK1 - MAPK8	MAPK1	MAPK8	yes	yes	activate; inhibited by	|->	1
MAPK1 - MMP9	MAPK1	MMP9	yes	yes	GErel: expression, indirect effect	->	1
MAPK1 - NFKB1	MAPK1	NFKB1	yes	yes	PPrel: activation, indirect effect; activate	->	1
MAPK1 - NGF	MAPK1	NGF	yes	yes	activated by	<-	1
MAPK1 - NRG1	MAPK1	NRG1	yes	no	activated by	<-	1
MAPK1 - PRKACA	MAPK1	PRKACA	yes	yes	PPrel: activated by; PPrel: activated, indirect effect	<-	1
MAPK1 - PTK2	MAPK1	PTK2	yes	yes	PPrel: indirect effect; activate; complex; input	->	1
MAPK1 - PTPRJ	MAPK1	PTPRJ	yes	no	predicted	-	0.96
MAPK1 - RAD21	MAPK1	RAD21	yes	yes	expression regulated by	<-	1
MAPK1 - RARA	MAPK1	RARA	yes	yes	activate	->	1
MAPK1 - RUNX2	MAPK1	RUNX2	yes	no	activate	->	1
MAPK1 - S1PR1	MAPK1	S1PR1	yes	no	activated by	<-	1
MAPK1 - SMAD3	MAPK1	SMAD3	yes	yes	activate	->	1
MAPK1 - SNAI2	MAPK1	SNAI2	yes	no	PPrel: indirect effect	-	1
MAPK1 - SPRY2	MAPK1	SPRY2	yes	no	activate	->	1
MAPK1 - STAT3	MAPK1	STAT3	yes	yes	PPrel: activation; activate; predicted	->	1
MAPK8 - MLXIPL	MAPK8	MLXIPL	yes	no	activate	->	1
MAPK8 - NFKB1	MAPK8	NFKB1	yes	yes	PPrel: activation, indirect effect; interaction	->	1
MAPK8 - NGF	MAPK8	NGF	yes	yes	activated by; catalyzed by	<-	1
MAPK8 - NRG1	MAPK8	NRG1	yes	no	activated by	<-	1
MAPK8 - PRKACA	MAPK8	PRKACA	yes	yes	PPrel: activated, indirect effect	<-	1
MAPK8 - RARA	MAPK8	RARA	yes	yes	activate; complex; input	->	1
MAPK8 - SMAD3	MAPK8	SMAD3	yes	yes	PPrel: activation, phosphorylation; interaction	->	1
MAPK8 - STAT3	MAPK8	STAT3	yes	yes	catalyze	->	1
MAPK8 - WNT5A	MAPK8	WNT5A	yes	no	activated by	<-	1
MLXIPL - PRKACA	MLXIPL	PRKACA	no	yes	catalyzed by	<-	1
MMP1 - MMP9	MMP1	MMP9	no	yes	catalyze	->	1
MMP9 - NFKB1	MMP9	NFKB1	yes	yes	GErel: expression by; expression regulated by	<-	1
MMP9 - RECK	MMP9	RECK	yes	no	predicted	-	0.59
MMP9 - SMAD3	MMP9	SMAD3	yes	yes	expression regulated by	<-	1
MMP9 - SP1	MMP9	SP1	yes	yes	expression regulated by	<-	1
MMP9 - VEGFA	MMP9	VEGFA	yes	no	PPrel: inhibition	-|	1
MT2A - STAT3	MT2A	STAT3	no	yes	expression regulated by	<-	1
MT2A - UBC	MT2A	UBC	no	yes	predicted	-	0.59
NDRG1 - STAT3	NDRG1	STAT3	no	yes	expression regulated by	<-	1
NDRG1 - UBC	NDRG1	UBC	no	yes	predicted	-	0.59
NFE2L2 - RARA	NFE2L2	RARA	no	yes	predicted	-	0.59
NFE2L2 - TCF7L2	NFE2L2	TCF7L2	no	yes	expression regulated by	<-	1
NFE2L2 - UBA52	NFE2L2	UBA52	no	yes	predicted	-	0.99
NFE2L2 - UBC	NFE2L2	UBC	no	yes	predicted	-	0.53
NFIB - POU2F1	NFIB	POU2F1	no	yes	inhibit	-|	1
NFIB - SP1	NFIB	SP1	no	yes	inhibit	-|	1
NFKB1 - NGF	NFKB1	NGF	yes	yes	catalyzed by	<-	1
NFKB1 - PRKACA	NFKB1	PRKACA	yes	yes	PPrel: activated by, phosphorylation; catalyzed by; complex; input	<-	1
NFKB1 - RARA	NFKB1	RARA	yes	yes	expression regulates	->	1
NFKB1 - RUNX3	NFKB1	RUNX3	yes	no	expression regulates	->	1
NFKB1 - SERPINB2	NFKB1	SERPINB2	yes	no	expression regulates	->	1
NFKB1 - STAT3	NFKB1	STAT3	yes	yes	reaction	-	1
NFKB1 - TNFAIP3	NFKB1	TNFAIP3	yes	no	GErel: expression; expression regulates	->	1
NFKB1 - UBA52	NFKB1	UBA52	yes	yes	input; reaction	-	1
NFKB1 - UBC	NFKB1	UBC	yes	yes	input; reaction	-	1
NFKB1 - VEGFA	NFKB1	VEGFA	yes	no	GErel: expression; expression regulates	->	1
NGF - PCSK6	NGF	PCSK6	yes	no	catalyzed by	<-	1
NGF - ROR1	NGF	ROR1	yes	no	predicted	-	0.96
NGF - STAT3	NGF	STAT3	yes	yes	catalyze	->	1
NGF - UBA52	NGF	UBA52	yes	yes	input	-	1
NGF - UBC	NGF	UBC	yes	yes	input	-	1
NQO1 - UBC	NQO1	UBC	no	yes	predicted	-	0.59
NRG1 - PRKACA	NRG1	PRKACA	no	yes	activate; activated by	<->	1
NRG1 - RAD21	NRG1	RAD21	no	yes	expression regulated by	<-	1
NRG1 - UBA52	NRG1	UBA52	no	yes	catalyze; complex	->	1
NRG1 - UBC	NRG1	UBC	no	yes	catalyze; complex	->	1
NRP1 - PTK2	NRP1	PTK2	no	yes	predicted	-	0.53
NRP1 - UBC	NRP1	UBC	no	yes	predicted	-	0.59
NRP1 - VEGFA	NRP1	VEGFA	no	no	complex; input	-	1
PDE4D - PRKACA	PDE4D	PRKACA	no	yes	PPrel: activated by, phosphorylation	<-	1
PDE5A - TFAP2A	PDE5A	TFAP2A	no	no	expression regulated by	<-	1
PDK1 - UBC	PDK1	UBC	no	yes	predicted	-	0.59
PHLDA1 - RAD21	PHLDA1	RAD21	no	yes	expression regulated by	<-	1
PHLDA1 - UBC	PHLDA1	UBC	no	yes	predicted	-	0.59
PMEPA1 - SMAD3	PMEPA1	SMAD3	no	yes	complex; input	-	1
POU2F1 - RARA	POU2F1	RARA	yes	yes	predicted	-	0.59
POU2F1 - SP1	POU2F1	SP1	yes	yes	reaction	-	1
POU2F1 - TFAP2A	POU2F1	TFAP2A	yes	no	expression regulates	->	1
POU2F1 - TXNRD1	POU2F1	TXNRD1	yes	no	expression regulates	->	1
POU2F1 - UBC	POU2F1	UBC	yes	yes	predicted	-	0.59
PRDX1 - SESN2	PRDX1	SESN2	yes	no	complex; input	-	1
PRDX1 - SRXN1	PRDX1	SRXN1	yes	no	predicted	-	0.96
PRDX1 - UBC	PRDX1	UBC	yes	yes	predicted	-	0.98
PRKACA - PTK2	PRKACA	PTK2	yes	yes	PPrel: activation, phosphorylation	->	1
PRKACA - RARA	PRKACA	RARA	yes	yes	activate	->	1
PRKACA - SCN5A	PRKACA	SCN5A	yes	no	PPrel: activation, phosphorylation	->	1
PRKACA - VEGFA	PRKACA	VEGFA	yes	no	activated by; input	<-	1
PTK2 - STAT3	PTK2	STAT3	yes	yes	predicted	-	0.96
PTK2 - THBS2	PTK2	THBS2	yes	no	PPrel: activated by	<-	1
PTK2 - VEGFA	PTK2	VEGFA	yes	no	activated by; catalyze; catalyzed by; complex; input	<->	1
PTPRJ - UBC	PTPRJ	UBC	no	yes	predicted	-	0.59
PTPRJ - VEGFA	PTPRJ	VEGFA	no	no	activate; activated by	<->	1
RAD21 - RARA	RAD21	RARA	yes	yes	expression regulates	->	1
RAD21 - RUNX3	RAD21	RUNX3	yes	no	expression regulates	->	1
RAD21 - STAT3	RAD21	STAT3	yes	yes	expression regulates	->	1
RAD21 - TFAP2A	RAD21	TFAP2A	yes	no	expression regulates	->	1
RAD21 - TNFAIP3	RAD21	TNFAIP3	yes	no	expression regulates	->	1
RAD21 - VEGFA	RAD21	VEGFA	yes	no	expression regulates	->	1
RARA - SERPINF1	RARA	SERPINF1	yes	no	expression regulates	->	1
RARA - SP1	RARA	SP1	yes	yes	expression regulated by	<-	1
RARA - STAT3	RARA	STAT3	yes	yes	expression regulates	->	1
RARA - TGIF1	RARA	TGIF1	yes	no	predicted	-	0.53
RARA - UBC	RARA	UBC	yes	yes	predicted	-	0.59
RARA - VEGFA	RARA	VEGFA	yes	no	expression regulates	->	1
ROR1 - WNT5A	ROR1	WNT5A	no	no	predicted	-	0.59
RUNX2 - SMAD3	RUNX2	SMAD3	no	yes	complex; input	-	1
RUNX3 - SMAD3	RUNX3	SMAD3	no	yes	complex; input	-	1
RUNX3 - STAT3	RUNX3	STAT3	no	yes	expression regulated by	<-	1
RUNX3 - TCF7L2	RUNX3	TCF7L2	no	yes	predicted	-	0.59
S100A11 - STAM	S100A11	STAM	no	yes	predicted	-	0.59
S1PR1 - SP1	S1PR1	SP1	no	yes	predicted	-	0.59
S1PR1 - UBA52	S1PR1	UBA52	no	yes	predicted	-	0.53
S1PR1 - UBC	S1PR1	UBC	no	yes	predicted	-	0.59
SERPINB2 - SP1	SERPINB2	SP1	no	yes	expression regulated by	<-	1
SERPINB2 - STAT3	SERPINB2	STAT3	no	yes	expression regulated by	<-	1
SERPINB2 - UBC	SERPINB2	UBC	no	yes	predicted	-	0.59
SESN2 - UBC	SESN2	UBC	no	yes	predicted	-	0.59
SLC7A11 - UBC	SLC7A11	UBC	no	yes	predicted	-	0.59
SLC7A5 - UBC	SLC7A5	UBC	no	yes	predicted	-	0.59
SMAD3 - SNAI2	SMAD3	SNAI2	yes	no	predicted	-	0.53
SMAD3 - SP1	SMAD3	SP1	yes	yes	complex; expression regulated by; inhibite; input	<-|	1
SMAD3 - TCF7L2	SMAD3	TCF7L2	yes	yes	expression regulated by	<-	1
SMAD3 - TGIF1	SMAD3	TGIF1	yes	no	activate; complex; input	->	1
SMAD3 - UBA52	SMAD3	UBA52	yes	yes	catalyze; complex; input	->	1
SMAD3 - UBC	SMAD3	UBC	yes	yes	catalyze; complex; input; predicted	->	1
SMAD3 - VEGFA	SMAD3	VEGFA	yes	no	expression regulates	->	1
SNAI2 - SP1	SNAI2	SP1	no	yes	inhibit	-|	1
SNAI2 - TCF7L2	SNAI2	TCF7L2	no	yes	GErel: expression by	<-	1
SNAI2 - UBC	SNAI2	UBC	no	yes	predicted	-	0.59
SOX17 - TCF7L2	SOX17	TCF7L2	no	yes	PPrel: inhibition; complex; input	-|	1
SP1 - SPRY2	SP1	SPRY2	yes	no	expression regulates	->	1
SP1 - UBA52	SP1	UBA52	yes	yes	predicted	-	0.59
SP1 - UBC	SP1	UBC	yes	yes	predicted	-	0.59
SP1 - VEGFA	SP1	VEGFA	yes	no	expression regulates	->	1
SPINT1 - SPINT2	SPINT1	SPINT2	yes	yes	predicted	-	0.89
SPRY2 - STAM	SPRY2	STAM	no	yes	complex; input	-	1
SPRY2 - TFAP2A	SPRY2	TFAP2A	no	no	expression regulated by	<-	1
SPRY2 - UBA52	SPRY2	UBA52	no	yes	catalyze; complex; input	->	1
SPRY2 - UBC	SPRY2	UBC	no	yes	catalyze; complex; input	->	1
STAM - UBA52	STAM	UBA52	yes	yes	catalyze; complex	->	1
STAM - UBC	STAM	UBC	yes	yes	catalyze; complex; predicted	->	1
STAT3 - UBC	STAT3	UBC	yes	yes	predicted	-	0.53
STAT3 - VEGFA	STAT3	VEGFA	yes	no	GErel: expression; expression regulates	->	1
TCF7L2 - TGIF1	TCF7L2	TGIF1	yes	no	expression regulates	->	1
TFAP2A - UBC	TFAP2A	UBC	no	yes	predicted	-	0.53
TFAP2A - VEGFA	TFAP2A	VEGFA	no	no	expression regulates	->	1
TNFAIP3 - UBC	TNFAIP3	UBC	no	yes	predicted	-	0.99
TNFRSF4 - TNFSF4	TNFRSF4	TNFSF4	yes	yes	PPrel: activated by; complex; input	<-	1
TNFRSF4 - UBA52	TNFRSF4	UBA52	yes	yes	predicted	-	0.53
TNFSF9 - UBC	TNFSF9	UBC	no	yes	predicted	-	0.59
UBA52 - UBC	UBA52	UBC	yes	yes	catalyzed by; complex; input; predicted	<-	1
UBC - VEGFA	UBC	VEGFA	yes	no	predicted	-	0.53
UBC - WNT5A	UBC	WNT5A	yes	no	predicted	-	0.59
